# Supplementary material for: Nuclear–Cytoplasmic Shuttling of the Usher Syndrome 1G Protein SANS Differs from Its Paralog ANKS4B
Source: Cells. 2024 Nov 8;13(22):1855. doi: 10.3390/cells13221855 (PMC11592671; doi:10.3390/cells13221855)
Supplement: Supplementary file 1 [file cells-13-01855-s001.zip]

Archive with 4 entries (3 files):
- Supplemenatry_Files/
- Supplemenatry_Files/Supplementary_Figure_File_revised.pdf
- Supplemenatry_Files/Table_S1.xlsx
- Supplemenatry_Files/Table_S2.xlsx
