# Supplementary material for: Nuclear–Cytoplasmic Shuttling of the Usher Syndrome 1G Protein SANS Differs from Its Paralog ANKS4B
Source: Cells. 2024 Nov 8;13(22):1855. doi: 10.3390/cells13221855 (PMC11592671; doi:10.3390/cells13221855)
Supplement: Supplementary file 1 [file cells-13-01855-s001.zip › Supplemenatry_Files/Table_S1.xlsx]

## Sheet: Legend
This is the Table S1 of Fritze et al. 2024. It shows the GO-term analysis of SANS nuclear interactome. Nuclear interactome was accessed through: Yildirim et al. 2021 "SANS (USH1G) regulates pre-mRNA splicing by mediating the intra-nuclear transfer of tri-snRNP complexes" (DOI: 10.1093/nar/gkab386) First sheet shows output of GO-term analysis by ClueGo Second sheet shows Genes found for the GO-ter…

## Sheet: ClueGO Results
ID	Term	Ontology Source	Term PValue	Term PValue Corrected with Bonferroni step down	Group PValue	Group PValue Corrected with Bonferroni step down	GOLevels	GOGroups	% Associated Genes	Nr. Genes	Associated Genes Found
GO:0005851	eukaryotic translation initiation factor 2B complex	GO_CellularComponent-EBI-UniProt-GOA-ACAP-ARAP_25.05.2022_00h00	3.38261e-06	0.0075263	3.38261e-06	0.000118391	[2, 3, 4]	Group000	100	6	[EIF2B1, EIF2B2, EIF2B3, EIF2B4, EIF2B5, EIF2S1]
GO:0005886	plasma membrane	GO_CellularComponent-EBI-UniProt-GOA-ACAP-ARAP_25.05.2022_00h00	0	0	0	0	[3]	Group001	6.37676	393	[ACIN1, ACSL1, ACTL6A, ADD1, AFDN, AHCYL1, AHNAK, AIP, AKAP11, AKAP12, AKAP9, AMER1, AMOT, AMOTL2, ANAPC2, ANK3, ANXA2, ANXA5, AP2S1, APC, APPL1, ARF3, ARFGAP2, ARFIP2, ARHGAP12, ARHGAP21, ARHGEF1, ARHGEF2, ARHGEF28, ARHGEF40, ASPM, ATP6V1A, ATP6V1E1, ATXN10, AXIN1, BAIAP2L1, BBS1, BBS2, BBS7, BCORL1, BCR, BRCA1, C2CD5, CALM1, CANX, CAP1, CARMIL1, CASK, CCDC124, CCDC8, CCDC88A, CDC42BPB, CDC42EP1…
GO:0005912	adherens junction	GO_CellularComponent-EBI-UniProt-GOA-ACAP-ARAP_25.05.2022_00h00	4.16751e-06	0.00922271	4.16751e-06	0.000129193	[5]	Group002	24.2268	47	[ADD1, AFDN, AHI1, ANXA2, APC, BAIAP2L1, CCDC85C, CDC42EP1, CHAF1B, CNKSR3, CNN3, CTNNA1, CTNNB1, CTNND1, CYTH1, CYTH2, DLG1, EIF4G2, EZR, FERMT2, FRMD4A, FRMD4B, ILF3, KRT18, LIMD1, LMO7, MAGI1, NDRG1, PDLIM5, PDLIM7, PDZD11, PKP2, PKP3, PKP4, PLEKHA7, PPP1CA, RDX, SCRIB, SH3BP1, SHROOM1, SSX2IP, SYNM, TBCD, TJP1, TLN1, TNKS1BP1, WNK3]
GO:1901617	organic hydroxy compound biosynthetic process	GO_BiologicalProcess-EBI-UniProt-GOA-ACAP-ARAP_25.05.2022_00h00	1.43221e-05	0.0308211	1.43221e-05	0.000214831	[4]	Group003	4.44444	12	[ACLY, APPL1, DHX8, HECA, ISYNA1, ITPKC, PSAT1, PTS, SIRT1, SOD1, SPHK2, UBL4A]
GO:0006268	DNA unwinding involved in DNA replication	GO_BiologicalProcess-EBI-UniProt-GOA-ACAP-ARAP_25.05.2022_00h00	4.64504e-08	0.000111527	4.64504e-08	3.71603e-06	[7, 8, 9]	Group004	60.8696	14	[BLM, MCM3, MCM4, MCM5, MCM6, MCM7, POLR1A, PURA, RAD51, RECQL, RECQL4, RECQL5, RPA1, SSBP1]
GO:0006289	nucleotide-excision repair	GO_BiologicalProcess-EBI-UniProt-GOA-ACAP-ARAP_25.05.2022_00h00	3.20927e-12	8.39546e-09	3.20927e-12	4.04369e-10	[6, 7, 8]	Group005	40.8602	38	[ACTL6A, BRCA2, BRD7, BRIP1, CETN2, CUL4A, DDB1, ERCC1, ERCC2, ERCC3, ERCC4, ERCC6, GTF2H2, KAT7, MMS19, MNAT1, NTHL1, PBRM1, POLA1, POLD1, POLE, POLR1A, POLR1B, POLR2I, RAD23B, RPA1, RPA2, SIRT1, SLX4, SMARCA4, SMARCB1, SMARCC1, SMARCC2, SMARCE1, TENT4A, TP53, USP7, XPC]
GO:0006298	mismatch repair	GO_BiologicalProcess-EBI-UniProt-GOA-ACAP-ARAP_25.05.2022_00h00	1.06982e-06	0.00244133	1.06982e-06	5.56307e-05	[6, 7, 8]	Group006	41.8605	18	[ERCC1, EXO1, HMGB1, MCM8, MLH1, MSH2, MSH3, MSH5, MSH6, PCNA, POLR1A, POLR1B, RNASEH2A, RPA1, RPA2, SETD2, TP73, XPC]
GO:0006303	double-strand break repair via nonhomologous end joining	GO_BiologicalProcess-EBI-UniProt-GOA-ACAP-ARAP_25.05.2022_00h00	2.75575e-06	0.00615634	2.75575e-06	0.00011023	[7, 8, 9]	Group007	32.4675	25	[ATM, DCLRE1A, DEK, ERCC1, ERCC4, ERCC6, HMGB1, IFFO1, LIG3, LRIF1, MLH1, MRE11, NHEJ1, NSMCE2, POLA1, POLQ, PRKDC, PRPF19, SMC5, TFIP11, TP53BP1, WRAP53, XRCC1, XRCC5, XRCC6]
GO:0006304	DNA modification	GO_BiologicalProcess-EBI-UniProt-GOA-ACAP-ARAP_25.05.2022_00h00	5.83397e-07	0.00134473	5.83397e-07	3.3837e-05	[5, 6, 7]	Group008	28.4615	37	[APEX1, ASCC2, ASCC3, BMI1, BRCA1, DMAP1, EHMT1, EHMT2, EXOSC3, EXOSC4, EXOSC5, EXOSC6, EZH2, GATAD2A, HELLS, HNRNPAB, KDM1B, KMT2A, KMT2E, MBD2, MBD3, MIS18A, MPG, MPHOSPH8, MTA2, MYC, NTHL1, PARP1, PARP2, SMARCA5, TET1, TET3, TRIM28, USP7, USP9X, WT1, ZDBF2]
GO:0006399	tRNA metabolic process	GO_BiologicalProcess-EBI-UniProt-GOA-ACAP-ARAP_25.05.2022_00h00	1.54124e-06	0.00348783	1.54124e-06	7.39796e-05	[7, 8]	Group009	24.3902	50	[CARS1, CTU1, DARS2, DDX1, DICER1, ELAC2, ELP1, ELP2, EPRS1, EXOSC10, EXOSC2, EXOSC3, EXOSC7, EXOSC8, FAM98A, FARSA, FARSB, FTSJ1, GARS1, GTF3C1, GTF3C2, GTF3C3, GTF3C4, GTF3C5, HEXIM1, KARS1, LAGE3, LRRC47, NAT10, NSUN2, OSGEP, POP1, POP5, POP7, RPP25L, RPP30, RPP38, RPP40, RTCB, RTRAF, SSB, TARS1, TARS2, THADA, TP53RK, TRMT1, TRMT1L, TRMT2A, VARS1, WDR6]
GO:0006790	sulfur compound metabolic process	GO_BiologicalProcess-EBI-UniProt-GOA-ACAP-ARAP_25.05.2022_00h00	7.62613e-06	0.0166707	7.62613e-06	0.000175401	[3]	Group010	5.21978	19	[ACACA, ACLY, ACSL1, AHCY, AHCYL1, CBS, CIAO1, CIAO2B, CIAPIN1, GLO1, HSD17B4, IDH1, METTL16, MMS19, MTHFD1, MTR, PHGDH, SOD1, UBL4A]
GO:0006909	phagocytosis	GO_BiologicalProcess-EBI-UniProt-GOA-ACAP-ARAP_25.05.2022_00h00	9.96769e-07	0.00227762	9.96769e-07	5.38255e-05	[5]	Group011	4.54545	16	[APPL1, ARHGAP12, BCR, CNN2, DNM2, EIF2AK1, HMGB1, HNRNPC, LYAR, MYO18A, PIKFYVE, PLD2, RACK1, RPSA, SH3BP1, SOD1]
GO:0000217	DNA secondary structure binding	GO_MolecularFunction-EBI-UniProt-GOA-ACAP-ARAP_25.05.2022_00h00	4.24977e-07	0.000987646	4.24977e-07	2.71985e-05	[5]	Group012	45.9459	17	[BLM, CLSPN, FANCM, GEN1, H1-0, HMGB1, HNRNPD, KMT2A, LIN54, MEN1, MSH2, MSH6, NR0B1, RAD18, RBBP8, RECQL4, XPC]
GO:0006959	humoral immune response	GO_BiologicalProcess-EBI-UniProt-GOA-ACAP-ARAP_25.05.2022_00h00	2.78908e-07	0.000651529	2.78908e-07	1.89657e-05	[3]	Group013	4.24929	15	[BMI1, C1QB, EXO1, GATA6, GPI, HNRNPC, PHB2, PIKFYVE, PPP2R3C, PSMA7, RBPJ, RPL30, RPS19, TTF2, YTHDF2]
GO:0006997	nucleus organization	GO_BiologicalProcess-EBI-UniProt-GOA-ACAP-ARAP_25.05.2022_00h00	1.04249e-07	0.000247903	1.04249e-07	7.92289e-06	[5]	Group014	28.0255	44	[ACTR6, AFF2, AHCTF1, AKAP8L, CDK1, CHD6, CHMP2B, DDX11, EMD, LMNA, LMNB1, LMNB2, NDEL1, NOLC1, NUMA1, NUP107, NUP133, NUP153, NUP155, NUP205, NUP93, NUP98, PAFAH1B1, PDCD6IP, PHF8, PLEC, PLK1, PML, POLR1B, PSME4, RPS19, RRN3, RRP8, SEH1L, SERBP1, SF1, SIRT1, SMARCA5, SRPK1, SRPK2, SUMO1, SYNE1, TARDBP, WRAP53]
GO:0000228	nuclear chromosome	GO_CellularComponent-EBI-UniProt-GOA-ACAP-ARAP_25.05.2022_00h00	7.91757e-33	2.30956e-29	7.91757e-33	1.71811e-30	[6, 7]	Group015	40.6593	111	[ACTL6A, ACTR6, AGO3, BAZ1A, BCAS2, BLM, BRCA1, BRCA2, BRD4, BRD8, BRMS1, BRMS1L, CDC5L, CHD1, CPSF6, CSNK2A1, CSNK2A2, DHX9, DMAP1, EME1, EP400, ERCC4, ETAA1, FIGNL1, H2AZ1, HDAC1, HDAC2, HNRNPU, HSPA2, ING1, ING2, ING3, KMT2E, LRIF1, LRWD1, MCM10, MCM3, MCM4, MCM5, MCM6, MCM7, MCRS1, MLH1, MORF4L1, NCAPD2, NCAPG, NCAPG2, NCAPH2, NFRKB, NIFK, NOL6, NUFIP1, ORC1, ORC2, ORC3, ORC4, ORC5, PBRM1, PC…
GO:0008022	protein C-terminus binding	GO_MolecularFunction-EBI-UniProt-GOA-ACAP-ARAP_25.05.2022_00h00	6.62485e-14	1.7642e-10	6.62485e-14	9.1423e-12	[3]	Group016	32.4873	64	[AFDN, AGO2, ATXN2, AXIN1, BRCA2, CDC20, CDK7, CNKSR3, COIL, CTBP1, CTNNB1, DLG1, DST, EP300, ERCC1, ERCC2, ERCC3, ERCC4, ERCC6, EZR, GRIP1, HIC2, IFT46, LMO7, MAD2L1, MAGI1, MAP2K1, MAP2K7, MAPRE1, MED12, MKI67, MPDZ, MRE11, MSH2, NCL, NCOA2, NEFL, NIPBL, NPAT, NUMA1, PABPC1, PCGF1, PCNA, PEX1, PFKM, PHB2, POLR2A, PPP1CC, PPP2CA, PRRC2C, RAD51, SCAF4, SHANK3, SIRT1, TBL1X, TERF2, TJP1, TOP2A, TO…
GO:0008180	COP9 signalosome	GO_CellularComponent-EBI-UniProt-GOA-ACAP-ARAP_25.05.2022_00h00	1.06979e-06	0.00244234	1.06979e-06	5.66991e-05	[3, 7]	Group017	43.5897	17	[AMOT, COPS2, COPS3, COPS5, COPS6, COPS7B, DCAF1, DOCK7, EPB41L2, GPS1, HSP90AB1, HSPA1A, HSPA1L, HSPA5, ORC3, PLCG1, WDR6]
GO:0008202	steroid metabolic process	GO_BiologicalProcess-EBI-UniProt-GOA-ACAP-ARAP_25.05.2022_00h00	9.96769e-07	0.00227762	9.96769e-07	5.38255e-05	[4]	Group018	4.54545	16	[ACBD3, ACLY, APOL2, CBR1, CXXC1, HSD17B4, MED1, NR0B1, NR3C1, PBX1, SF1, SIRT1, SOD1, STUB1, TRIM26, UBL4A]
GO:0009617	response to bacterium	GO_BiologicalProcess-EBI-UniProt-GOA-ACAP-ARAP_25.05.2022_00h00	9.03631e-10	2.27263e-06	9.03631e-10	9.21704e-08	[3, 5]	Group019	5.96659	50	[AKAP12, AKAP8, ANKRD17, BAIAP2L1, BCR, CACTIN, CDC73, CDK4, CEP192, CHD7, CNOT6, CTR9, DHX15, DROSHA, ERBIN, FOXP1, HDAC2, HMGB1, HNRNPA0, HNRNPC, IKZF3, IRAK1, MAP2K7, MINDY4, MLH1, MTDH, NCOR2, PABPN1, PAF1, PDCD4, PIKFYVE, PRDX2, PRPF8, PYGL, RBPJ, RNF213, RPL30, RPS19, RPSA, SBNO2, SEH1L, ST13, TAB2, TBK1, TJP1, TRIM41, TTF2, UPF1, VIM, WDR83]
GO:0000049	tRNA binding	GO_MolecularFunction-EBI-UniProt-GOA-ACAP-ARAP_25.05.2022_00h00	1.96017e-05	0.0417712	1.96017e-05	0.00011761	[5]	Group020	30.6667	23	[CARS1, CTU1, DARS2, EEFSEC, EIF2AK4, EIF2S1, EIF2S3, ELP1, FARSA, IGHMBP2, KARS1, MRPS27, NAT10, NEMF, NSUN2, RPL35A, SSB, TARS1, TRMT1, TRMT1L, TRNAU1AP, XPO5, XPOT]
GO:0015030	Cajal body	GO_CellularComponent-EBI-UniProt-GOA-ACAP-ARAP_25.05.2022_00h00	7.88534e-10	1.98553e-06	7.88534e-10	8.1219e-08	[3, 4, 8, 9]	Group021	41.4286	29	[CDK2, COIL, DDX42, DDX46, DKC1, EAF1, ELL, EWSR1, FBL, FMR1, FRG1, GAR1, HNRNPA2B1, HNRNPC, ICE1, ICE2, LSG1, NOLC1, NOP58, NPAT, PRPF3, SMN1, SRCAP, TGS1, U2AF1, USH1G, WRAP53, XPO1, ZC3H8]
GO:0016042	lipid catabolic process	GO_BiologicalProcess-EBI-UniProt-GOA-ACAP-ARAP_25.05.2022_00h00	5.40702e-07	0.00125118	5.40702e-07	3.35235e-05	[4]	Group022	4.45682	16	[ACAT2, CDK4, CRTC3, CXXC1, ECH1, HADHA, HSD17B4, IDH1, OCRL, PAFAH1B1, PEX5, PLCG1, PLCH1, PLD2, PRDX6, TBL1XR1]
GO:0016298	lipase activity	GO_MolecularFunction-EBI-UniProt-GOA-ACAP-ARAP_25.05.2022_00h00	1.38847e-05	0.0299216	1.38847e-05	0.00023604	[4]	Group023	4.26357	11	[ANXA2, ANXA5, CCNA2, FAF2, FAM83B, PHB2, PLCG1, PLCH1, PLD2, PRDX6, SEC23IP]
GO:0016605	PML body	GO_CellularComponent-EBI-UniProt-GOA-ACAP-ARAP_25.05.2022_00h00	2.60777e-09	6.48031e-06	2.60777e-09	2.50346e-07	[3, 4, 8, 9]	Group024	33.6283	38	[AKAP8L, ATR, BLM, CDK9, CHD3, DAPK3, DAXX, EIF3E, EIF4ENIF1, HIRA, MRE11, MTOR, NBN, NSMCE2, PATL1, PIAS1, PML, POLR1A, POLR1B, RAD51, RB1, RFWD3, RPA1, RPA2, SIRT1, SKI, SMC5, SMC6, SQSTM1, SRSF2, SUMO1, SUMO2, TOPBP1, TOPORS, TP53, USP7, WDFY3, ZNF451]
GO:0017053	transcription repressor complex	GO_CellularComponent-EBI-UniProt-GOA-ACAP-ARAP_25.05.2022_00h00	1.79417e-11	4.63256e-08	1.79417e-11	2.13507e-09	[3]	Group025	41.9753	34	[CTBP1, CTBP2, CTNNB1, ETV3, GLI3, GPS2, H1-0, HDAC1, HDAC3, HMGB1, LIN37, LIN54, MEN1, MYC, N4BP2L2, NCOR1, NCOR2, PHF12, PRDM10, PRDM16, RBBP8, RBM15, RBPJ, RCOR1, RLIM, SIN3A, SKI, SPEN, TBL1X, TBL1XR1, TBX18, TP53, ZFPM1, ZNF224]
GO:0019843	rRNA binding	GO_MolecularFunction-EBI-UniProt-GOA-ACAP-ARAP_25.05.2022_00h00	1.08107e-08	2.65078e-05	1.08107e-08	9.83772e-07	[5]	Group026	37.6623	29	[BRIX1, DDX21, IGF2BP3, KDM2B, MRPS27, NOP53, NPM1, PPAN, RPF2, RPL11, RPL12, RPL17, RPL23, RPL23A, RPL3, RPL5, RPL8, RPL9, RPLP0, RPS11, RPS13, RPS14, RPS18, RPS3, RPS4X, RPS5, RPS9, RRS1, UTP25]
GO:0019902	phosphatase binding	GO_MolecularFunction-EBI-UniProt-GOA-ACAP-ARAP_25.05.2022_00h00	2.32712e-05	0.0493815	2.32712e-05	6.98136e-05	[4]	Group027	22.8155	47	[AKAP11, AMBRA1, ANAPC4, ANAPC5, AP3B1, CDC27, CEP192, CTNNB1, DLG1, DZIP3, ELL, HSP90AA1, HSP90B1, IGBP1, IQGAP1, MAP2K7, MAST2, MASTL, MTMR3, PIK3R1, PIK3R2, POLR1B, PPP1CA, PPP1CC, PPP1R10, PPP6R1, PPP6R2, PPP6R3, RACK1, RPA2, SHOC2, SMG5, SMG7, SOD1, STAT1, STAT3, STAU1, STRN, STRN3, STRN4, TBK1, TERF2IP, TP53, TRPC4AP, TSC2, WNK1, YWHAE]
GO:0019904	protein domain specific binding	GO_MolecularFunction-EBI-UniProt-GOA-ACAP-ARAP_25.05.2022_00h00	2.67788e-10	6.78842e-07	2.67788e-10	2.91889e-08	[3]	Group028	20.3552	149	[AATF, AFAP1, AIP, ARFIP1, ARFIP2, ARHGAP1, AXIN1, BAX, BMI1, CACYBP, CALM1, CBX3, CCDC6, CCDC88A, CCNA2, CDC5L, CDK2, CDKN2A, CHAF1A, CHAF1B, CHD8, CHMP2B, CNOT1, CNOT9, CNTLN, CSNK2B, CTBP1, CTNNB1, CTR9, CUL3, DAPK3, DDB1, DDX5, DDX6, DICER1, DLG1, DNAJA1, DNM2, DOCK4, DVL2, EHMT1, EHMT2, ENAH, EPB41L2, ERCC1, EXOC4, EZR, FAF1, FAM189B, GPI, HDAC1, HIP1R, HNRNPA1, HNRNPK, HNRNPM, HSP90AA1, HSP…
GO:0019932	second-messenger-mediated signaling	GO_BiologicalProcess-EBI-UniProt-GOA-ACAP-ARAP_25.05.2022_00h00	3.20294e-06	0.00713615	3.20294e-06	0.000115306	[4, 5, 6]	Group029	5.09383	19	[ADNP, AHR, APEX1, CALM1, CAP1, CBS, CNOT6, DHX8, GNAS, HTT, LRRK2, MINDY4, MTOR, ORC3, PLCG1, PPP2CA, PPP2R1A, PRKACA, PTBP1]
GO:0030332	cyclin binding	GO_MolecularFunction-EBI-UniProt-GOA-ACAP-ARAP_25.05.2022_00h00	2.11727e-05	0.0450131	2.11727e-05	0.000105863	[3]	Group030	41.1765	14	[CDK1, CDK13, CDK2, CDK4, CIZ1, CUL3, GAK, GPS2, HDAC3, HERC5, NDC80, RACK1, RBM4, XRCC6]
GO:0030374	nuclear receptor coactivator activity	GO_BiologicalProcess-EBI-UniProt-GOA-ACAP-ARAP_25.05.2022_00h00	6.64528e-06	0.0145665	6.64528e-06	0.000179423	[8, 9, 10, 11, 12, 13, 14]	Group031	33.3333	22	[BRD8, CARM1, CCAR2, CNOT6, CNOT9, CYFIP1, DCAF6, HELZ2, KDM1A, MED1, MED12, MED14, MED17, MED4, NCOA2, RBM14, SFR1, TADA3, THRAP3, TRERF1, TSG101, USP22]
GO:0030667	secretory granule membrane	GO_CellularComponent-EBI-UniProt-GOA-ACAP-ARAP_25.05.2022_00h00	2.64404e-07	0.000618176	2.64404e-07	1.82438e-05	[4, 5, 6, 7, 8, 9]	Group032	4.11765	14	[COPB1, CPNE3, DIAPH1, DNAJC13, DSP, EXOC3, IQGAP1, KIF1A, MYCBP2, NBEAL2, SNAP29, TRIP11, UBR4, VPS13C]
GO:0030688	preribosome, small subunit precursor	GO_CellularComponent-EBI-UniProt-GOA-ACAP-ARAP_25.05.2022_00h00	1.27475e-08	3.11932e-05	1.27475e-08	1.14728e-06	[4]	Group033	75	12	[BYSL, FTSJ3, LTV1, NOB1, NOC4L, NOP14, NOP9, RIOK1, RIOK2, RRP1B, SLX9, TSR1]
GO:0031072	heat shock protein binding	GO_MolecularFunction-EBI-UniProt-GOA-ACAP-ARAP_25.05.2022_00h00	2.61434e-09	6.49403e-06	2.61434e-09	2.48363e-07	[3]	Group034	31.8182	42	[AHR, AHSA1, BAG2, BAG6, BAX, BCOR, CDK1, CDK5, CSNK2A1, CSNK2A2, DAXX, DNAJA1, DNAJA2, DNAJA3, DNAJB1, DNAJB6, DNAJC7, DNAJC8, DNAJC9, FAF1, HDAC2, HDAC6, HSP90AB1, HSPA1A, HSPA1L, HSPA2, HSPA5, HSPA8, HTT, IRAK1, KPNB1, NR3C1, NUP62, RPS3, SACS, ST13, STIP1, STUB1, TELO2, TSC2, UNC45A, USP19]
GO:0031369	translation initiation factor binding	GO_MolecularFunction-EBI-UniProt-GOA-ACAP-ARAP_25.05.2022_00h00	2.52434e-06	0.005652	2.52434e-06	0.000108547	[3]	Group035	43.2432	16	[DDX3X, EIF2B4, EIF2B5, EIF2S2, EIF3B, EIF3C, EIF3F, EIF4E, EIF4G1, FMR1, GLE1, LARP1, MYC, RPS24, TBL2, TRIM32]
GO:0031519	PcG protein complex	GO_CellularComponent-EBI-UniProt-GOA-ACAP-ARAP_25.05.2022_00h00	7.54173e-14	2.00761e-10	7.54173e-14	1.03322e-11	[3, 7]	Group036	57.1429	28	[ASXL1, ASXL2, BAP1, BMI1, CBX2, CBX4, CBX6, CBX8, CSNK2A1, CSNK2A2, CSNK2B, EED, EZH2, HDAC2, JARID2, KDM2B, MAGI1, PCGF1, PCGF3, PHC1, PHC3, RBBP4, RBBP7, SIRT1, SKP1, SUZ12, TRIM37, UBAP2L]
GO:0031617	NMS complex	GO_CellularComponent-EBI-UniProt-GOA-ACAP-ARAP_25.05.2022_00h00	3.94702e-08	9.49653e-05	3.94702e-08	3.23656e-06	[3, 4, 6, 9, 10]	Group037	83.3333	10	[DSN1, KNL1, MIS12, NDC80, NSL1, NUF2, PMF1, SPC24, SPC25, ZWINT]
GO:0032783	super elongation complex	GO_CellularComponent-EBI-UniProt-GOA-ACAP-ARAP_25.05.2022_00h00	1.81034e-06	0.00408232	1.81034e-06	8.50861e-05	[4, 8, 9]	Group038	80	8	[AFF1, AFF2, AFF4, DMAP1, EAF1, MLLT1, MLLT3, SRCAP]
GO:0032785	negative regulation of DNA-templated transcription, elongation	GO_BiologicalProcess-EBI-UniProt-GOA-ACAP-ARAP_25.05.2022_00h00	1.77751e-05	0.0380031	1.77751e-05	0.000159976	[7, 8, 9, 10, 11, 12]	Group039	50	11	[AXIN1, EZH2, HEXIM1, HNRNPU, LARP7, NELFA, RECQL5, SUPT5H, TCERG1, WDR82, ZC3H4]
GO:0032922	circadian regulation of gene expression	GO_BiologicalProcess-EBI-UniProt-GOA-ACAP-ARAP_25.05.2022_00h00	9.01449e-07	0.00206342	9.01449e-07	5.04811e-05	[2, 3, 5, 6]	Group040	34.2466	25	[AHR, CSNK1D, CSNK1E, HDAC1, HDAC2, HDAC3, HNRNPU, HUWE1, KDM5A, KMT2A, MAGED1, MTA1, MYBBP1A, MYCBP2, NCOA2, NRIP1, PML, PPP1CA, PPP1CB, PPP1CC, RBM4, RBM4B, SIRT1, TOP1, ZFHX3]
GO:1902570	protein localization to nucleolus	GO_BiologicalProcess-EBI-UniProt-GOA-ACAP-ARAP_25.05.2022_00h00	1.02453e-07	0.000243735	1.02453e-07	7.88885e-06	[7]	Group041	66.6667	12	[BYSL, MCRS1, NOP53, NPM1, NVL, PINX1, POLR1A, RAN, RPF2, RRP7A, RRS1, UTP25]
GO:0032986	protein-DNA complex disassembly	GO_BiologicalProcess-EBI-UniProt-GOA-ACAP-ARAP_25.05.2022_00h00	4.11955e-06	0.00912481	4.11955e-06	0.000131826	[6]	Group042	52.1739	12	[GRWD1, MYC, RPL17, RPL23, SET, SMARCA4, SMARCB1, SMARCC1, SMARCC2, SMARCE1, SSRP1, SUPT16H]
GO:0000791	euchromatin	GO_CellularComponent-EBI-UniProt-GOA-ACAP-ARAP_25.05.2022_00h00	2.22836e-10	5.6578e-07	2.22836e-10	2.47348e-08	[3, 7]	Group043	43.2836	29	[AFF4, ASH2L, BCAS3, CBX2, CBX3, CTNNB1, CTR9, ELL, EXOSC10, EXOSC3, EXOSC4, EXOSC5, H1-0, H2AZ1, ICE1, ICE2, KMT2E, PELP1, POLR2A, PSIP1, RBMX, RRP1B, RUVBL2, SETD5, SIRT1, TRIM28, TTC37, WDR61, ZC3H8]
GO:0000792	heterochromatin	GO_CellularComponent-EBI-UniProt-GOA-ACAP-ARAP_25.05.2022_00h00	4.43789e-14	1.18359e-10	4.43789e-14	6.21305e-12	[3, 7]	Group044	44.8276	39	[BAZ1A, BMI1, CBX2, CBX3, CBX6, CBX8, CDKN2A, CENPB, CHD6, EME1, ESCO2, EZH2, FOXC1, H1-4, H2AZ1, HDAC1, HELLS, KDM4B, LRWD1, MBD2, MBD3, MPHOSPH8, NCAPD3, NOP53, ORC2, PML, RRP1B, RRP8, SALL1, SIRT1, SMARCA5, SMARCAD1, SUZ12, TASOR, TNKS1BP1, TOP2B, TRIM28, UBA1, WDR76]
GO:0140513	nuclear protein-containing complex	GO_CellularComponent-EBI-UniProt-GOA-ACAP-ARAP_25.05.2022_00h00	0	0	0	0	[2, 6]	Group045	42.8775	602	[AAR2, ABRAXAS1, ACTL6A, ACTR6, ADAR, ADNP, AFF1, AFF2, AFF4, AHCTF1, ALYREF, AMOT, ANAPC1, ANAPC2, ANAPC4, ANAPC5, ANXA2, API5, AQR, ARNT, ASCC2, ASCC3, ASH1L, ASH2L, ASXL1, ASXL2, ATR, ATRIP, BABAM1, BABAM2, BAP1, BARD1, BAZ1A, BCAS2, BCCIP, BCL11A, BCLAF1, BCOR, BICRA, BMI1, BOP1, BPTF, BRCA1, BRCA2, BRCC3, BRD7, BRD8, BRIP1, BRMS1, BRMS1L, BUB1B, BUB3, C17orf49, CACTIN, CASC3, CBX2, CBX3, CBX…
GO:0000794	condensed nuclear chromosome	GO_CellularComponent-EBI-UniProt-GOA-ACAP-ARAP_25.05.2022_00h00	2.9802e-06	0.00664882	2.9802e-06	0.000113248	[7, 8]	Group046	31.0345	27	[AGO3, BLM, BRCA1, BRCA2, BRD4, ERCC4, HSPA2, MLH1, NCAPG, NCAPG2, NCAPH2, NIFK, NOL6, PLK1, RAD21, RAD50, RAD51, RGS12, RRS1, SMC1A, SMC2, SMC3, STAG2, TOPBP1, TTN, TUBG1, WAPL]
GO:0036064	ciliary basal body	GO_CellularComponent-EBI-UniProt-GOA-ACAP-ARAP_25.05.2022_00h00	2.08386e-08	5.05752e-05	2.08386e-08	1.83379e-06	[3, 5, 8]	Group047	28.2353	48	[AHI1, BBS2, BBS7, C2CD3, CAMSAP2, CCDC88A, CDC14A, CEP290, CEP78, CETN2, CETN3, CSNK1A1, CSNK1D, DISC1, ENTR1, EZR, FAM161A, GLE1, HDAC6, IFT122, IFT140, IFT172, IFT46, IFT57, IFT81, KIAA0586, KIF7, MAPRE1, MARK4, MLF1, NEDD1, NPHP4, OFD1, PCM1, PDZD2, POC1A, PTPN23, RPGRIP1L, SPATA7, SSX2IP, TOPORS, TTC26, TTLL4, TUBG1, USH1G, WDR11, WHRN, WRAP73]
GO:0042826	histone deacetylase binding	GO_MolecularFunction-EBI-UniProt-GOA-ACAP-ARAP_25.05.2022_00h00	1.41263e-11	3.65305e-08	1.41263e-11	1.70928e-09	[4]	Group048	34.8485	46	[AKAP8, AKAP8L, BCOR, BRMS1, BRMS1L, CDC20, CHD4, DACT1, DHX36, GLI3, HDAC1, HDAC2, HDAC3, HDAC6, HNRNPD, HSP90AA1, HSP90AB1, HSPA1A, IKZF3, KAT2B, KPNA2, MIER2, MTA1, MTA2, MTA3, NACC1, NACC2, NCOR1, NCOR2, NIPBL, NRIP1, PARP1, PHF6, RBBP4, SFPQ, SMG5, SP2, SUDS3, TBX2, TOP2A, TOP2B, TP53, UHRF1BP1, WDTC1, YWHAB, YWHAE]
GO:0043410	positive regulation of MAPK cascade	GO_BiologicalProcess-EBI-UniProt-GOA-ACAP-ARAP_25.05.2022_00h00	6.21458e-06	0.0136348	6.21458e-06	0.000174008	[5, 6, 7, 8]	Group049	6.20155	32	[AKAP12, AKAP13, ARHGAP8, AXIN1, CRKL, CTNNB1, DHX33, DVL2, DVL3, EZH2, FERMT2, GATA4, HMGB1, IQGAP1, IQGAP3, IRAK1, LRRK2, MADD, MAGED1, MAP2K1, MAP2K2, MAP2K7, MBIP, PHB2, PJA2, PRDX2, RIPK1, RPS3, SOD1, SPAG9, STK3, TP73]
GO:0044615	nuclear pore nuclear basket	GO_CellularComponent-EBI-UniProt-GOA-ACAP-ARAP_25.05.2022_00h00	9.60577e-07	0.00219588	9.60577e-07	5.28317e-05	[3, 4, 5, 6, 7, 8]	Group050	75	9	[CETN2, CETN3, MAD1L1, MAD2L1, MCM3AP, NUP153, NUP98, PCID2, RANBP2]
GO:0001046	core promoter sequence-specific DNA binding	GO_MolecularFunction-EBI-UniProt-GOA-ACAP-ARAP_25.05.2022_00h00	3.57594e-08	8.61801e-05	3.57594e-08	2.96803e-06	[6, 8]	Group051	43.1373	22	[AGO1, AGO2, CTNNB1, EZH2, FOXC1, FOXP1, H2AZ1, HDAC1, MYC, NPM1, NR3C1, PIH1D1, POLR2A, POU2F1, RRN3, RUVBL2, SMARCA4, SMARCB1, STAT1, TAF1C, TP53, UBTF]
GO:0044806	G-quadruplex DNA unwinding	GO_BiologicalProcess-EBI-UniProt-GOA-ACAP-ARAP_25.05.2022_00h00	2.11948e-05	0.0450389	2.11948e-05	8.4779e-05	[8]	Group052	85.7143	6	[BLM, DDX11, DHX36, DHX9, DNA2, HNRNPA2B1]
GO:0045171	intercellular bridge	GO_CellularComponent-EBI-UniProt-GOA-ACAP-ARAP_25.05.2022_00h00	5.82461e-07	0.00134315	5.82461e-07	3.43652e-05	[2, 3]	Group053	31	31	[ANAPC2, CDC7, CENPE, CYFIP1, DNAJC8, DUSP11, EAF1, FAM83D, IQCB1, KIF20B, KIF23, KLHL22, KRR1, NCAPH2, NISCH, PPP1R13L, PRC1, PYCR3, SETX, SKA1, SRCAP, TPX2, TUBB, TUBB2A, TUBB2B, TUBB3, TUBB4A, TUBB4B, TUBB6, UNC119, WAPL]
GO:0045185	maintenance of protein location	GO_BiologicalProcess-EBI-UniProt-GOA-ACAP-ARAP_25.05.2022_00h00	1.05891e-05	0.0229466	1.05891e-05	0.000190604	[3, 5]	Group054	28.4314	29	[ANK3, BARD1, CCDC88A, CDK5, CIZ1, FAF1, G3BP2, GET4, GOPC, HK2, HNRNPU, HOOK1, HOOK2, HSPA5, KEAP1, KIF2A, PML, PSMD10, RANGAP1, SKP1, SUFU, SUPT7L, SYNE1, TAF3, TOPORS, VPS13A, VPS13C, VPS13D, YWHAB]
GO:0045995	regulation of embryonic development	GO_BiologicalProcess-EBI-UniProt-GOA-ACAP-ARAP_25.05.2022_00h00	5.66044e-07	0.001307	5.66044e-07	3.39627e-05	[4, 5]	Group055	31.5789	30	[ACTL6A, AMOT, BAG6, CDK1, CFL1, CLASP1, CTNNB1, DHX36, EHMT1, KAT14, KAT2B, MBIP, MCRS1, NFRKB, NIPBL, NPHP3, PAFAH1B1, PHLDB2, RACGAP1, RACK1, RUVBL1, RUVBL2, TADA3, TBX18, TFPT, TRIP12, UTP25, VPS72, YEATS2, ZZZ3]
GO:0047485	protein N-terminus binding	GO_MolecularFunction-EBI-UniProt-GOA-ACAP-ARAP_25.05.2022_00h00	2.12043e-13	5.61914e-10	2.12043e-13	2.82017e-11	[3]	Group056	39.1304	45	[APTX, ATM, CALM1, CSNK2A1, CSNK2A2, DAXX, EIF3E, EIF5A, ERCC2, ERCC3, ERCC4, ERCC6, EXOC2, EXOC4, EXOC5, GTF2H2, HAX1, HDAC1, HSPA1A, MAP2K1, MEN1, MNAT1, MORF4L1, NBN, NCOR2, NIPBL, NPM1, PARP1, PELP1, PEX19, PEX5, PHB2, POLR1B, PPP1CC, RBPJ, RPA2, SCFD1, SMARCA4, SMARCC1, SMARCE1, TARBP2, TBL1XR1, TP53, YWHAQ, ZWINT]
GO:0048027	mRNA 5'-UTR binding	GO_MolecularFunction-EBI-UniProt-GOA-ACAP-ARAP_25.05.2022_00h00	7.41021e-10	1.86886e-06	7.41021e-10	7.78072e-08	[6]	Group057	60	18	[DDX3X, DHX36, FMR1, GNL3, IGF2BP1, IGF2BP2, IGF2BP3, LARP1, NCL, RPL26, RPL5, RPS13, RPS14, RPS3A, RPS7, RSL1D1, SHMT1, SYNCRIP]
GO:0048147	negative regulation of fibroblast proliferation	GO_BiologicalProcess-EBI-UniProt-GOA-ACAP-ARAP_25.05.2022_00h00	9.05189e-06	0.0196879	9.05189e-06	0.000181038	[4, 5, 6]	Group058	41.6667	15	[BAX, CDC73, DACH1, EMD, FTH1, ING5, KMT2A, LZTS2, MED31, MYC, NF1, PAWR, SKI, TP53, TRIM32]
GO:0048156	tau protein binding	GO_MolecularFunction-EBI-UniProt-GOA-ACAP-ARAP_25.05.2022_00h00	7.00875e-06	0.0153492	7.00875e-06	0.000175219	[4]	Group059	37.5	18	[AATF, BAG2, CDK5, DYRK1A, EP300, HDAC6, HSP90AA1, HSP90AB1, HSPA2, MAP1A, MARK1, MARK2, MARK3, MARK4, PDZD2, PICALM, PPP2CA, STUB1]
GO:0048471	perinuclear region of cytoplasm	GO_CellularComponent-EBI-UniProt-GOA-ACAP-ARAP_25.05.2022_00h00	1.70669e-05	0.0365231	1.70669e-05	0.000170669	[2, 3, 4]	Group060	17.4359	136	[AKAP13, AMBRA1, ANAPC2, ANP32A, ANXA6, AP1G1, APC, APEX1, ARF3, ARHGAP1, ARHGAP21, ATXN10, ATXN2, AXIN1, BAG5, BUB1B, BUD23, CASC3, CDC20, CDK5RAP2, CDK7, CEP43, CLINT1, COPS3, COPS5, COPS6, CSNK1D, CTNNB1, CUL7, CXXC1, CYFIP1, DCTN3, DICER1, DISC1, DLG1, DNAJA1, DNAJB6, DNM1L, DNM2, DOCK6, EIF3G, EIF4A2, EIF4E, EXOC1, EXOC3, EXOC6, EXOC7, EXOC8, EZR, FAF1, FBXL5, FBXW8, FIGNL1, FMR1, FXR1, GAK,…
GO:0050877	nervous system process	GO_BiologicalProcess-EBI-UniProt-GOA-ACAP-ARAP_25.05.2022_00h00	1.15199e-24	3.2728e-21	1.15199e-24	2.21182e-22	[3]	Group061	5.1051	85	[ADNP, AFF2, AGTPBP1, AKAP9, ANK3, AXIN1, BBS1, BBS2, BBS7, BCR, CDC14A, CDK5, CHD7, CHD8, CHMP2B, CRYBG3, CYFIP1, DDX11, DHX8, DIAPH1, DICER1, EHMT2, EIF2AK4, EIF4A3, EP300, EYA4, FAM161A, FEN1, FMR1, GIGYF2, GNAS, GPI, HERC1, HSP90AA1, HTT, KATNIP, KMT2A, LMNB2, LRRK2, MAP1A, MAPRE2, MED12, MINDY4, MTOR, MYCBP2, MYH14, MYO9A, NAV2, NBN, NEFL, NF1, NIPBL, NOB1, NSUN5, PAFAH1B1, PEX5, PICALM, PJA…
GO:0051018	protein kinase A binding	GO_MolecularFunction-EBI-UniProt-GOA-ACAP-ARAP_25.05.2022_00h00	6.12227e-06	0.0134384	6.12227e-06	0.000177546	[3]	Group062	36.5385	19	[ACBD3, AKAP11, AKAP12, AKAP13, AKAP8, AKAP8L, AKAP9, CRYBG3, DACT1, EZR, LRRK2, PJA2, PRKACA, PRKAR1A, PRKAR1B, PRKAR2A, RDX, RPS3, WASF2]
GO:0051059	NF-kappaB binding	GO_MolecularFunction-EBI-UniProt-GOA-ACAP-ARAP_25.05.2022_00h00	1.40342e-05	0.0302297	1.40342e-05	0.000224548	[6]	Group063	42.4242	14	[AKAP8, APEX1, BRMS1, BRMS1L, CDKN2A, EP300, FAF1, HDAC1, HDAC2, HDAC3, MTDH, NPM1, PDCD11, PSMA6]
GO:0001650	fibrillar center	GO_CellularComponent-EBI-UniProt-GOA-ACAP-ARAP_25.05.2022_00h00	3.54638e-15	9.54331e-12	3.54638e-15	5.14225e-13	[2, 6, 7, 8]	Group064	36.7742	57	[ACACA, AFF4, ARHGAP32, CCDC137, CDK7, COIL, DCAF1, DCLRE1A, DDX46, DKC1, DSN1, DUSP11, EEF1D, EXOSC8, EZR, FBL, GAR1, HEATR1, MLLT1, MTDH, NEDD1, NHEJ1, NOLC1, NONO, NOP53, NOP56, NOP58, NRIP1, NUFIP1, PLRG1, POLR1B, POLR1C, POLR1D, POLR1E, POLR1G, POLR2F, PSPC1, PTPN13, RAE1, RPP38, SIRT1, SMARCA4, SMARCA5, SMARCB1, SNRPB2, STAG2, TAF1C, TCOF1, TOP1, TRERF1, UBTF, URB1, USO1, UTP15, UTP4, WDR33…
GO:0051233	spindle midzone	GO_CellularComponent-EBI-UniProt-GOA-ACAP-ARAP_25.05.2022_00h00	3.8648e-06	0.00856827	3.8648e-06	0.000127539	[2, 6, 8]	Group065	42.1053	16	[AURKB, CENPE, HNRNPU, KIF14, KIF18A, KIF20B, LRIF1, MAP9, MAPRE1, MAPRE2, NUMA1, PKP4, PLK1, PRC1, RACGAP1, UNC119]
GO:0002039	p53 binding	GO_MolecularFunction-EBI-UniProt-GOA-ACAP-ARAP_25.05.2022_00h00	1.10672e-11	2.86972e-08	1.10672e-11	1.3502e-09	[3]	Group066	44.4444	32	[AXIN1, BLM, BRD4, BRD7, CDK5, CDKN2AIP, CHD8, CREBBP, DAXX, EHMT1, EHMT2, EP300, HDAC1, HSPD1, HTT, KDM1A, MSX1, NOP53, PSME3, RFWD3, RNF34, SIRT1, SMARCA4, SMARCB1, TAF3, TAF9, TP53, TP53BP1, TP53RK, TP73, USP10, USP7]
GO:0061733	peptide-lysine-N-acetyltransferase activity	GO_MolecularFunction-EBI-UniProt-GOA-ACAP-ARAP_25.05.2022_00h00	1.78739e-05	0.0381965	1.78739e-05	0.000142991	[3, 8]	Group067	38.0952	16	[BAZ1A, BRCA2, CREBBP, EP300, ESCO2, GTF3C4, HAT1, KAT14, KAT2B, KAT7, KAT8, MCM3AP, MSL3, SRCAP, TAF9, USP22]
GO:0002250	adaptive immune response	GO_BiologicalProcess-EBI-UniProt-GOA-ACAP-ARAP_25.05.2022_00h00	2.35646e-16	6.39543e-13	2.35646e-16	3.60538e-14	[3]	Group068	4.00501	32	[AHR, ATAD5, C1QB, EIF2AK4, ERCC1, EXO1, EXOSC3, EXOSC6, GNL1, HMGB1, HNRNPC, HSPD1, IGKV2-30, IGKV2D-29, LRIF1, MLH1, MSH2, MSH6, MTOR, NBN, NCOR2, ORC3, OTUB1, PSMA7, RNASEH2A, SIRT1, STAT3, SUPT6H, THOC1, TP53BP1, TYK2, ZBTB1]
GO:0062023	collagen-containing extracellular matrix	GO_CellularComponent-EBI-UniProt-GOA-ACAP-ARAP_25.05.2022_00h00	1.1432e-09	2.86715e-06	1.1432e-09	1.1432e-07	[4, 5]	Group069	4.08602	19	[ANXA2, ANXA5, ANXA6, C1QB, CASK, CCNA2, DLG1, DST, ERBIN, HNRNPM, HSP90AA1, HSP90B1, LGALS3BP, LMNB2, MLF2, NAV2, P3H1, STK4, TTF2]
GO:0070182	DNA polymerase binding	GO_MolecularFunction-EBI-UniProt-GOA-ACAP-ARAP_25.05.2022_00h00	5.48005e-07	0.00126754	5.48005e-07	3.34283e-05	[4]	Group070	60	12	[FANCD2, FANCI, HMGB1, HSP90AA1, HSP90AB1, NABP2, NAT10, NHEJ1, PCNA, RAD51, RTEL1, SMARCA4]
GO:1903608	protein localization to cytoplasmic stress granule	GO_BiologicalProcess-EBI-UniProt-GOA-ACAP-ARAP_25.05.2022_00h00	2.11948e-05	0.0450389	2.11948e-05	8.4779e-05	[6]	Group071	85.7143	6	[DCP1A, DDX1, DDX3X, DHX9, SSB, YBX1]
GO:0070761	pre-snoRNP complex	GO_CellularComponent-EBI-UniProt-GOA-ACAP-ARAP_25.05.2022_00h00	4.13915e-07	0.000962352	4.13915e-07	2.69045e-05	[3]	Group072	100	7	[NOP56, NOP58, NUFIP1, PIH1D1, TAF9, ZNHIT3, ZNHIT6]
GO:0071014	post-mRNA release spliceosomal complex	GO_CellularComponent-EBI-UniProt-GOA-ACAP-ARAP_25.05.2022_00h00	6.93118e-06	0.0151862	6.93118e-06	0.000180211	[4, 8]	Group073	64.2857	9	[CRNKL1, CWF19L2, DHX15, GCFC2, HNRNPM, ISY1, MYEF2, SYF2, TFIP11]
GO:0071203	WASH complex	GO_CellularComponent-EBI-UniProt-GOA-ACAP-ARAP_25.05.2022_00h00	1.54336e-05	0.0331669	1.54336e-05	0.000216071	[2, 3, 4]	Group074	60	9	[CAPZB, DNAJC13, SNX27, TBC1D23, WASH2P, WASHC2A, WASHC2C, WASHC4, WASHC5]
GO:0003697	single-stranded DNA binding	GO_MolecularFunction-EBI-UniProt-GOA-ACAP-ARAP_25.05.2022_00h00	8.07715e-23	2.27937e-19	8.07715e-23	1.49427e-20	[5]	Group075	46.3235	63	[APTX, BLM, BRCA2, DDX11, DHX36, DHX9, ERCC1, ERCC4, FUBP3, HMGB1, HNRNPA1, HNRNPA2B1, HNRNPU, HSPD1, IGHMBP2, MCM10, MCM3, MCM4, MCM5, MCM6, MCM7, MCM8, MLH1, MSH2, MSH3, MYEF2, NABP2, PCBP1, PCBP2, POLA1, POLR1A, POLR1B, POLR2H, POLR3C, PURA, PURB, RAD18, RAD23B, RAD50, RAD51, RADX, RBBP8, RECQL, RECQL4, RNF138, RPA1, RPA2, RTF1, SMARCA1, SMC2, SMC5, SMC6, SSBP1, SSBP3, TERF2, TERF2IP, TOP1, TP…
GO:0090575	RNA polymerase II transcription regulator complex	GO_CellularComponent-EBI-UniProt-GOA-ACAP-ARAP_25.05.2022_00h00	5.08104e-08	0.000121792	5.08104e-08	3.96321e-06	[3, 7]	Group076	24.2537	65	[ADNP, ANXA2, ARNT, ASCC2, ASCC3, BRIP1, CBX3, CCNH, CDK7, CHD4, CTNNB1, ERCC2, ERCC3, GARS1, GATA4, GEMIN5, GTF2H2, HLTF, HNRNPAB, HNRNPU, HOXB9, HSD17B4, ING2, ING3, MED1, MED14, MED15, MED16, MED17, MED23, MED31, MED4, MED6, MED8, MMS19, MNAT1, MYC, NCOA2, NFYC, NONO, PBX1, POU2F1, RB1, RNASEH2A, SFPQ, STAT1, STAT3, SUPT3H, TADA3, TAF2, TAF3, TAF5L, TAF6, TAF6L, TAF7, TAF9, TAF9B, TCEA1, TCF12…
GO:0098552	side of membrane	GO_CellularComponent-EBI-UniProt-GOA-ACAP-ARAP_25.05.2022_00h00	3.30491e-12	8.63905e-09	3.30491e-12	4.13114e-10	[2, 3]	Group077	4.83871	36	[AMOT, ANXA5, AP2S1, BLOC1S2, CANX, CNOT6, CYTH1, DLG1, DNAJA1, ESYT2, EXOC1, EXOC7, EZR, FASN, FERMT2, GNAS, GNB4, HSPA8, IQGAP1, LRRK2, MAP2K2, NPM3, P4HB, PCID2, PKP4, PTPN3, RACGAP1, RPL27, RPS26, SHANK3, SNAPIN, SNX18, THADA, TIAM1, TTF2, UBL4A]
GO:0003725	double-stranded RNA binding	GO_MolecularFunction-EBI-UniProt-GOA-ACAP-ARAP_25.05.2022_00h00	4.15345e-11	1.06661e-07	4.15345e-11	4.73494e-09	[5]	Group078	41.7722	33	[ADAR, AGO1, AGO2, AGO3, APTX, DDX1, DDX21, DGCR8, DHX15, DHX30, DHX33, DHX36, DHX9, DICER1, DROSHA, EIF4A1, ELAVL1, HNRNPU, HSP90AB1, HSPD1, IGF2BP1, ILF2, ILF3, LSM14A, MTDH, PRKRA, STAU1, STRBP, TARBP2, TUBA1B, TUBB4B, VIM, ZFR]
GO:0098590	plasma membrane region	GO_CellularComponent-EBI-UniProt-GOA-ACAP-ARAP_25.05.2022_00h00	3.85589e-07	0.000897652	3.85589e-07	2.58345e-05	[3, 4]	Group079	8.03303	107	[AHCYL1, AKAP9, ANAPC2, ANK3, ANXA2, AP2S1, APC, ARHGEF2, ASPM, ATP6V1A, ATP6V1E1, BBS1, BBS2, BBS7, C2CD5, CANX, CASK, CFL1, CLTB, CNKSR3, CRKL, CTNNA1, CTNNB1, DCTN3, DIAPH1, DLG1, DNAJA3, DNM1L, DNM2, DSP, DST, ECT2, EFCAB7, EPB41L3, EPPK1, ERBIN, EXOC1, EXOC3, EXOC7, EZR, FBXO45, FERMT2, FMR1, GNAS, GPHN, GPI, GRIP1, HAX1, HDAC6, HIP1R, HSP90AA1, HSP90AB1, HSPA8, HSPD1, IQCE, KCTD12, KIF18A, …
GO:0098609	cell-cell adhesion	GO_BiologicalProcess-EBI-UniProt-GOA-ACAP-ARAP_25.05.2022_00h00	2.61905e-07	0.000612595	2.61905e-07	1.83333e-05	[3]	Group080	7.30223	72	[ACTL6A, AFDN, AMBRA1, ANK3, ANXA2, AP3B1, AP3D1, BAIAP2L1, BMI1, BRD7, CBLL1, CCNA2, CDC42EP1, CDKN2A, CNKSR3, CNN3, CTNNA1, CTNNB1, CTNND1, DLG1, DNAJA3, DNAJB6, DSP, EZR, FIBP, GLI2, GLI3, GNAS, GTPBP4, HMGB1, HSPB1, HSPD1, HSPH1, ILK, IRAK1, KRT18, LIMS1, MAD1L1, MAGI1, METTL3, MYL12A, NKAP, NPHP4, OBSL1, PAWR, PBRM1, PDLIM5, PKP2, PKP3, PKP4, PLEKHA7, PNP, PPP1CA, PRDX2, PRKAR1A, PTPN23, RDX…
GO:0099503	secretory vesicle	GO_CellularComponent-EBI-UniProt-GOA-ACAP-ARAP_25.05.2022_00h00	1.65786e-05	0.0355113	1.65786e-05	0.000182365	[4, 5, 7]	Group081	8.31123	94	[ACLY, ALDOA, ANXA2, APEX1, ATP6V1A, ATP6V1E1, BRCA2, C1orf35, CAND1, CAP1, CCT2, CDK13, CEP290, CLTB, CNN2, COPB1, COPS5, CPNE3, CSNK2A2, CSNK2B, CTNNA1, CYFIP1, DDX3X, DENND4C, DIAPH1, DISC1, DNAJC13, DNM1L, DSN1, DSP, EEF2, EXOC3, FAF2, FTH1, GARS1, GPI, HMGB1, HOOK3, HSP90AA1, HSP90AB1, HSPA1A, HSPA8, HSPD1, HUWE1, IDH1, ILF2, IMPDH2, IQGAP1, IQSEC1, IST1, KCMF1, KIF1A, KIF1B, KNL1, KPNB1, LG…
GO:1905515	non-motile cilium assembly	GO_BiologicalProcess-EBI-UniProt-GOA-ACAP-ARAP_25.05.2022_00h00	6.70329e-07	0.00154243	6.70329e-07	3.82087e-05	[7, 8]	Group082	34.7222	25	[APEX1, BBS1, BBS2, BBS7, C2CD3, CC2D2A, CEP290, CEP350, CSNK1D, DISC1, DNM2, DYNC2H1, EXOC5, IFT122, IFT140, IFT172, IFT57, IFT74, MAPRE1, MAPRE2, NPHP3, PCM1, RPGRIP1L, TBC1D32, WRAP73]
GO:1990247	N6-methyladenosine-containing RNA binding	GO_MolecularFunction-EBI-UniProt-GOA-ACAP-ARAP_25.05.2022_00h00	7.5674e-10	1.90698e-06	7.5674e-10	7.87009e-08	[5]	Group083	100	10	[HNRNPA2B1, HNRNPC, IGF2BP1, IGF2BP2, IGF2BP3, YTHDC1, YTHDC2, YTHDF1, YTHDF2, YTHDF3]
GO:1990403	embryonic brain development	GO_BiologicalProcess-EBI-UniProt-GOA-ACAP-ARAP_25.05.2022_00h00	1.28449e-06	0.00292092	1.28449e-06	6.55088e-05	[5, 6]	Group084	61.1111	11	[CC2D2A, CDK20, CTNNB1, IFT140, MED12, PPIL1, RPL10, RPL15, TBC1D23, TRA2B, TUBB2B]
GO:1990841	promoter-specific chromatin binding	GO_MolecularFunction-EBI-UniProt-GOA-ACAP-ARAP_25.05.2022_00h00	1.82055e-09	4.5441e-06	1.82055e-09	1.80235e-07	[3]	Group085	41.1765	28	[BMI1, CHD7, DDX5, DHX9, EHMT2, ERCC1, ERCC3, ERCC4, EZH2, FOXC1, GLI2, HDAC1, HDAC2, HNRNPU, IKZF3, KDM1A, MED1, NIPBL, NUP98, PCGF1, POLR2A, SIRT1, STAT1, SUZ12, TP53, TRIM28, ZC3H4, ZNF609]
GO:0005102	signaling receptor binding	GO_MolecularFunction-EBI-UniProt-GOA-ACAP-ARAP_25.05.2022_00h00	2.01101e-16	5.46191e-13	2.01101e-16	3.11707e-14	[3]	Group086	6.42689	109	[AIP, AKAP9, ANXA2, APEX1, APOL2, ARHGEF1, ARHGEF12, ARNT, ASXL1, ASXL2, ATXN2, BABAM2, BAG6, BBS1, CANX, CASK, CCDC88A, CCNA2, CCNB1, CDK5, CNOT9, COPA, CPNE3, CRKL, CSNK2B, CTNND1, CUL3, CXXC1, DDX54, DIAPH1, DNAJA1, DNAJB11, DNM2, DOCK4, DST, DVL2, DVL3, ERBIN, FAM83B, FERMT2, GNAS, GPI, GPRASP2, GRB10, HMGB1, HSP90AA1, HSP90AB1, HSP90B1, HSPA1A, HSPA8, IRS4, ITPRID2, KIF20B, LMNB2, MADD, MAP7…
GO:0005126	cytokine receptor binding	GO_MolecularFunction-EBI-UniProt-GOA-ACAP-ARAP_25.05.2022_00h00	7.94881e-06	0.0173523	7.94881e-06	0.000174874	[4]	Group087	4.48276	13	[BABAM2, CCDC88A, FERMT2, MADD, NES, PIK3R1, PLCG1, RIPK1, RNF41, SNX6, STAT1, TRIM37, TYK2]
GO:0000109	nucleotide-excision repair complex	GO_CellularComponent-EBI-UniProt-GOA-ACAP-ARAP_25.05.2022_00h00	9.60577e-07	0.00219588	9.60577e-07	5.28317e-05	[3, 7]	Group088	75	9	[CETN2, ERCC1, ERCC3, ERCC4, POLD1, RAD23B, SLX4, XPC, XRCC1]
GO:0005200	structural constituent of cytoskeleton	GO_BiologicalProcess-EBI-UniProt-GOA-ACAP-ARAP_25.05.2022_00h00	8.66273e-06	0.0188588	8.66273e-06	0.000181917	[6]	Group089	27.6786	31	[ADD1, ANK3, CCDC6, DSP, EPB41L3, ERBIN, INA, LMNA, LMNB1, LMNB2, NEFL, NEFM, PLEC, SYNM, TLN1, TUBA1A, TUBA1B, TUBA1C, TUBA4A, TUBB, TUBB2A, TUBB2B, TUBB3, TUBB4A, TUBB4B, TUBB6, TUBG1, TUBGCP3, TUBGCP4, VIM, YEATS4]
GO:0005509	calcium ion binding	GO_MolecularFunction-EBI-UniProt-GOA-ACAP-ARAP_25.05.2022_00h00	2.52803e-11	6.51473e-08	2.52803e-11	2.93251e-09	[5]	Group090	5.14512	39	[ANXA2, ANXA5, ANXA6, C2CD5, CADPS2, CALM1, CALU, CANX, CETN2, CETN3, COPS2, DST, EFCAB7, ESYT2, HSP90B1, HSPA5, IQGAP1, MACF1, MELK, MYCBP2, MYL12A, MYL6, NCAPG, NIN, PCID2, PLCG1, PLCH1, PLS3, RCN1, RCN2, SDF4, SLIT2, TBC1D9B, TPM4, TTF2, TTN, TUBB4A, UNC13B, ZZEF1]
GO:0005615	extracellular space	GO_CellularComponent-EBI-UniProt-GOA-ACAP-ARAP_25.05.2022_00h00	1.59938e-05	0.0343226	1.59938e-05	0.000191925	[2, 3]	Group091	10.1681	369	[AASDHPPT, ACAT2, ACLY, ADNP, ADSL, AGAP2, AGO2, AHCTF1, AHCY, AHCYL1, AHNAK, AHSA1, AKR7A2, ALDOA, ALYREF, ANP32B, ANXA2, ANXA5, ANXA6, APPL1, ARF3, ARHGAP1, ARHGEF12, ATAD2, ATP6V1A, ATP6V1E1, ATXN10, BAG6, BAIAP2L1, BAX, BCR, BLVRA, BPTF, C1QB, CACYBP, CAD, CAND1, CANX, CAP1, CAPZA2, CAPZB, CARMIL1, CBR1, CCT2, CCT3, CCT4, CCT7, CDC42BPB, CDK1, CDK13, CDK5RAP2, CEP164, CFL1, CHMP2B, CKB, CMBL,…
GO:0005652	nuclear lamina	GO_CellularComponent-EBI-UniProt-GOA-ACAP-ARAP_25.05.2022_00h00	1.58347e-05	0.033997	1.58347e-05	0.00020585	[2, 3, 7, 8]	Group092	66.6667	8	[CASK, EIF6, LMNA, LMNB1, LMNB2, PCNA, PRR14, RNF138]
GO:0005739	mitochondrion	GO_CellularComponent-EBI-UniProt-GOA-ACAP-ARAP_25.05.2022_00h00	4.03259e-08	9.69839e-05	4.03259e-08	3.2664e-06	[3, 4, 5]	Group093	8.33333	147	[ACACA, ACAT2, ACBD3, ACSL1, AGTPBP1, AKAP8, AMBRA1, ANXA6, AP3B1, APEX1, ARAF, ARGLU1, BAG5, BAX, BCKDHB, BLOC1S2, BRD8, CCAR2, CCNB1, CDK1, CDKN2A, CIAPIN1, CKB, CPNE3, DARS2, DCAF8, DDX1, DDX21, DHX30, DHX36, DISC1, DNA2, DNAJA1, DNAJA3, DNAJC11, DNM1L, ECH1, EIF5B, ELAC2, ERCC6L2, FEN1, FIBP, FOXK2, GARS1, GBF1, GPN1, GPS2, GTF3C4, GTPBP4, HADHA, HAT1, HAX1, HEATR1, HIP1R, HIVEP1, HJURP, HK2,…
GO:0005759	mitochondrial matrix	GO_CellularComponent-EBI-UniProt-GOA-ACAP-ARAP_25.05.2022_00h00	1.97938e-06	0.0044536	1.97938e-06	9.10513e-05	[4, 5, 6]	Group094	5.88235	30	[BCKDHB, CCAR2, CCNB1, CDK1, CDKN2A, DARS2, DHX30, DNA2, DNAJA3, ELAC2, GARS1, HADHA, HSPA1L, HSPD1, KARS1, LRRC59, LRRK2, MIEF1, MPG, MRPS22, MRPS27, NR3C1, PARG, RAD51, RPS3, SOD1, SSBP1, TARS2, TP53, TTC5]
GO:0005814	centriole	GO_CellularComponent-EBI-UniProt-GOA-ACAP-ARAP_25.05.2022_00h00	5.52436e-13	1.45843e-09	5.52436e-13	7.12642e-11	[3, 5, 8]	Group095	33.5329	56	[AHI1, ALMS1, APEX1, BCCIP, C2CD3, CCDC88A, CCHCR1, CCP110, CEP164, CEP170, CEP192, CEP290, CEP295, CEP350, CEP43, CEP44, CEP78, CEP97, CETN2, CETN3, CNTLN, GLE1, HERC2, HSPA1A, HTT, IFT140, IFT43, IFT81, IQCB1, KIAA0586, KIF24, KIF2A, MPHOSPH9, NCAPG, NEDD1, NEURL4, NIN, NPHP4, OFD1, PCM1, PCNT, PLK1, POC1A, POC5, RAB11A, RAN, SPICE1, STIL, TEDC1, TOP2A, TOPORS, TUBG1, TUBGCP3, WASH2P, WDR62, WR…
GO:0005737	cytoplasm	GO_CellularComponent-EBI-UniProt-GOA-ACAP-ARAP_25.05.2022_00h00	4.86453e-28	1.39855e-24	4.86453e-28	9.77771e-26	[2, 3]	Group096	14.2198	1757	[AASDHPPT, AATF, ABCF1, ACACA, ACAT2, ACBD3, ACIN1, ACLY, ACSL1, ACTR6, ADAR, ADD1, ADNP, ADSL, AFAP1, AFDN, AGAP1, AGAP2, AGO1, AGO2, AGO3, AGTPBP1, AHCTF1, AHCY, AHCYL1, AHI1, AHNAK, AHR, AHSA1, AIMP2, AIP, AKAP11, AKAP12, AKAP13, AKAP8, AKAP8L, AKAP9, AKR7A2, ALDOA, ALG13, ALKBH5, ALMS1, ALX1, ALYREF, AMBRA1, AMER1, AMOT, AMOTL2, AMPD2, ANAPC1, ANAPC2, ANAPC4, ANAPC5, ANK3, ANKHD1, ANKRD11, AN…
GO:0005829	cytosol	GO_CellularComponent-EBI-UniProt-GOA-ACAP-ARAP_25.05.2022_00h00	0	0	4.86453e-28	9.77771e-26	[2, 3, 4]	Group096	22.041	1257	[AASDHPPT, ABCF1, ACACA, ACAT2, ACIN1, ACLY, ADD1, ADSL, AFAP1, AFDN, AGAP2, AGO1, AGO2, AGO3, AGTPBP1, AHCTF1, AHCY, AHCYL1, AHI1, AHNAK, AHR, AHSA1, AIMP2, AIP, AKAP11, AKAP12, AKAP13, AKAP9, AKR7A2, ALDOA, ALKBH5, ALMS1, ALYREF, AMBRA1, AMER1, AMOT, AMOTL2, AMPD2, ANAPC1, ANAPC2, ANAPC4, ANAPC5, ANK3, ANKRD11, ANKRD28, ANKRD52, ANXA2, ANXA5, AP1B1, AP1G1, AP2S1, APC, APEX1, APPL1, ARAF, ARCN1,…
GO:0003684	damaged DNA binding	GO_MolecularFunction-EBI-UniProt-GOA-ACAP-ARAP_25.05.2022_00h00	3.29632e-17	9.00554e-14	2.26286e-18	3.68847e-16	[5]	Group097	51.9481	40	[APEX1, APTX, BLM, BRCA1, CREBBP, CUL4B, DCLRE1A, DDB1, EP300, ERCC1, ERCC2, ERCC3, ERCC4, FEN1, HMGB1, MPG, MSH2, MSH3, MSH6, NBN, NTHL1, PCNA, POLD1, POLQ, POLR1A, POLR1B, RAD18, RAD23B, RBBP8, RECQL4, RPA1, RPA2, RPS3, SMC6, TENT4A, TP53BP1, XPC, XRCC1, XRCC5, XRCC6]
GO:0006284	base-excision repair	GO_BiologicalProcess-EBI-UniProt-GOA-ACAP-ARAP_25.05.2022_00h00	4.44628e-07	0.00103243	2.26286e-18	3.68847e-16	[6, 7, 8]	Group097	40.8163	20	[APEX1, DNA2, ERCC6, FEN1, HUWE1, LIG3, MPG, NTHL1, PARG, PARP2, PCNA, POLD1, POLE, POLQ, POLR1A, POLR1B, RPA1, RPA2, RPS3, XRCC1]
GO:0006952	defense response	GO_BiologicalProcess-EBI-UniProt-GOA-ACAP-ARAP_25.05.2022_00h00	1.46213e-07	0.000345354	1.46213e-07	1.06735e-05	[3]	Group098	8.60786	162	[ABCF1, ADAR, AHCY, AKAP8, ANKHD1, ANKRD17, AP1G1, AP3B1, APOL2, APPL1, ARHGEF2, ASH1L, ATM, BAP1, BCR, BRD4, C1QB, CACTIN, CNOT6, CNOT7, CREBBP, CUL3, CXXC1, DAPK3, DDX1, DDX17, DDX21, DDX3X, DHX15, DHX36, DHX8, DHX9, DROSHA, EIF2AK1, EIF2AK4, EIF4E, EIF4G1, EP300, EPRS1, ERCC6, EXOC1, EXOC7, EXOSC4, EXOSC5, EZH2, FANCA, FANCD2, FASN, FOXP1, G3BP1, G3BP2, GARS1, GATA6, GPS2, HERC5, HEXIM1, HMGB1…
GO:0006954	inflammatory response	GO_BiologicalProcess-EBI-UniProt-GOA-ACAP-ARAP_25.05.2022_00h00	1.20048e-08	2.93877e-05	1.46213e-07	1.06735e-05	[4]	Group098	6.46651	56	[ABCF1, AHCY, AP3B1, APOL2, APPL1, ASH1L, ATM, BAP1, BCR, BRD4, CNOT6, CUL3, CXXC1, DHX8, DHX9, DROSHA, EIF2AK1, EZH2, FANCA, FANCD2, FASN, FOXP1, GARS1, GPS2, HMGB1, HNRNPA0, HOOK1, IGF2BP1, KARS1, KPNA6, LRRK2, MAGI1, MEN1, MTOR, ORC3, PDCD4, PJA2, PLCG1, PNMA1, PRDX2, PSMA1, PSMA6, RB1, RBPJ, RICTOR, RIPK1, RPS19, RPSA, SBNO2, SCYL1, SNX6, SOD1, STAT3, TBK1, TTF2, WDR83]
GO:0030261	chromosome condensation	GO_BiologicalProcess-EBI-UniProt-GOA-ACAP-ARAP_25.05.2022_00h00	1.37374e-06	0.00311977	1.37374e-06	6.73134e-05	[6]	Group099	38.4615	20	[ACIN1, AKAP8, AKAP8L, CDK1, H1-0, H1-10, H1-4, NCAPD2, NCAPD3, NCAPG, NCAPG2, NCAPH2, PLK1, SMARCA5, SMC2, SMC5, TENT4A, TOP2A, TTN, WAPL]
GO:0007076	mitotic chromosome condensation	GO_BiologicalProcess-EBI-UniProt-GOA-ACAP-ARAP_25.05.2022_00h00	9.99671e-06	0.0216729	1.37374e-06	6.73134e-05	[4, 5, 6, 7, 8, 9]	Group099	52.381	11	[AKAP8, AKAP8L, NCAPD2, NCAPD3, NCAPG, NCAPH2, PLK1, SMARCA5, SMC2, TENT4A, TTN]
GO:0017069	snRNA binding	GO_MolecularFunction-EBI-UniProt-GOA-ACAP-ARAP_25.05.2022_00h00	3.82541e-09	9.48702e-06	3.82541e-09	3.59589e-07	[5]	Group100	46	23	[CCNT1, CDK9, COIL, DDX21, DDX39B, EIF5A, GEMIN5, HEXIM1, HEXIM2, HNRNPC, HNRNPU, LARP7, MEPCE, METTL16, PRPF8, RBM41, RBM7, RO60, SF3B3, SNRNP70, SNRPA, SNRPA1, SNRPB2]
GO:0030619	U1 snRNA binding	GO_MolecularFunction-EBI-UniProt-GOA-ACAP-ARAP_25.05.2022_00h00	1.18846e-05	0.0257182	3.82541e-09	3.59589e-07	[6]	Group100	77.7778	7	[COIL, GEMIN5, HNRNPC, PRPF8, SNRNP70, SNRPA, SNRPB2]
GO:0032806	carboxy-terminal domain protein kinase complex	GO_CellularComponent-EBI-UniProt-GOA-ACAP-ARAP_25.05.2022_00h00	5.48005e-07	0.00126754	1.07437e-07	8.05777e-06	[3, 7]	Group101	60	12	[CCNH, CCNT1, CDK13, CDK7, CDK9, ERCC2, ERCC3, GTF2H2, MMS19, MNAT1, RB1, SNW1]
GO:0019908	nuclear cyclin-dependent protein kinase holoenzyme complex	GO_CellularComponent-EBI-UniProt-GOA-ACAP-ARAP_25.05.2022_00h00	9.60577e-07	0.00219588	1.07437e-07	8.05777e-06	[3, 7, 8]	Group101	75	9	[BCCIP, CCNH, CCNT1, CDK13, CDK7, CDK9, MNAT1, RB1, SNW1]
GO:0022411	cellular component disassembly	GO_BiologicalProcess-EBI-UniProt-GOA-ACAP-ARAP_25.05.2022_00h00	1.43007e-10	3.63667e-07	1.43007e-10	1.60168e-08	[4]	Group102	22.2868	115	[ACIN1, ADD1, AKAP8L, AMBRA1, ANAPC2, APC, ARFIP2, ARHGEF2, ASCC2, ASCC3, ATG2A, ATG2B, BAX, C1QB, CALM1, CAMSAP2, CAPZA2, CAPZB, CARMIL1, CDK1, CDK5, CDKN2A, CFL1, CHMP2B, CKAP2, CKAP5, CLASP1, CSNK2A2, DHX8, DICER1, DNM1L, EIF2D, EIF5A, EXOC8, FLII, GAK, GBF1, GLE1, GRWD1, HAX1, HDAC6, HK2, HOOK2, HSPA2, HSPA8, HTT, HUWE1, IQSEC1, IST1, KIF14, KIF18A, KIF24, KIF2A, KIF2C, KIF5B, KLC1, LRBA, MAP…
GO:0032984	protein-containing complex disassembly	GO_BiologicalProcess-EBI-UniProt-GOA-ACAP-ARAP_25.05.2022_00h00	1.73989e-09	4.34625e-06	1.43007e-10	1.60168e-08	[5]	Group102	25.8555	68	[ADD1, ANAPC2, APC, ARHGEF2, CALM1, CAMSAP2, CAPZA2, CAPZB, CARMIL1, CFL1, CHMP2B, CKAP2, CKAP5, CLASP1, DHX8, EIF5A, FLII, GAK, GLE1, GRWD1, HDAC6, HSPA8, IST1, KIF14, KIF18A, KIF24, KIF2A, KIF2C, KIF5B, KLC1, MAP1A, MYC, NCAPG, NCKAP5L, NES, PHF23, PIK3C3, PIK3R4, PPP1CA, PYM1, RDX, RPL17, RPL23, SCAF4, SCAF8, SET, SETX, SH3BP1, SH3GL1, SMARCA4, SMARCB1, SMARCC1, SMARCC2, SMARCE1, SMCR8, SNAP29…
GO:0016363	nuclear matrix	GO_CellularComponent-EBI-UniProt-GOA-ACAP-ARAP_25.05.2022_00h00	3.11885e-22	8.77956e-19	1.90487e-28	3.88593e-26	[2, 3, 7, 8]	Group103	45.9259	62	[ACTL6A, AHCTF1, AKAP8, AKAP8L, ANXA2, BCL11A, BLM, BRD7, CAD, CASK, CFL1, CXXC1, DCAF7, HAT1, HLTF, HNRNPA2B1, HNRNPM, HNRNPU, IFFO1, KAT8, LMNA, LMNB1, LRIF1, MAEA, MATR3, MEN1, NCOR2, NONO, NUFIP1, NUMA1, PBRM1, PHB2, PHF5A, PML, POLA1, PRPF40A, PSMA6, PSPC1, RAD21, RGS12, RUVBL1, RUVBL2, SCAF8, SFPQ, SMARCA4, SMARCB1, SMARCC1, SMARCC2, SMARCE1, SMC1A, SMC3, SNW1, SRPK1, STAG1, STAG2, THOC1, T…
GO:0034399	nuclear periphery	GO_CellularComponent-EBI-UniProt-GOA-ACAP-ARAP_25.05.2022_00h00	1.90487e-28	5.48221e-25	1.90487e-28	3.88593e-26	[2, 6, 7]	Group103	48.3871	75	[ACTL6A, AHCTF1, AKAP8, AKAP8L, ANAPC4, ANXA2, BCL11A, BLM, BRD7, CAD, CASK, CFL1, CXXC1, DCAF7, EBNA1BP2, EIF6, HAT1, HLTF, HNRNPA2B1, HNRNPM, HNRNPU, IFFO1, KAT8, LMNA, LMNB1, LMNB2, LRIF1, MAEA, MATR3, MEN1, NCOR2, NONO, NUFIP1, NUMA1, NUP107, NUP153, NUP205, NUP93, NUP98, PBRM1, PCNA, PHB2, PHF5A, PML, POLA1, PRPF40A, PRR14, PSMA6, PSPC1, RAD21, RGS12, RNF138, RUVBL1, RUVBL2, SCAF8, SFPQ, SMA…
GO:0009408	response to heat	GO_BiologicalProcess-EBI-UniProt-GOA-ACAP-ARAP_25.05.2022_00h00	2.25353e-08	5.46255e-05	2.25353e-08	1.93803e-06	[3, 4]	Group104	30.9524	39	[ATM, ATR, BAG3, CREBBP, DAXX, DHX36, DNAJA1, DNAJA2, DNAJA3, DNAJB1, DNAJB4, DNAJB6, DNAJC7, EIF2B1, EIF2B2, EIF2B3, EIF2B4, EIF2B5, EIF2S1, EP300, HDAC2, HSP90AA1, HSP90AB1, HSPA1A, HSPA2, HSPB1, IRAK1, MAP2K7, MTOR, NF1, PRKACA, PSIP1, RBBP7, SIRT1, SLU7, SOD1, STUB1, SUMO1, YWHAE]
GO:0034605	cellular response to heat	GO_BiologicalProcess-EBI-UniProt-GOA-ACAP-ARAP_25.05.2022_00h00	9.01449e-07	0.00206342	2.25353e-08	1.93803e-06	[4, 5]	Group104	34.2466	25	[ATM, ATR, BAG3, CREBBP, DAXX, DHX36, DNAJB1, DNAJB6, DNAJC7, EIF2S1, EP300, HDAC2, HSP90AA1, HSP90AB1, HSPA1A, IRAK1, MTOR, NF1, PRKACA, RBBP7, SIRT1, SLU7, STUB1, SUMO1, YWHAE]
GO:0016234	inclusion body	GO_CellularComponent-EBI-UniProt-GOA-ACAP-ARAP_25.05.2022_00h00	4.15345e-11	1.06661e-07	4.15345e-11	4.73494e-09	[3]	Group105	41.7722	33	[APEX1, BAG3, BAG5, CABIN1, DVL2, EEF2, GYS1, HDAC6, HSP90AB1, HSPA1A, HTT, KEAP1, LRRK2, NBN, NEFM, NUP153, NUP98, NXF1, PABPN1, PICALM, POLD1, PRDM16, PSMC4, RAD18, RANBP2, RANGAP1, SLF1, SQSTM1, STUB1, TRIM37, URB2, WDFY3, XRN2]
GO:0042405	nuclear inclusion body	GO_CellularComponent-EBI-UniProt-GOA-ACAP-ARAP_25.05.2022_00h00	2.7797e-06	0.00620708	4.15345e-11	4.73494e-09	[4, 6]	Group105	69.2308	9	[NBN, NUP153, NUP98, NXF1, PABPN1, RAD18, RANBP2, SLF1, STUB1]
GO:0043021	ribonucleoprotein complex binding	GO_MolecularFunction-EBI-UniProt-GOA-ACAP-ARAP_25.05.2022_00h00	4.28858e-15	1.15277e-11	4.28858e-15	6.17556e-13	[3]	Group106	36.25	58	[BAG6, BOP1, CKAP5, CPSF6, DDX3X, DDX5, DHX29, DHX33, DHX9, EEF2, EEFSEC, EIF2S1, EIF3C, EIF3K, EIF4A3, EIF4G1, EIF5A, EIF6, EZH2, FMR1, GCN1, GEMIN5, HNRNPU, HSPA5, IGHMBP2, LARP1, MRPS27, MTOR, NEMF, NME1, NOLC1, NPM1, NVL, PES1, PHF6, PPIH, PPP1CA, PYM1, RACK1, RICTOR, RPSA, SEC61A1, SECISBP2, SECISBP2L, SERBP1, SND1, SNRPA, SNRPB, SNRPD1, SNRPD2, SRP68, SRP72, TTC5, XPO5, YBX3, YTHDF1, YTHDF3…
GO:0043022	ribosome binding	GO_MolecularFunction-EBI-UniProt-GOA-ACAP-ARAP_25.05.2022_00h00	5.61467e-07	0.00129755	4.28858e-15	6.17556e-13	[4]	Group106	34.2105	26	[BAG6, EEF2, EIF2S1, EIF3C, EIF3K, EIF5A, EIF6, FMR1, GCN1, GEMIN5, HSPA5, IGHMBP2, MRPS27, MTOR, PYM1, RACK1, RICTOR, RPSA, SEC61A1, SERBP1, SRP68, SRP72, TTC5, YTHDF1, YTHDF3, ZNF598]
GO:0043228	non-membrane-bounded organelle	GO_CellularComponent-EBI-UniProt-GOA-ACAP-ARAP_25.05.2022_00h00	0	0	0	0	[3]	Group107	24.1815	1322	[AATF, ABT1, ACACA, ACIN1, ACTL6A, ACTR6, ADAR, ADD1, ADNP, AFAP1, AFF4, AGO1, AGO2, AGO3, AGTPBP1, AHCTF1, AHI1, AHNAK, AHR, AKAP11, AKAP12, AKAP13, AKAP8, AKAP8L, AKAP9, ALDOA, ALMS1, ALX1, ALYREF, AMBRA1, AMOT, ANAPC2, ANAPC5, ANK3, ANKRD17, ANKRD26, ANP32B, ANXA2, APC, APEX1, APTX, ARHGAP21, ARHGAP32, ARHGAP39, ARHGEF2, ARNT, ASH1L, ASH2L, ASPM, ATAD5, ATG2A, ATG2B, ATM, ATR, ATXN2, ATXN2L, A…
GO:0043232	intracellular non-membrane-bounded organelle	GO_CellularComponent-EBI-UniProt-GOA-ACAP-ARAP_25.05.2022_00h00	0	0	0	0	[4]	Group107	24.1815	1322	[AATF, ABT1, ACACA, ACIN1, ACTL6A, ACTR6, ADAR, ADD1, ADNP, AFAP1, AFF4, AGO1, AGO2, AGO3, AGTPBP1, AHCTF1, AHI1, AHNAK, AHR, AKAP11, AKAP12, AKAP13, AKAP8, AKAP8L, AKAP9, ALDOA, ALMS1, ALX1, ALYREF, AMBRA1, AMOT, ANAPC2, ANAPC5, ANK3, ANKRD17, ANKRD26, ANP32B, ANXA2, APC, APEX1, APTX, ARHGAP21, ARHGAP32, ARHGAP39, ARHGEF2, ARNT, ASH1L, ASH2L, ASPM, ATAD5, ATG2A, ATG2B, ATM, ATR, ATXN2, ATXN2L, A…
GO:0044389	ubiquitin-like protein ligase binding	GO_MolecularFunction-EBI-UniProt-GOA-ACAP-ARAP_25.05.2022_00h00	1.35986e-17	3.73009e-14	1.35986e-17	2.17577e-15	[4]	Group108	29.7297	99	[AMBRA1, ANAPC2, APC, AXIN1, BAG2, BAG5, BAG6, BRCA1, CACYBP, CASC3, CBS, CCNB1, CCT2, CKB, CUL1, CUL2, CUL3, CUL4A, CUL4B, CUL5, CUL7, DAXX, DNAJA1, DNM1L, EIF4E2, ELOB, FAF1, FAF2, GPI, HDAC6, HERC2, HLTF, HSP90AA1, HSP90AB1, HSPA1A, HSPA1L, HSPA5, HSPA8, HSPBP1, HSPD1, MAGEC2, NEDD8, NPLOC4, OTUB1, PA2G4, PATZ1, PCBP2, PIAS1, PML, POLR1B, POLR2A, PRDX6, PRKACA, PRKACB, PRKAR1A, PRKAR2A, PSMA3,…
GO:0031625	ubiquitin protein ligase binding	GO_MolecularFunction-EBI-UniProt-GOA-ACAP-ARAP_25.05.2022_00h00	4.84831e-18	1.33329e-14	1.35986e-17	2.17577e-15	[5]	Group108	30.5732	96	[AMBRA1, ANAPC2, APC, AXIN1, BAG2, BAG5, BAG6, BRCA1, CACYBP, CASC3, CBS, CCT2, CKB, CUL1, CUL2, CUL3, CUL4A, CUL4B, CUL5, CUL7, DAXX, DNAJA1, DNM1L, EIF4E2, ELOB, FAF1, FAF2, GPI, HDAC6, HERC2, HLTF, HSP90AA1, HSP90AB1, HSPA1A, HSPA1L, HSPA5, HSPA8, HSPBP1, HSPD1, MAGEC2, NEDD8, NPLOC4, OTUB1, PA2G4, PATZ1, PCBP2, PIAS1, PML, POLR1B, POLR2A, PRDX6, PRKACA, PRKACB, PRKAR1A, PRKAR2A, PSMA3, PSMD1,…
GO:0048524	positive regulation of viral process	GO_BiologicalProcess-EBI-UniProt-GOA-ACAP-ARAP_25.05.2022_00h00	3.74232e-06	0.00831169	3.74232e-06	0.000127239	[2, 3, 4]	Group109	34.375	22	[ADAR, CNOT7, DDB1, DDX3X, DHX9, FMR1, HACD3, KPNA2, KPNA6, LARP1, P4HB, PABPC1, PPIE, PPIH, SRPK1, SRPK2, STAU1, TARBP2, TOP2A, TOP2B, TRIM21, TSG101]
GO:0045070	positive regulation of viral genome replication	GO_BiologicalProcess-EBI-UniProt-GOA-ACAP-ARAP_25.05.2022_00h00	1.48735e-06	0.00337032	3.74232e-06	0.000127239	[3, 4, 5, 6]	Group109	46.875	15	[ADAR, CNOT7, DDB1, DDX3X, HACD3, LARP1, PABPC1, PPIE, PPIH, SRPK1, SRPK2, STAU1, TARBP2, TOP2A, TOP2B]
GO:0033120	positive regulation of RNA splicing	GO_BiologicalProcess-EBI-UniProt-GOA-ACAP-ARAP_25.05.2022_00h00	1.90134e-08	4.62216e-05	9.76657e-09	8.98524e-07	[5, 6, 7, 8, 9, 10]	Group110	47.619	20	[DYRK1A, HNRNPLL, HSPA1A, HSPA8, NCBP1, NCL, NUP98, PIK3R1, POLR2A, PRDX6, PRPF19, RBM20, RBMX, SETX, SNRNP70, SNW1, THRAP3, TRA2A, TRA2B, U2AF2]
GO:0050685	positive regulation of mRNA processing	GO_BiologicalProcess-EBI-UniProt-GOA-ACAP-ARAP_25.05.2022_00h00	1.97879e-05	0.0421483	9.76657e-09	8.98524e-07	[6, 7, 8, 9, 10]	Group110	39.4737	15	[CDC73, DHX36, HSPA8, NCBP1, NCL, NUP98, PAF1, PRDX6, PRPF19, RBMX, SNRNP70, SNW1, THRAP3, TRA2A, TRA2B]
GO:0001221	transcription coregulator binding	GO_MolecularFunction-EBI-UniProt-GOA-ACAP-ARAP_25.05.2022_00h00	4.03225e-07	0.000938304	4.03225e-07	2.66128e-05	[4]	Group111	29.5082	36	[AHR, CBX3, CDK9, CHD4, CHD6, CNOT2, CREBBP, CTBP1, CTBP2, CTNNB1, EED, EHMT1, EHMT2, ELOB, ENO1, EP300, EZH2, GATA6, HDAC1, HDAC3, HDAC6, MED1, MED6, MYC, PBX1, PHF12, RPL17, RPL23, SMARCA4, STAT1, SUZ12, TRERF1, USP11, WIZ, ZBTB49, ZNF644]
GO:0001222	transcription corepressor binding	GO_MolecularFunction-EBI-UniProt-GOA-ACAP-ARAP_25.05.2022_00h00	6.91033e-07	0.00158938	4.03225e-07	2.66128e-05	[5]	Group111	41.3043	19	[CNOT2, CTBP1, CTBP2, EED, EHMT1, EHMT2, ELOB, ENO1, EZH2, HDAC1, HDAC3, HDAC6, PBX1, PHF12, STAT1, SUZ12, USP11, WIZ, ZNF644]
GO:0031647	regulation of protein stability	GO_BiologicalProcess-EBI-UniProt-GOA-ACAP-ARAP_25.05.2022_00h00	1.11677e-15	3.01304e-12	1.11677e-15	1.66399e-13	[3]	Group112	28.0802	98	[APTX, BAG2, BAG3, BAG5, BAG6, CCAR2, CCNH, CCT2, CCT3, CCT4, CCT7, CDC73, CDK7, CDKN2A, CDKN2AIP, COG7, COPS3, CREBBP, CTNND1, CUL3, DACT1, DNAAF10, DVL3, EP300, GET4, GNL3L, GPI, GTPBP4, HCFC1, HDAC3, HDAC6, HIP1R, HSP90AA1, HSP90AB1, HSPA1A, HSPA8, HSPD1, HTT, IFT46, KHDRBS1, LMNA, LRRK2, MCM8, MSX1, NDC80, NOP53, NPM1, P3H1, PDZD2, PEX19, PFDN2, PFDN5, PHB2, PIH1D1, PIK3R1, PINX1, PLK1, POLR2…
GO:0050821	protein stabilization	GO_BiologicalProcess-EBI-UniProt-GOA-ACAP-ARAP_25.05.2022_00h00	9.9613e-12	2.58595e-08	1.11677e-15	1.66399e-13	[4]	Group112	28.8793	67	[BAG2, BAG3, BAG5, BAG6, CCNH, CCT2, CCT3, CCT4, CCT7, CDK7, CDKN2A, COG7, COPS3, CTNND1, DNAAF10, DVL3, EP300, GPI, GTPBP4, HCFC1, HIP1R, HSP90AA1, HSP90AB1, HSPA1A, HSPD1, IFT46, MCM8, MSX1, NOP53, NPM1, P3H1, PDZD2, PEX19, PFDN2, PFDN5, PHB2, PIH1D1, PIK3R1, POLR2E, PRKRA, RPAP3, RPL11, RPL17, RPL23, RPL5, RPS7, RUVBL1, RUVBL2, SAV1, SEC16A, STK3, STK4, SUGT1, SUMO1, TAF9, TAF9B, TBL1X, TELO2,…
GO:0050839	cell adhesion molecule binding	GO_MolecularFunction-EBI-UniProt-GOA-ACAP-ARAP_25.05.2022_00h00	1.81262e-14	4.85421e-11	1.81262e-14	2.59205e-12	[3]	Group113	23.4114	140	[ADD1, AFDN, AHNAK, AHSA1, ALDOA, ANK3, ANXA2, APC, ARFIP2, ARGLU1, ARHGAP1, ATXN2L, BAG3, BAIAP2L1, BZW2, CAPZB, CCNA2, CCNB2, CDC42EP1, CHAF1B, CHMP2B, CIP2A, CKAP5, CLINT1, CNN2, CNN3, CRKL, CSNK1D, CTNNA1, CTNNB1, CTNND1, CXXC1, DDX3X, DDX6, DHX29, DLG1, DNAJB1, DSP, DST, EEF1D, EEF2, EIF2S1, EIF2S3, EIF3E, EIF4G2, EMD, ENO1, ESYT2, EXOC3, EZR, FASN, FERMT2, GAPVD1, GCN1, GIGYF2, H1-10, HCFC1…
GO:0045296	cadherin binding	GO_MolecularFunction-EBI-UniProt-GOA-ACAP-ARAP_25.05.2022_00h00	1.12592e-31	3.27192e-28	1.81262e-14	2.59205e-12	[4]	Group113	36.0335	129	[ADD1, AFDN, AHNAK, AHSA1, ALDOA, ANK3, ANXA2, APC, ARFIP2, ARGLU1, ARHGAP1, ATXN2L, BAG3, BAIAP2L1, BZW2, CAPZB, CCNB2, CDC42EP1, CHAF1B, CHMP2B, CIP2A, CKAP5, CLINT1, CNN2, CNN3, CRKL, CSNK1D, CTNNA1, CTNNB1, CTNND1, DDX3X, DDX6, DHX29, DLG1, DNAJB1, EEF1D, EEF2, EIF2S1, EIF2S3, EIF3E, EIF4G2, EMD, ENO1, ESYT2, EXOC3, EZR, FASN, GAPVD1, GCN1, GIGYF2, H1-10, HCFC1, HNRNPK, HSP90AB1, HSPA1A, HSPA…
GO:0051020	GTPase binding	GO_MolecularFunction-EBI-UniProt-GOA-ACAP-ARAP_25.05.2022_00h00	4.81598e-08	0.000115487	4.81598e-08	3.80462e-06	[4]	Group114	23.0769	75	[AFDN, AKAP13, AMBRA1, AP1G1, AP3M1, ARFIP2, ARHGAP1, ARHGEF2, CDC42BPB, CSE1L, CYFIP1, DAPK3, DIAPH1, DNM1L, DOCK11, DOCK4, DOCK7, DVL2, DVL3, ECT2, ENO1, EPRS1, EXOC2, EXOC4, EXOC5, EXOC8, EXPH5, GAPVD1, GARRE1, HPS6, HSP90AA1, INF2, IPO11, IPO13, IPO4, IPO5, IPO7, IPO8, IPO9, IQGAP1, IQGAP3, KPNB1, LRRK2, MAPKAP1, MYCBP2, NCKAP1, NDRG1, OCRL, PEX5, PICALM, PPP6R1, RAB3GAP1, RAB3GAP2, RADIL, RA…
GO:0031267	small GTPase binding	GO_MolecularFunction-EBI-UniProt-GOA-ACAP-ARAP_25.05.2022_00h00	6.68039e-08	0.000159594	4.81598e-08	3.80462e-06	[5]	Group114	23.6301	69	[AFDN, AKAP13, AP1G1, AP3M1, ARFIP2, ARHGAP1, ARHGEF2, CDC42BPB, CSE1L, CYFIP1, DAPK3, DIAPH1, DNM1L, DOCK11, DOCK4, DOCK7, DVL2, DVL3, ECT2, EXOC2, EXOC4, EXOC5, EXOC8, EXPH5, GAPVD1, GARRE1, HPS6, INF2, IPO11, IPO13, IPO4, IPO5, IPO7, IPO8, IPO9, IQGAP1, IQGAP3, KPNB1, LRRK2, MAPKAP1, MYCBP2, NCKAP1, NDRG1, OCRL, PEX5, PICALM, PPP6R1, RAB3GAP1, RAB3GAP2, RANBP1, RANBP2, RANBP9, RANGAP1, RAPGEF6…
GO:0044183	protein folding chaperone	GO_BiologicalProcess-EBI-UniProt-GOA-ACAP-ARAP_25.05.2022_00h00	1.15498e-05	0.0250053	4.34055e-06	0.000130217	[3]	Group115	35.1852	19	[CCT2, CCT3, CCT4, CCT7, DNAJB1, DNAJB6, HSP90AA1, HSP90AB1, HSPA1A, HSPA1L, HSPA2, HSPA4, HSPA4L, HSPA5, HSPA8, HSPB1, HSPD1, HSPH1, PFDN2]
GO:0051082	unfolded protein binding	GO_MolecularFunction-EBI-UniProt-GOA-ACAP-ARAP_25.05.2022_00h00	5.97026e-06	0.0131226	4.34055e-06	0.000130217	[3]	Group115	26.7176	35	[AIP, CANX, CCT2, CCT3, CCT4, CCT7, CHAF1A, CHAF1B, DNAJA1, DNAJA2, DNAJA3, DNAJB1, DNAJB11, DNAJB4, DNAJB6, HEATR3, HSP90AA1, HSP90AB1, HSP90B1, HSPA1A, HSPA1L, HSPA2, HSPA5, HSPA8, HSPB1, HSPD1, NACA, NPM1, NUDC, PFDN2, PFDN5, RUVBL2, SRSF10, TTC1, TUBB4B]
GO:0051095	regulation of helicase activity	GO_BiologicalProcess-EBI-UniProt-GOA-ACAP-ARAP_25.05.2022_00h00	1.52077e-07	0.000358901	1.52077e-07	1.09495e-05	[4]	Group116	76.9231	10	[CHTOP, GTF2H2, MCM7, MNAT1, MSH2, MSH3, MSH6, SIRT1, SSBP1, TP53]
GO:0051096	positive regulation of helicase activity	GO_BiologicalProcess-EBI-UniProt-GOA-ACAP-ARAP_25.05.2022_00h00	2.11948e-05	0.0450389	1.52077e-07	1.09495e-05	[5]	Group116	85.7143	6	[CHTOP, GTF2H2, MSH2, MSH3, MSH6, SSBP1]
GO:0051098	regulation of binding	GO_BiologicalProcess-EBI-UniProt-GOA-ACAP-ARAP_25.05.2022_00h00	2.35308e-07	0.000551797	2.35308e-07	1.67069e-05	[3]	Group117	21.4646	85	[ADD1, ADNP, ANKRD52, ANXA2, AURKB, BAG2, BAX, BTAF1, CALM1, CARM1, CDK5, CDK9, CSNK1A1, CSNK1E, CSNK2B, CTBP2, CTNNB1, DACT1, DDX11, DHX9, DISC1, EIF2S1, EIF3C, EIF3E, EIF4A3, EIF4G1, EP300, ERCC2, ERCC4, FMR1, FOXC1, GNL3L, GTPBP4, H1-0, HDAC2, HIP1R, HJURP, HMGB1, HNRNPL, HSP90AB1, KDM1A, LRRK2, MAPRE1, MARK2, MARK3, MBD2, MEN1, MEPCE, MSX1, NCBP1, NES, NME1, NPHP3, NVL, PARP1, PDZD2, PEX19, P…
GO:0051099	positive regulation of binding	GO_BiologicalProcess-EBI-UniProt-GOA-ACAP-ARAP_25.05.2022_00h00	4.52037e-06	0.00998097	2.35308e-07	1.67069e-05	[4]	Group117	24.1026	47	[ADD1, ANXA2, CALM1, CDK5, CDK9, CTBP2, CTNNB1, DACT1, DDX11, DHX9, EIF2S1, EIF3C, EIF3E, EIF4G1, EP300, ERCC2, FMR1, FOXC1, H1-0, HIP1R, HMGB1, HNRNPL, HSP90AB1, KDM1A, LRRK2, MAPRE1, MARK3, MBD2, MEN1, NCBP1, NME1, NPHP3, NVL, PARP1, PDZD2, PINX1, PPP2CA, RAN, RB1, RPL11, SKI, STK3, STK4, TIAM1, TRIM21, TRIM28, USP9X]
GO:0060322	head development	GO_BiologicalProcess-EBI-UniProt-GOA-ACAP-ARAP_25.05.2022_00h00	9.95029e-06	0.0215822	9.95029e-06	0.000189056	[3]	Group118	17.2686	153	[AFF2, AGTPBP1, AHI1, ANKRD11, ANP32B, APEX1, ARCN1, ARID5B, ASPM, ATM, AXIN1, BAG3, BAG6, BAX, BBS1, BBS2, BBS7, BCR, BMI1, BPTF, BRCA2, C2CD3, CALM1, CBS, CCDC85C, CDK5, CDK5RAP2, CEP290, CHD6, CHD7, CHD8, CKB, CLASP1, CPLANE1, CRKL, CSNK1D, CSNK1E, CSNK2A2, CTNNA1, CTNNB1, CTNND1, DDX10, DHX37, DISC1, DNAJB1, DOCK7, DYNC2H1, EIF2B5, EP300, ERCC4, EZH2, FANCD2, FBXO45, FOXC1, FOXG1, FOXP1, GARS…
GO:0007420	brain development	GO_BiologicalProcess-EBI-UniProt-GOA-ACAP-ARAP_25.05.2022_00h00	1.20309e-05	0.0260229	9.95029e-06	0.000189056	[4, 5, 6, 7]	Group118	17.3445	145	[AFF2, AGTPBP1, AHI1, ANP32B, APEX1, ARCN1, ASPM, ATM, BAG3, BAG6, BAX, BBS1, BBS2, BBS7, BCR, BMI1, BPTF, BRCA2, C2CD3, CALM1, CBS, CCDC85C, CDK5, CDK5RAP2, CEP290, CHD6, CHD7, CHD8, CKB, CLASP1, CPLANE1, CRKL, CSNK1D, CSNK1E, CSNK2A2, CTNNA1, CTNNB1, CTNND1, DHX37, DISC1, DNAJB1, DOCK7, DYNC2H1, EIF2B5, ERCC4, EZH2, FANCD2, FBXO45, FOXC1, FOXG1, FOXP1, GARS1, GART, GLI2, GLI3, GNB4, HDAC1, HERC…
GO:0071012	catalytic step 1 spliceosome	GO_CellularComponent-EBI-UniProt-GOA-ACAP-ARAP_25.05.2022_00h00	2.7797e-06	0.00620708	2.7797e-06	0.000108408	[3, 4, 8]	Group119	69.2308	9	[CASC3, CWC22, CWC25, EIF4A3, ISY1, MAGOHB, PRPF19, PRPF8, SNRNP200]
GO:0071006	U2-type catalytic step 1 spliceosome	GO_CellularComponent-EBI-UniProt-GOA-ACAP-ARAP_25.05.2022_00h00	2.7797e-06	0.00620708	2.7797e-06	0.000108408	[4, 5, 9]	Group119	69.2308	9	[CASC3, CWC22, CWC25, EIF4A3, ISY1, MAGOHB, PRPF19, PRPF8, SNRNP200]
GO:0008334	histone mRNA metabolic process	GO_BiologicalProcess-EBI-UniProt-GOA-ACAP-ARAP_25.05.2022_00h00	7.31839e-06	0.0160126	7.31839e-06	0.000175641	[7, 8]	Group120	50	12	[ATM, CPSF2, CPSF3, EXOSC10, EXOSC4, NCBP1, SSB, TENT4B, TUT4, TUT7, UPF1, XRN1]
GO:0071044	histone mRNA catabolic process	GO_BiologicalProcess-EBI-UniProt-GOA-ACAP-ARAP_25.05.2022_00h00	1.54336e-05	0.0331669	7.31839e-06	0.000175641	[7, 8, 9, 10]	Group120	60	9	[ATM, EXOSC10, EXOSC4, SSB, TENT4B, TUT4, TUT7, UPF1, XRN1]
GO:0044380	protein localization to cytoskeleton	GO_BiologicalProcess-EBI-UniProt-GOA-ACAP-ARAP_25.05.2022_00h00	2.04124e-06	0.00458872	2.04124e-06	9.1856e-05	[6]	Group121	35.4839	22	[APC, C2CD3, CEP192, CEP350, CSNK1D, DIAPH1, DISC1, FAM83D, FAM83H, HNRNPU, HOOK3, KIF20B, MAP1A, MAPRE1, MAPRE2, MARK4, NUMA1, NUP62, PCM1, STIL, TTK, WRAP73]
GO:0072698	protein localization to microtubule cytoskeleton	GO_BiologicalProcess-EBI-UniProt-GOA-ACAP-ARAP_25.05.2022_00h00	2.38416e-06	0.00534529	2.04124e-06	9.1856e-05	[7]	Group121	36.2069	21	[APC, C2CD3, CEP192, CEP350, CSNK1D, DIAPH1, DISC1, FAM83D, HNRNPU, HOOK3, KIF20B, MAP1A, MAPRE1, MAPRE2, MARK4, NUMA1, NUP62, PCM1, STIL, TTK, WRAP73]
GO:0019081	viral translation	GO_BiologicalProcess-EBI-UniProt-GOA-ACAP-ARAP_25.05.2022_00h00	2.71119e-06	0.00605951	2.71119e-06	0.000111159	[2, 3]	Group122	57.8947	11	[CSDE1, DHX9, EIF2AK4, EIF2D, EIF3B, EIF3F, EIF3G, EIF6, PCBP2, PTBP1, SSB]
GO:0075522	IRES-dependent viral translational initiation	GO_BiologicalProcess-EBI-UniProt-GOA-ACAP-ARAP_25.05.2022_00h00	1.58347e-05	0.033997	2.71119e-06	0.000111159	[2, 3, 4]	Group122	66.6667	8	[CSDE1, EIF2D, EIF3B, EIF3F, EIF6, PCBP2, PTBP1, SSB]
GO:0090734	site of DNA damage	GO_CellularComponent-EBI-UniProt-GOA-ACAP-ARAP_25.05.2022_00h00	4.79619e-13	1.26667e-09	4.79619e-13	6.23505e-11	[2, 6]	Group123	38.9381	44	[CBX3, CUL5, DDB1, ELOA, ERCC6, ESCO2, IFFO1, INTS3, KAT7, LMNA, LRIF1, MRE11, NABP2, NBN, NHEJ1, PARP1, PARP2, POLR1A, POLR1B, PRPF19, RAD18, RAD50, RAD51, RBBP8, RFWD3, RNF138, RNF169, RPA1, RPA2, SLF1, SLF2, SMARCA5, SMARCAD1, SMC5, SMC6, TENT4A, TONSL, TP53, TP53BP1, UBQLN4, WDR76, WRAP53, XPC, XRCC5]
GO:0035861	site of double-strand break	GO_CellularComponent-EBI-UniProt-GOA-ACAP-ARAP_25.05.2022_00h00	4.30107e-09	1.06494e-05	4.79619e-13	6.23505e-11	[3, 7]	Group123	37.3494	31	[DDB1, ESCO2, IFFO1, INTS3, LMNA, LRIF1, MRE11, NABP2, NBN, NHEJ1, PARP1, POLR1B, PRPF19, RAD18, RAD50, RAD51, RBBP8, RFWD3, RNF138, RNF169, RPA2, SLF1, SLF2, SMARCA5, SMARCAD1, SMC5, SMC6, TONSL, TP53, TP53BP1, WRAP53]
GO:0036002	pre-mRNA binding	GO_MolecularFunction-EBI-UniProt-GOA-ACAP-ARAP_25.05.2022_00h00	2.38153e-10	6.04432e-07	2.38153e-10	2.61968e-08	[5]	Group124	55.2632	21	[DDX5, EP300, HNRNPA1, HNRNPA2B1, HNRNPC, HNRNPL, HNRNPU, PRPF8, PTBP1, RBM20, RBM4, RBM41, RBM7, SF1, SLU7, SRSF6, TARBP2, TARDBP, TRA2B, U2AF1, U2AF2]
GO:0097157	pre-mRNA intronic binding	GO_MolecularFunction-EBI-UniProt-GOA-ACAP-ARAP_25.05.2022_00h00	2.7797e-06	0.00620708	2.38153e-10	2.61968e-08	[6]	Group124	69.2308	9	[EP300, HNRNPA2B1, HNRNPL, PRPF8, RBM20, RBM4, RBM41, RBM7, TARDBP]
GO:0140142	nucleocytoplasmic carrier activity	GO_BiologicalProcess-EBI-UniProt-GOA-ACAP-ARAP_25.05.2022_00h00	7.48843e-09	1.84141e-05	7.48843e-09	6.96424e-07	[6, 7]	Group125	56.6667	17	[CSE1L, EIF4ENIF1, IPO11, IPO4, IPO5, IPO9, KPNA1, KPNA2, KPNA4, KPNA6, KPNB1, NUP214, RAN, TNPO1, TNPO3, XPO1, XPO5]
GO:0061608	nuclear import signal receptor activity	GO_BiologicalProcess-EBI-UniProt-GOA-ACAP-ARAP_25.05.2022_00h00	2.71119e-06	0.00605951	7.48843e-09	6.96424e-07	[7, 8]	Group125	57.8947	11	[IPO11, IPO4, IPO5, IPO9, KPNA1, KPNA2, KPNA4, KPNA6, KPNB1, TNPO1, TNPO3]
GO:2000232	regulation of rRNA processing	GO_BiologicalProcess-EBI-UniProt-GOA-ACAP-ARAP_25.05.2022_00h00	2.99554e-06	0.00668006	2.99554e-06	0.000110835	[5, 6, 7, 8, 9, 10]	Group126	62.5	10	[BUD23, DIMT1, HEATR1, KAT2B, RIOK1, RIOK2, UTP15, WDR43, WDR75, YTHDF2]
GO:2000234	positive regulation of rRNA processing	GO_BiologicalProcess-EBI-UniProt-GOA-ACAP-ARAP_25.05.2022_00h00	1.81034e-06	0.00408232	2.99554e-06	0.000110835	[5, 6, 7, 8, 9, 10, 11]	Group126	80	8	[BUD23, DIMT1, HEATR1, RIOK1, RIOK2, UTP15, WDR43, WDR75]
GO:0005844	polysome	GO_CellularComponent-EBI-UniProt-GOA-ACAP-ARAP_25.05.2022_00h00	1.88009e-20	5.25108e-17	1.87231e-31	3.9693e-29	[3]	Group127	54.878	45	[AGO1, AGO2, ATXN2, DHX9, DRG1, EEF2, EIF2AK4, EIF2S1, EIF4G1, FMR1, FXR1, FXR2, GCN1, LARP1, LARP4, LARP4B, MCRS1, MSI1, MSI2, NDRG1, NR0B1, NUFIP2, PSMA1, PSMA6, RPL10A, RPL11, RPL18, RPL18A, RPL19, RPL24, RPL30, RPL31, RPL32, RPL36, RPL36AL, RPL38, RPL6, RPL7A, RPL8, RPS23, RPS26, RPS3, RPS4X, RPS6, VIM]
GO:0005840	ribosome	GO_CellularComponent-EBI-UniProt-GOA-ACAP-ARAP_25.05.2022_00h00	4.91851e-27	1.41063e-23	1.87231e-31	3.9693e-29	[5]	Group127	39.4191	95	[APEX1, CANX, DDX3X, DHX29, DHX9, DNAJC21, EIF2AK4, EIF2D, EIF2S1, FXR2, GCN1, LARP1, LARP4, LARP4B, MIEF1, MRPS22, MRPS27, NPM1, NR0B1, NUFIP2, RACK1, RPL10, RPL10A, RPL11, RPL12, RPL13, RPL13A, RPL14, RPL15, RPL17, RPL18, RPL18A, RPL19, RPL21, RPL22, RPL22L1, RPL23, RPL23A, RPL24, RPL26, RPL27, RPL27A, RPL28, RPL3, RPL30, RPL31, RPL32, RPL34, RPL35, RPL35A, RPL36, RPL36AL, RPL38, RPL4, RPL5, RP…
GO:0042788	polysomal ribosome	GO_CellularComponent-EBI-UniProt-GOA-ACAP-ARAP_25.05.2022_00h00	5.51034e-12	1.43379e-08	1.87231e-31	3.9693e-29	[4, 6]	Group127	61.1111	22	[DHX9, LARP1, LARP4B, NR0B1, NUFIP2, RPL10A, RPL11, RPL18, RPL18A, RPL19, RPL24, RPL30, RPL31, RPL32, RPL36, RPL36AL, RPL38, RPL6, RPL7A, RPL8, RPS23, RPS26]
GO:0044255	cellular lipid metabolic process	GO_BiologicalProcess-EBI-UniProt-GOA-ACAP-ARAP_25.05.2022_00h00	1.46584e-16	3.98415e-13	1.17509e-13	1.58638e-11	[3, 4]	Group128	5.13729	58	[ACACA, ACAT2, ACLY, ACSL1, AGAP2, ALG13, AMBRA1, ATM, BAX, BBS1, BRCA1, CBR1, CCNA2, ECH1, EIF6, FASN, GATA6, HACD3, HADHA, HSD17B4, IDH1, INPPL1, ISYNA1, ITPKC, KDM5A, MTMR1, MTMR3, MYCBP2, NCOR1, OCRL, PAFAH1B1, PCYT1A, PEX5, PHB2, PIK3C2A, PIK3C3, PIK3R1, PIK3R2, PIK3R4, PIKFYVE, PLCG1, PLD2, PPP2CA, PPP2R1A, PPP2R5A, PRDX6, QKI, RB1, RNF213, SAMD1, SIRT1, SMG1, SPHK2, TBL1XR1, TTF2, VAC14, W…
GO:0006631	fatty acid metabolic process	GO_BiologicalProcess-EBI-UniProt-GOA-ACAP-ARAP_25.05.2022_00h00	1.87214e-08	4.5549e-05	1.17509e-13	1.58638e-11	[4, 5, 7]	Group128	4.28571	18	[ACACA, ACAT2, ACLY, ACSL1, BRCA1, CBR1, ECH1, EIF6, FASN, HACD3, HADHA, HSD17B4, MYCBP2, NCOR1, PEX5, QKI, SIRT1, WDTC1]
GO:0032787	monocarboxylic acid metabolic process	GO_BiologicalProcess-EBI-UniProt-GOA-ACAP-ARAP_25.05.2022_00h00	1.73675e-06	0.00391984	1.17509e-13	1.58638e-11	[6]	Group128	6.6365	44	[AASDHPPT, ACACA, ACAT2, ACLY, ACSL1, ALDOA, ARNT, BRCA1, CBR1, ECH1, EIF6, ENO1, EP300, FANCA, FASN, FOXK1, FOXK2, GALK1, GPI, HACD3, HADHA, HK2, HOOK1, HOOK2, HOOK3, HSD17B4, IDH1, KIF2A, LDHA, MLST8, MTOR, MYCBP2, NCOR1, PEX5, PFKM, PGAM1, PGK1, PHGDH, QKI, RPTOR, SIRT1, STAT3, TP53, WDTC1]
GO:0035145	exon-exon junction complex	GO_CellularComponent-EBI-UniProt-GOA-ACAP-ARAP_25.05.2022_00h00	1.13543e-06	0.00258651	7.25177e-32	1.54463e-29	[3, 7]	Group129	57.1429	12	[ALYREF, BCLAF1, CASC3, EIF4A3, MAGOHB, PNN, PYM1, SAP18, SRSF1, THRAP3, UPF1, UPF3B]
GO:0000956	nuclear-transcribed mRNA catabolic process	GO_BiologicalProcess-EBI-UniProt-GOA-ACAP-ARAP_25.05.2022_00h00	4.36391e-30	1.26291e-26	7.25177e-32	1.54463e-29	[6, 7, 8, 9]	Group129	53.4351	70	[AGO1, AGO2, ATM, BCLAF1, CASC3, CNOT1, CNOT10, CNOT11, CNOT2, CNOT3, CNOT4, CNOT6, CNOT7, CNOT8, CNOT9, CSDE1, DCP1A, DDX5, DHX36, DHX9, DIS3, EDC4, EIF3E, EIF4A3, EIF4ENIF1, EXOSC10, EXOSC2, EXOSC3, EXOSC4, EXOSC5, EXOSC6, EXOSC7, EXOSC8, HELZ2, HNRNPAB, HNRNPD, HNRNPU, IGF2BP1, MAGOHB, MLH1, NCBP1, PABPC1, PAN2, PAN3, PATL1, PELO, PYM1, SAMD4B, SECISBP2, SKIV2L, SMG1, SMG5, SMG7, SMG8, SSB, SY…
GO:0000184	nuclear-transcribed mRNA catabolic process, nonsense-mediated decay	GO_BiologicalProcess-EBI-UniProt-GOA-ACAP-ARAP_25.05.2022_00h00	1.12568e-08	2.75903e-05	7.25177e-32	1.54463e-29	[7, 8, 9, 10]	Group129	48.7805	20	[BCLAF1, CASC3, DCP1A, EIF3E, EIF4A3, EXOSC10, HELZ2, HNRNPAB, MAGOHB, NCBP1, PABPC1, PYM1, SECISBP2, SKIV2L, SMG1, SMG5, SMG7, SMG8, UPF1, UPF3B]
GO:0007062	sister chromatid cohesion	GO_BiologicalProcess-EBI-UniProt-GOA-ACAP-ARAP_25.05.2022_00h00	9.70368e-13	2.55401e-09	9.70368e-13	1.23237e-10	[3, 4, 5, 6, 7]	Group130	47.7612	32	[BUB1, BUB1B, CDC20, CTNNB1, DDX11, ESCO2, ESPL1, FEN1, HASPIN, MCMBP, MRE11, NIPBL, NSMCE2, PDS5A, PDS5B, PHB2, PLK1, POGZ, PPP2R1A, RAD21, RB1, SFPQ, SGO2, SLF1, SLF2, SMC1A, SMC3, SMC5, STAG1, STAG2, TENT4A, WAPL]
GO:0007063	regulation of sister chromatid cohesion	GO_BiologicalProcess-EBI-UniProt-GOA-ACAP-ARAP_25.05.2022_00h00	2.33012e-07	0.000546879	9.70368e-13	1.23237e-10	[4, 5, 6, 7, 8]	Group130	59.0909	13	[BUB1, CTNNB1, DDX11, ESPL1, FEN1, NSMCE2, RAD21, RB1, SFPQ, SLF1, SLF2, SMC5, WAPL]
GO:0045876	positive regulation of sister chromatid cohesion	GO_BiologicalProcess-EBI-UniProt-GOA-ACAP-ARAP_25.05.2022_00h00	1.81034e-06	0.00408232	9.70368e-13	1.23237e-10	[4, 5, 6, 7, 8, 9]	Group130	80	8	[DDX11, FEN1, NSMCE2, RAD21, SFPQ, SLF1, SLF2, SMC5]
GO:0008233	peptidase activity	GO_MolecularFunction-EBI-UniProt-GOA-ACAP-ARAP_25.05.2022_00h00	2.56037e-07	0.000599383	0.00266757	0.00533513	[3]	Group131	7.58123	84	[AGTPBP1, ALG13, ANP32B, ANXA2, BAP1, BAX, BIRC6, BRCC3, CCNA2, CDKN2A, COPS2, COPS5, COPS6, CSNK2A1, CSNK2A2, DDX3X, DNAJB6, EIF3F, ESPL1, FASN, GPI, HDAC1, HIP1R, HMGB1, HNRNPC, HSPD1, IFT57, IGBP1, INTS1, MAGI1, MINDY4, MYC, NDEL1, NUP98, OTUB1, PAN2, PCID2, PDCD2, PICALM, PIH1D1, PIKFYVE, PML, POLR1G, PPP2R5C, PRPF8, PSMA3, PSMA6, PSMB5, PSMB6, PSME2, PSME3, PSME4, PSMF1, RACK1, RNF34, RNPEP,…
GO:0004175	endopeptidase activity	GO_MolecularFunction-EBI-UniProt-GOA-ACAP-ARAP_25.05.2022_00h00	1.0704e-07	0.000254113	0.00266757	0.00533513	[4]	Group131	6.86937	61	[ANP32B, ANXA2, BAX, BIRC6, CCNA2, CDKN2A, COPS2, COPS5, CSNK2A1, CSNK2A2, DDX3X, DNAJB6, ESPL1, FASN, GPI, HDAC1, HIP1R, HMGB1, HNRNPC, HSPD1, IFT57, IGBP1, INTS1, MINDY4, MYC, NDEL1, PCID2, PDCD2, PICALM, PIH1D1, PIKFYVE, PML, POLR1G, PSMA3, PSMA6, PSMB5, PSMB6, PSME2, PSME3, PSMF1, RACK1, RNF34, RPS3, SENP1, SENP5, SENP6, SIRT1, STAT3, STK4, SUMO1, TTF2, UBE2O, USP10, USP11, USP16, USP24, USP2…
GO:0070646	protein modification by small protein removal	GO_BiologicalProcess-EBI-UniProt-GOA-ACAP-ARAP_25.05.2022_00h00	1.10076e-10	2.80142e-07	0.00266757	0.00533513	[5, 6, 7]	Group131	29.9465	56	[ABRAXAS1, ASXL1, BABAM1, BABAM2, BAP1, BARD1, BRCA1, BRCC3, CDK1, COPS2, COPS3, COPS5, COPS6, COPS7B, EIF3F, GPS1, MAGI1, MINDY4, NOP53, OTUB1, SENP1, SENP3, SENP5, SENP6, SF3B3, SHMT1, SUMO1, SUPT3H, SUPT7L, TADA1, TADA2B, TADA3, TAF2, TAF5L, TAF6, TAF6L, TAF7, TAF9, TRIM21, TRRAP, UIMC1, USP10, USP11, USP16, USP19, USP22, USP24, USP28, USP34, USP53, USP54, USP7, USP9X, USP9Y, VCPIP1, WDR48]
GO:0016604	nuclear body	GO_CellularComponent-EBI-UniProt-GOA-ACAP-ARAP_25.05.2022_00h00	0	0	0	0	[2, 3, 7, 8]	Group132	37.1882	328	[ABRAXAS1, ACIN1, ADD1, AFDN, AFF2, AKAP8L, ALKBH5, ALX1, ALYREF, AMER1, APEX1, API5, ARNT, ASCC2, ASCC3, ATR, ATXN2L, BABAM1, BARD1, BCAS2, BCLAF1, BLM, BMI1, BRCA1, BRD2, CACTIN, CARMIL1, CASC3, CBLL1, CBX4, CDC14A, CDC5L, CDK13, CDK2, CDK9, CDYL, CENPB, CHD3, CHD6, CHTOP, CNOT7, COIL, CPSF6, CREBBP, CRNKL1, CSNK1A1, CSTF2, CTR9, CWC22, CWC25, CXXC1, DACH1, DAPK3, DAXX, DCAF7, DDX1, DDX17, DDX3…
GO:0016607	nuclear speck	GO_CellularComponent-EBI-UniProt-GOA-ACAP-ARAP_25.05.2022_00h00	0	0	0	0	[3, 4, 8, 9]	Group132	40.4922	181	[ACIN1, AFDN, AFF2, AKAP8L, ALKBH5, ALYREF, APEX1, API5, ASCC2, ASCC3, ATXN2L, BARD1, BCAS2, BCLAF1, BRD2, CACTIN, CARMIL1, CASC3, CBLL1, CBX4, CDC5L, CDK13, CDYL, CHD6, CHTOP, CNOT7, CPSF6, CRNKL1, CSNK1A1, CTR9, CWC22, CWC25, CXXC1, DACH1, DDX17, DDX39A, DDX39B, DDX42, DDX46, DDX5, DHX15, DHX36, DMAP1, DNAJC11, DUSP11, DYRK1A, EAF1, EHMT2, EIF4A3, EIF4ENIF1, ELL, EP400, ERBIN, FIBP, FNBP4, FYTT…
GO:0006397	mRNA processing	GO_BiologicalProcess-EBI-UniProt-GOA-ACAP-ARAP_25.05.2022_00h00	0	0	0	0	[6, 7, 8]	Group132	45.2055	231	[AAR2, ACIN1, ADAR, AFF2, AHCYL1, AKAP8L, ALKBH5, ALYREF, AQR, BARD1, BCAS2, BCLAF1, CACTIN, CASC3, CCAR2, CDC5L, CDC73, CDK11B, CDK13, CDK9, CLASRP, COIL, CPSF1, CPSF2, CPSF3, CPSF4, CPSF6, CRNKL1, CSTF1, CSTF2, CSTF2T, CSTF3, CTNNBL1, CWC22, CWC25, CWF19L2, DDX1, DDX17, DDX39A, DDX39B, DDX41, DDX46, DDX47, DDX5, DHX15, DHX16, DHX35, DHX36, DHX38, DHX8, DHX9, DYRK1A, ECD, EIF4A3, ESS2, FIP1L1, F…
GO:0005643	nuclear pore	GO_CellularComponent-EBI-UniProt-GOA-ACAP-ARAP_25.05.2022_00h00	5.46975e-11	1.40244e-07	2.46069e-11	2.879e-09	[3, 4, 5, 6, 7]	Group133	37.1429	39	[AHCTF1, CETN2, CETN3, CHMP2B, EIF5A, GLE1, IPO5, IPO7, KPNA1, KPNB1, MAD1L1, MAD2L1, MCM3AP, NUP107, NUP133, NUP153, NUP155, NUP160, NUP188, NUP205, NUP214, NUP43, NUP50, NUP62, NUP85, NUP88, NUP93, NUP98, NXF1, PCID2, RAE1, RAN, RANBP1, RANBP2, RANGAP1, SEC13, SEH1L, SUMO1, XPOT]
GO:0031080	nuclear pore outer ring	GO_CellularComponent-EBI-UniProt-GOA-ACAP-ARAP_25.05.2022_00h00	5.5099e-08	0.000131852	2.46069e-11	2.879e-09	[3, 4, 5, 6, 7, 8]	Group133	90	9	[AHCTF1, NUP107, NUP133, NUP160, NUP43, NUP85, NUP98, SEC13, SEH1L]
GO:0017056	structural constituent of nuclear pore	GO_BiologicalProcess-EBI-UniProt-GOA-ACAP-ARAP_25.05.2022_00h00	2.1452e-06	0.00481811	2.46069e-11	2.879e-09	[6, 7]	Group133	48.2759	14	[NUP107, NUP133, NUP153, NUP155, NUP160, NUP188, NUP205, NUP214, NUP62, NUP85, NUP88, NUP93, NUP98, UPF3B]
GO:0019899	enzyme binding	GO_MolecularFunction-EBI-UniProt-GOA-ACAP-ARAP_25.05.2022_00h00	7.00229e-42	2.06868e-38	7.00229e-42	1.66671e-39	[3]	Group134	21.9147	483	[AATF, ACIN1, AFDN, AGAP2, AGO1, AGO2, AKAP11, AKAP12, AKAP13, AKAP8, AKAP8L, AMBRA1, ANAPC2, ANAPC4, ANAPC5, ANP32B, ANXA2, AP1B1, AP1G1, AP3B1, AP3M1, APC, APPL1, ARFIP2, ARHGAP1, ARHGEF2, ATP6V1E1, AURKB, AXIN1, BAG2, BAG5, BAG6, BARD1, BCAS3, BCL11A, BCOR, BORA, BRCA1, BRCA2, BRD4, BRMS1, BRMS1L, CACYBP, CAD, CALM1, CAP1, CASC3, CBS, CBX3, CBX4, CCAR2, CCDC88A, CCNA2, CCNB1, CCNT1, CCT2, CDC2…
GO:0019900	kinase binding	GO_MolecularFunction-EBI-UniProt-GOA-ACAP-ARAP_25.05.2022_00h00	7.55575e-08	0.00018028	7.00229e-42	1.66671e-39	[4]	Group134	18.6298	155	[AATF, AGAP2, AP1B1, APC, APPL1, AURKB, AXIN1, BAG5, BARD1, BCL11A, BORA, CALM1, CCDC88A, CCNA2, CCNB1, CCNT1, CDK13, CDK5, CDK5RAP2, CDK9, CDKN2A, CEP192, CEP43, CNOT9, CNTLN, CPNE3, CRKL, CTBP2, CTNNB1, CTNND1, DACT1, DAXX, DLG1, DNAJA3, DNM2, DOCK4, DSP, DUSP16, DVL2, EEF2, EIF4ENIF1, ELAVL1, ELP2, ERCC6L2, EXOC2, EZR, FAF1, FAM83B, FAM83D, FAM83H, FASN, FERMT2, GARS1, GATA4, GATA6, GCN1, GYS1…
GO:0019901	protein kinase binding	GO_MolecularFunction-EBI-UniProt-GOA-ACAP-ARAP_25.05.2022_00h00	9.28998e-08	0.000221194	7.00229e-42	1.66671e-39	[5]	Group134	19.0027	141	[AATF, AGAP2, AP1B1, APC, APPL1, AXIN1, BAG5, BCL11A, BORA, CALM1, CCDC88A, CCNA2, CCNB1, CCNT1, CDK13, CDK5, CDK5RAP2, CDK9, CDKN2A, CEP192, CEP43, CNTLN, CPNE3, CRKL, CTBP2, CTNNB1, CTNND1, DACT1, DAXX, DLG1, DNAJA3, DNM2, DOCK4, DSP, DUSP16, DVL2, EEF2, ELAVL1, ELP2, ERCC6L2, EXOC2, EZR, FAF1, FAM83B, FAM83D, FAM83H, FERMT2, GARS1, GATA4, GATA6, GCN1, GYS1, HNRNPA0, HSP90AA1, HSP90AB1, HSPB1, …
GO:0044087	regulation of cellular component biogenesis	GO_BiologicalProcess-EBI-UniProt-GOA-ACAP-ARAP_25.05.2022_00h00	2.14646e-08	5.20732e-05	2.14646e-08	1.86742e-06	[3, 4]	Group135	18.0451	192	[ADD1, ADNP, AKAP9, ALMS1, AMBRA1, APC, APEX1, ATG2A, ATM, ATR, BAG5, BAIAP2L1, BAX, BAZ1A, BCAS3, BRCA1, CAMSAP2, CAND1, CAPZA2, CAPZB, CARMIL1, CCDC88A, CCNA2, CCP110, CDC42EP1, CDK2, CDK5RAP2, CEP295, CEP97, CHAF1B, CHMP2B, CKAP5, CLASP1, CNOT1, CNOT2, CNOT6, CTR9, CYFIP1, DACT1, DAPK3, DDX3X, DHX33, DLG1, DNAJB1, DNAJB6, DNM2, DOCK11, DRG1, DYRK1A, ECT2, EHMT2, EIF4G1, EML3, ENTR1, EP300, ERC…
GO:1902115	regulation of organelle assembly	GO_BiologicalProcess-EBI-UniProt-GOA-ACAP-ARAP_25.05.2022_00h00	4.32893e-08	0.000103981	2.14646e-08	1.86742e-06	[4, 5, 6]	Group135	24.6094	63	[ALMS1, APEX1, ATG2A, BRCA1, CCDC88A, CCP110, CDK5RAP2, CEP295, CEP97, CHMP2B, CNOT1, CNOT2, CNOT6, DNM2, DRG1, EHMT2, EML3, ENTR1, EZR, G3BP1, G3BP2, HNRNPU, HSPA1A, HTT, IFT140, KAT2B, KIF24, LRRK2, MAPRE2, MARK4, MPHOSPH9, MTMR3, NCAPG, NDRG1, NPM1, NUMA1, NUP62, PAN2, PAN3, PDCD6IP, PHF23, PIKFYVE, PLK1, RAB3GAP1, RAB3GAP2, RBM14, RDX, SCFD1, SENP6, SH3GLB1, SMCR8, SNX18, SNX33, SPICE1, STIL,…
GO:1902117	positive regulation of organelle assembly	GO_BiologicalProcess-EBI-UniProt-GOA-ACAP-ARAP_25.05.2022_00h00	3.82175e-06	0.00848047	2.14646e-08	1.86742e-06	[4, 5, 6, 7]	Group135	30.1075	28	[APEX1, ATG2A, CCDC88A, CCP110, CEP295, CNOT1, CNOT2, CNOT6, ENTR1, G3BP1, G3BP2, HTT, MAPRE2, MARK4, NCAPG, NUMA1, NUP62, PAN2, PAN3, PDCD6IP, RAB3GAP1, RAB3GAP2, SH3GLB1, SNX18, SNX33, STIL, WDR45, WRAP73]
GO:0003013	circulatory system process	GO_BiologicalProcess-EBI-UniProt-GOA-ACAP-ARAP_25.05.2022_00h00	1.06755e-07	0.000253543	1.59797e-08	1.4222e-06	[3]	Group136	5.96546	38	[AKAP12, AKAP13, AKAP9, BBS2, BCR, CALM1, CBS, CHD7, DHX15, DHX8, DLG1, DNM1L, DOCK4, DSP, FERMT2, FOXC1, GATA4, GATA6, HSP90AA1, MTOR, NAV2, NR2F2, NUP155, PIK3C2A, PKP2, PLEC, PPP1R13L, PRKACA, SLIT2, SOD1, STAT1, SUMO1, TBX18, TBX2, TJP1, TTN, WNK1, YWHAE]
GO:0044057	regulation of system process	GO_BiologicalProcess-EBI-UniProt-GOA-ACAP-ARAP_25.05.2022_00h00	9.69321e-06	0.0210537	1.59797e-08	1.4222e-06	[3, 4]	Group136	6.75453	41	[AKAP9, ANXA6, CALM1, CDK9, CXXC1, DAPK3, DHX15, DHX8, DICER1, DLG1, DOCK4, DSP, EIF4A3, ENO1, FMR1, FOXP1, GATA4, GTF2IRD1, HIP1R, HSP90AA1, JARID2, LMNA, LRRK2, MINDY4, NUP155, PARP1, PARP2, PKP2, PRKACA, PRKAR1B, SHANK3, SOD1, SUMO1, TBX18, TBX2, TSHZ3, UBL4A, UNC13B, WNK1, YWHAE, ZFHX2]
GO:0008015	blood circulation	GO_BiologicalProcess-EBI-UniProt-GOA-ACAP-ARAP_25.05.2022_00h00	2.2433e-05	0.0476476	1.59797e-08	1.4222e-06	[4]	Group136	6.71506	37	[AKAP12, AKAP9, BBS2, BCR, CALM1, CBS, CHD7, DHX15, DHX8, DLG1, DNM1L, DOCK4, DSP, FERMT2, FOXC1, GATA4, GATA6, HSP90AA1, MTOR, NAV2, NR2F2, NUP155, PIK3C2A, PKP2, PLEC, PPP1R13L, PRKACA, SLIT2, SOD1, STAT1, SUMO1, TBX18, TBX2, TJP1, TTN, WNK1, YWHAE]
GO:0043062	extracellular structure organization	GO_BiologicalProcess-EBI-UniProt-GOA-ACAP-ARAP_25.05.2022_00h00	1.82798e-06	0.00411843	1.34243e-06	6.71214e-05	[4]	Group137	4.63768	16	[ANXA2, CCNA2, CLASP1, DNAJB6, ERCC2, EXOC8, FOXC1, FOXF2, LMNB2, MLF2, NCAPG, NF1, NPHP3, PHLDB2, RB1, WT1]
GO:0045229	external encapsulating structure organization	GO_BiologicalProcess-EBI-UniProt-GOA-ACAP-ARAP_25.05.2022_00h00	1.33583e-06	0.003035	1.34243e-06	6.71214e-05	[4]	Group137	4.61095	16	[ANXA2, CCNA2, CLASP1, DNAJB6, ERCC2, EXOC8, FOXC1, FOXF2, LMNB2, MLF2, NCAPG, NF1, NPHP3, PHLDB2, RB1, WT1]
GO:0030198	extracellular matrix organization	GO_BiologicalProcess-EBI-UniProt-GOA-ACAP-ARAP_25.05.2022_00h00	1.8104e-06	0.00408064	1.34243e-06	6.71214e-05	[5]	Group137	4.65116	16	[ANXA2, CCNA2, CLASP1, DNAJB6, ERCC2, EXOC8, FOXC1, FOXF2, LMNB2, MLF2, NCAPG, NF1, NPHP3, PHLDB2, RB1, WT1]
GO:0051053	negative regulation of DNA metabolic process	GO_BiologicalProcess-EBI-UniProt-GOA-ACAP-ARAP_25.05.2022_00h00	1.41411e-12	3.71061e-09	1.06546e-22	1.96045e-20	[4, 5, 6, 7, 8]	Group138	33.5404	54	[ATM, ATR, BLM, BRCA2, DACH1, ERCC1, ERCC4, ERCC6, EXOSC10, GNL3L, GTPBP4, H1-0, H1-10, H1-4, HNRNPA1, HNRNPC, HNRNPU, KMT2A, LIG3, LRIF1, MEN1, MLH1, MSH2, MSH3, MSH6, NAT10, NBN, OTUB1, PARP1, PDS5A, PINX1, POLQ, RAD50, RADX, RECQL5, RNF169, RPS3, RTEL1, SLX4, TENT4B, TERF2, TERF2IP, TFIP11, THOC1, TP53, TP53BP1, TRIM28, TRIP12, UBQLN4, UBR5, WAPL, XRCC1, XRCC5, XRN1]
GO:0000018	regulation of DNA recombination	GO_BiologicalProcess-EBI-UniProt-GOA-ACAP-ARAP_25.05.2022_00h00	2.31995e-17	6.35436e-14	1.06546e-22	1.96045e-20	[5, 6, 7, 8]	Group138	40.4255	57	[ACTL6A, ALYREF, ATAD5, BLM, BRD8, DMAP1, EP400, ERCC2, ERCC6, EXOSC3, EXOSC6, FIGNL1, FUS, H1-0, H1-10, H1-4, HDGFL2, ING3, KDM1A, KPNA1, KPNA2, LRIF1, MLH1, MMS19, MORF4L1, MORF4L2, MRE11, MSH2, MSH3, MSH6, PARP1, POGZ, POLQ, POLR1B, PPP4C, RAD50, RAD51, RADX, RBBP8, RECQL5, RPA2, RTEL1, RUVBL1, RUVBL2, SETD2, SMARCAD1, SUPT6H, TERF2, TERF2IP, THOC1, TP53BP1, TRRAP, UBQLN4, VPS72, WDR48, WRAP53…
GO:0045910	negative regulation of DNA recombination	GO_BiologicalProcess-EBI-UniProt-GOA-ACAP-ARAP_25.05.2022_00h00	9.81454e-06	0.0213074	1.06546e-22	1.96045e-20	[5, 6, 7, 8, 9]	Group138	36.7347	18	[BLM, H1-0, H1-10, H1-4, LRIF1, MLH1, MSH2, MSH3, MSH6, POLQ, RADX, RECQL5, RTEL1, TERF2, TERF2IP, THOC1, TP53BP1, UBQLN4]
GO:0042330	taxis	GO_BiologicalProcess-EBI-UniProt-GOA-ACAP-ARAP_25.05.2022_00h00	2.70564e-08	6.54495e-05	1.06655e-10	1.2052e-08	[2, 3]	Group139	5.8296	39	[AMOT, CCNA2, CDK5, CNOT6, CRKL, CYFIP1, DDX11, DHX8, DNM1L, DOCK4, ENAH, FOXG1, GBF1, GLI2, GLI3, HMGB1, HOXB9, HSPB1, KIF20B, KIF5B, LMNB2, MAP2K1, MEN1, MTUS1, MYCBP2, NUP85, PIKFYVE, PLEC, RPL24, RPS19, RPSA, SCRIB, SLIT2, STK4, TSC2, TUBB2B, TUBB3, WNK1, YTHDF1]
GO:0050900	leukocyte migration	GO_BiologicalProcess-EBI-UniProt-GOA-ACAP-ARAP_25.05.2022_00h00	7.13979e-07	0.00164072	1.06655e-10	1.2052e-08	[2, 4]	Group139	5.12821	22	[BCR, CNN2, CRKL, DHX8, DNM1L, GBF1, HMGB1, KIF20B, LRCH1, MEN1, MTUS1, NF1, NUP85, PAFAH1B1, PIK3R1, PIKFYVE, PLEC, RPS19, RPSA, SLIT2, STK4, WNK1]
GO:0006935	chemotaxis	GO_BiologicalProcess-EBI-UniProt-GOA-ACAP-ARAP_25.05.2022_00h00	2.66059e-08	6.43864e-05	1.06655e-10	1.2052e-08	[3, 4]	Group139	5.84708	39	[AMOT, CCNA2, CDK5, CNOT6, CRKL, CYFIP1, DDX11, DHX8, DNM1L, DOCK4, ENAH, FOXG1, GBF1, GLI2, GLI3, HMGB1, HOXB9, HSPB1, KIF20B, KIF5B, LMNB2, MAP2K1, MEN1, MTUS1, MYCBP2, NUP85, PIKFYVE, PLEC, RPL24, RPS19, RPSA, SCRIB, SLIT2, STK4, TSC2, TUBB2B, TUBB3, WNK1, YTHDF1]
GO:0036396	RNA N6-methyladenosine methyltransferase complex	GO_CellularComponent-EBI-UniProt-GOA-ACAP-ARAP_25.05.2022_00h00	2.9569e-06	0.00659981	3.34937e-17	5.25851e-15	[3, 4, 5]	Group140	87.5	7	[CBLL1, METTL3, RBM15, RBM15B, VIRMA, WTAP, ZC3H13]
GO:0043414	macromolecule methylation	GO_BiologicalProcess-EBI-UniProt-GOA-ACAP-ARAP_25.05.2022_00h00	3.34937e-17	9.14378e-14	3.34937e-17	5.25851e-15	[3, 4, 5]	Group140	28.5714	104	[ASH1L, ASH2L, BCOR, BMI1, BRCA1, BRD4, BUD23, CARM1, CBLL1, CHD6, CHTOP, CREBBP, CTNNB1, CTR9, CXXC1, DIMT1, DMAP1, DPY30, EED, EHMT1, EHMT2, EZH2, FAM98A, FBL, FTSJ1, FTSJ3, GATAD2A, H1-4, HCFC1, HELLS, JARID2, KANSL2, KANSL3, KAT8, KDM1A, KDM1B, KDM4B, KMT2A, KMT2C, KMT2D, KMT2E, LARP7, LMNA, LRIF1, MBD2, MBD3, MCRS1, MECOM, MEN1, MEPCE, METTL16, METTL3, MIS18A, MPHOSPH8, MTA2, MYC, NELFA, NFY…
GO:0001510	RNA methylation	GO_BiologicalProcess-EBI-UniProt-GOA-ACAP-ARAP_25.05.2022_00h00	1.69937e-05	0.0363836	3.34937e-17	5.25851e-15	[4, 5, 6, 7, 8]	Group140	29.0323	27	[BUD23, CBLL1, DIMT1, FBL, FTSJ1, FTSJ3, LARP7, MEPCE, METTL16, METTL3, NOP2, NSUN2, NSUN5, RBM15, RBM15B, SNRPB, SNRPD1, SNRPD2, TGS1, THADA, TRMT1, TRMT1L, TRMT2A, VIRMA, WDR6, WTAP, ZC3H13]
GO:0070161	anchoring junction	GO_CellularComponent-EBI-UniProt-GOA-ACAP-ARAP_25.05.2022_00h00	1.16367e-07	0.000275672	1.16367e-07	8.61112e-06	[3]	Group141	16.9123	241	[ADD1, AFAP1, AFDN, AHI1, AHNAK, AKAP12, AMBRA1, AMOT, AMOTL2, ANK3, ANXA2, ANXA5, ANXA6, APC, APEX1, ARHGAP21, ARHGAP32, ARHGEF2, ASH1L, ATP6V1E1, BAIAP2L1, BCR, CADPS2, CAP1, CASK, CCDC85C, CDC42BPB, CDC42EP1, CDK4, CDK5, CFL1, CHAF1B, CLASP1, CNKSR3, CNN2, CNN3, COPS5, CPNE3, CTBP2, CTNNA1, CTNNB1, CTNND1, CYFIP1, CYTH1, CYTH2, DACT1, DCAF6, DISC1, DLG1, DNAJA3, DNM1L, DNM2, DNMBP, DOCK7, DSP,…
GO:0030055	cell-substrate junction	GO_CellularComponent-EBI-UniProt-GOA-ACAP-ARAP_25.05.2022_00h00	5.33012e-18	1.46525e-14	1.16367e-07	8.61112e-06	[4]	Group141	26.8085	126	[ADD1, AFAP1, AHNAK, AKAP12, AMBRA1, ANXA5, ANXA6, ARHGEF2, CAP1, CASK, CDC42EP1, CFL1, CLASP1, CNN2, CNN3, CPNE3, CTNNA1, CTNNB1, CYFIP1, DCAF6, DNM2, DOCK7, DST, ENAH, EPB41L2, EPPK1, ERBIN, EZR, FERMT2, FHL3, FLII, FOCAD, G3BP1, GAK, HACD3, HNRNPK, HSP90B1, HSPA1A, HSPA5, HSPA8, HSPB1, ILK, IQGAP1, KIF23, LIMD1, LIMS1, LMO7, MAP2K1, MAP2K2, MAP4K4, MAPRE1, MAPRE2, NCKAP1, NOL6, NPM1, P4HB, PAB…
GO:0005925	focal adhesion	GO_CellularComponent-EBI-UniProt-GOA-ACAP-ARAP_25.05.2022_00h00	1.39727e-17	3.83131e-14	1.16367e-07	8.61112e-06	[5]	Group141	26.8559	123	[ADD1, AFAP1, AHNAK, AKAP12, AMBRA1, ANXA5, ANXA6, ARHGEF2, CAP1, CASK, CDC42EP1, CFL1, CLASP1, CNN2, CNN3, CPNE3, CTNNA1, CTNNB1, CYFIP1, DCAF6, DNM2, DOCK7, DST, ENAH, EPB41L2, EZR, FERMT2, FHL3, FLII, FOCAD, G3BP1, GAK, HACD3, HNRNPK, HSP90B1, HSPA1A, HSPA5, HSPA8, HSPB1, ILK, IQGAP1, KIF23, LIMD1, LIMS1, LMO7, MAP2K1, MAP2K2, MAP4K4, MAPRE1, MAPRE2, NCKAP1, NPM1, P4HB, PABPC1, PCBP2, PDCD6IP,…
GO:0003676	nucleic acid binding	GO_MolecularFunction-EBI-UniProt-GOA-ACAP-ARAP_25.05.2022_00h00	0	0	0	0	[3]	Group142	28.3054	1201	[AATF, ABCF1, ABT1, ACIN1, ACTL6A, ADAR, ADD1, ADNP, AFF2, AGO1, AGO2, AGO3, AHCTF1, AHCYL1, AHDC1, AHNAK, AHR, AKAP8, AKAP8L, AKAP9, ALDOA, ALG13, ALKBH5, ALX1, ALYREF, ANKHD1, ANKRD17, ANKRD52, ANP32A, ANXA2, APEX1, API5, APTX, AQR, ARCN1, ARHGEF1, ARHGEF28, ARID3A, ARID3B, ARID5B, ARNT, ASCC3, ASH1L, ASH2L, ASXL1, ASXL2, ATAD5, ATM, ATR, ATXN2, ATXN2L, BAP1, BARD1, BAZ1A, BBX, BCCIP, BCL11A, B…
GO:0003723	RNA binding	GO_MolecularFunction-EBI-UniProt-GOA-ACAP-ARAP_25.05.2022_00h00	0	0	0	0	[4]	Group142	42.4382	738	[AATF, ABCF1, ABT1, ACIN1, ADAR, ADD1, AFF2, AGO1, AGO2, AGO3, AHCYL1, AHNAK, AKAP8, AKAP8L, ALDOA, ALG13, ALKBH5, ALYREF, ANKHD1, ANKRD17, ANP32A, ANXA2, APEX1, API5, APTX, AQR, ARCN1, ARHGEF1, ARHGEF28, ASCC3, ATXN2, ATXN2L, BARD1, BCCIP, BCLAF1, BOP1, BRCA1, BRIX1, BUD23, BYSL, C1orf35, CACTIN, CANX, CAPRIN1, CARM1, CARS1, CASC3, CBX4, CBX6, CBX8, CCAR2, CCDC124, CCDC137, CCDC59, CCNT1, CCT3, …
GO:0006396	RNA processing	GO_BiologicalProcess-EBI-UniProt-GOA-ACAP-ARAP_25.05.2022_00h00	0	0	0	0	[5, 6, 7]	Group142	44.8413	452	[AAR2, ABT1, ACIN1, ADAR, AFF2, AGO1, AGO2, AGO3, AHCYL1, AHNAK, AKAP8L, ALKBH5, ALYREF, AQR, BARD1, BCAS2, BCLAF1, BOP1, BRIX1, BUD23, BYSL, CACTIN, CASC3, CCAR2, CDC5L, CDC73, CDK11B, CDK13, CDK9, CDKN2A, CHD7, CLASRP, COIL, CPSF1, CPSF2, CPSF3, CPSF4, CPSF6, CRNKL1, CSTF1, CSTF2, CSTF2T, CSTF3, CTNNBL1, CTU1, CWC22, CWC25, CWF19L2, DDX1, DDX10, DDX17, DDX18, DDX21, DDX27, DDX39A, DDX39B, DDX3X…
GO:0051984	positive regulation of chromosome segregation	GO_BiologicalProcess-EBI-UniProt-GOA-ACAP-ARAP_25.05.2022_00h00	2.06286e-05	0.0439182	9.72068e-21	1.70112e-18	[3, 4, 5]	Group143	46.1538	12	[AURKB, CCNB1, HNRNPU, KAT2B, NCAPG, NCAPG2, NCAPH2, NUMA1, RAD18, SMC2, SMC5, SMC6]
GO:1905818	regulation of chromosome separation	GO_BiologicalProcess-EBI-UniProt-GOA-ACAP-ARAP_25.05.2022_00h00	1.13661e-18	3.14274e-15	9.72068e-21	1.70112e-18	[4, 5, 6]	Group143	44.9153	53	[ACTL6A, ANAPC1, ANAPC2, ANAPC4, ANAPC5, APC, ATM, AURKB, BRD7, BUB1, BUB1B, BUB3, CCNB1, CDC16, CDC20, CDC23, CDC27, CDK5RAP2, CENPE, CSNK2A1, CSNK2A2, CUL3, ESPL1, GEN1, HASPIN, KLHL22, MAD1L1, MAD2L1, NCAPG, NCAPG2, NCAPH2, NDC80, NSMCE2, NUF2, NUMA1, PBRM1, PCID2, PLK1, RAD21, RB1, RIOK2, SMARCA4, SMARCB1, SMARCC1, SMARCC2, SMARCE1, SMC2, SPC24, SPC25, TRIP13, TTK, ZW10, ZWINT]
GO:1905820	positive regulation of chromosome separation	GO_BiologicalProcess-EBI-UniProt-GOA-ACAP-ARAP_25.05.2022_00h00	1.25087e-06	0.00284697	9.72068e-21	1.70112e-18	[4, 5, 6, 7]	Group143	50	14	[ANAPC5, AURKB, CDC16, CDC23, CDC27, CUL3, ESPL1, NCAPG, NCAPG2, NCAPH2, NSMCE2, NUMA1, RB1, SMC2]
GO:1990234	transferase complex	GO_CellularComponent-EBI-UniProt-GOA-ACAP-ARAP_25.05.2022_00h00	3.66538e-41	1.08128e-37	3.66538e-41	8.65022e-39	[3]	Group144	28.8	252	[ACTL6A, AMBRA1, ANAPC1, ANAPC2, ANAPC4, ANAPC5, ASH2L, BABAM2, BARD1, BCCIP, BCOR, BMI1, BRCA1, BRCA2, BRCC3, BRD8, BUB1B, C17orf49, CACYBP, CAND1, CBLL1, CBX2, CBX4, CBX8, CCNA2, CCNB1, CCNB2, CCNC, CCNH, CCNT1, CDC16, CDC20, CDC23, CDC27, CDC73, CDK1, CDK13, CDK2, CDK4, CDK5, CDK7, CDK9, CHD8, CREBBP, CTR9, CUL1, CUL2, CUL3, CUL4A, CUL4B, CUL5, CUL7, CXXC1, DCAF1, DCAF10, DCAF11, DCAF5, DCAF6,…
GO:0000151	ubiquitin ligase complex	GO_CellularComponent-EBI-UniProt-GOA-ACAP-ARAP_25.05.2022_00h00	1.44332e-09	3.61118e-06	3.66538e-41	8.65022e-39	[3, 4]	Group144	24.4514	78	[AMBRA1, ANAPC1, ANAPC2, ANAPC4, ANAPC5, BABAM2, BARD1, BCOR, BMI1, BRCA1, BRCA2, BRCC3, BUB1B, CACYBP, CAND1, CBLL1, CBX2, CBX4, CBX8, CDC16, CDC20, CDC23, CDC27, CUL1, CUL2, CUL3, CUL4A, CUL4B, CUL5, CUL7, DCAF1, DCAF10, DCAF11, DCAF5, DCAF6, DCAF7, DCAF8, DDB1, DTL, ELOB, FBXL5, FBXO21, FBXO45, FBXW8, GID8, KBTBD6, KEAP1, KLHDC2, KLHL22, LMO7, MAEA, MED12, MED17, MED31, MKLN1, PCGF1, PCGF3, PH…
GO:0061695	transferase complex, transferring phosphorus-containing groups	GO_CellularComponent-EBI-UniProt-GOA-ACAP-ARAP_25.05.2022_00h00	4.67271e-18	1.28546e-14	3.66538e-41	8.65022e-39	[4]	Group144	31	93	[BCCIP, CCNA2, CCNB1, CCNB2, CCNC, CCNH, CCNT1, CDC73, CDK1, CDK13, CDK2, CDK4, CDK5, CDK7, CDK9, CTR9, DNA2, ERCC2, ERCC3, GTF2H2, LAS1L, MCM3, MMS19, MNAT1, PAF1, PCNA, PFKM, PHKB, PHKG2, PIK3C2A, PIK3C3, PIK3R1, PIK3R2, PIK3R4, POLA1, POLD1, POLD2, POLE, POLR1A, POLR1B, POLR1C, POLR1D, POLR1E, POLR1F, POLR1G, POLR1H, POLR2A, POLR2B, POLR2C, POLR2E, POLR2F, POLR2H, POLR2I, POLR3A, POLR3B, POLR3…
GO:0070652	HAUS complex	GO_CellularComponent-EBI-UniProt-GOA-ACAP-ARAP_25.05.2022_00h00	2.9569e-06	0.00659981	2.68797e-10	2.90301e-08	[3, 8]	Group145	87.5	7	[HAUS1, HAUS3, HAUS4, HAUS5, HAUS6, HAUS7, HAUS8]
GO:0005876	spindle microtubule	GO_CellularComponent-EBI-UniProt-GOA-ACAP-ARAP_25.05.2022_00h00	2.68797e-10	6.81132e-07	2.68797e-10	2.90301e-08	[6, 7, 8]	Group145	38.6364	34	[AURKB, CALM1, CDK1, CENPE, CEP295, CHMP2B, CLASP1, CSNK1D, CUL3, EML3, FAM161A, HAUS1, HAUS3, HAUS4, HAUS5, HAUS6, HAUS7, HAUS8, HNRNPU, KIF18A, KIF2A, KLHL22, MAP9, MAPRE1, NUMA1, PAFAH1B1, PLK1, PRC1, PSRC1, RAB11A, SKA1, TUBG1, TUBGCP3, ZW10]
GO:1990498	mitotic spindle microtubule	GO_CellularComponent-EBI-UniProt-GOA-ACAP-ARAP_25.05.2022_00h00	2.35779e-08	5.71058e-05	2.68797e-10	2.90301e-08	[7, 8, 9]	Group145	78.5714	11	[CEP295, EML3, HAUS1, HAUS3, HAUS4, HAUS5, HAUS6, HAUS7, HAUS8, HNRNPU, TUBG1]
GO:2000197	regulation of ribonucleoprotein complex localization	GO_BiologicalProcess-EBI-UniProt-GOA-ACAP-ARAP_25.05.2022_00h00	1.18846e-05	0.0257182	1.02453e-07	7.88885e-06	[4, 5]	Group146	77.7778	7	[AKAP8L, MDN1, NSUN2, RIOK2, SETD2, SUPT6H, THOC2]
GO:0032239	regulation of nucleobase-containing compound transport	GO_BiologicalProcess-EBI-UniProt-GOA-ACAP-ARAP_25.05.2022_00h00	2.99554e-06	0.00668006	1.02453e-07	7.88885e-06	[4, 5, 6]	Group146	62.5	10	[AKAP8L, CPSF6, DHX9, KHDRBS1, NSUN2, NUP153, RIPK1, SETD2, SUPT6H, THOC2]
GO:0046831	regulation of RNA export from nucleus	GO_BiologicalProcess-EBI-UniProt-GOA-ACAP-ARAP_25.05.2022_00h00	2.7797e-06	0.00620708	1.02453e-07	7.88885e-06	[5, 6, 7, 8, 9]	Group146	69.2308	9	[AKAP8L, CPSF6, DHX9, KHDRBS1, NSUN2, NUP153, SETD2, SUPT6H, THOC2]
GO:0005635	nuclear envelope	GO_CellularComponent-EBI-UniProt-GOA-ACAP-ARAP_25.05.2022_00h00	3.69144e-12	9.63834e-09	3.69144e-12	4.57738e-10	[3, 4, 5, 6]	Group147	23.0769	120	[ABCF1, AHCTF1, ANKRD17, BAX, BRIP1, C12orf43, CACYBP, CASC3, CBX3, CDK4, CETN2, CETN3, CHMP2B, CSE1L, DHX37, DST, DTL, EIF5A, EMD, ENO1, ERBIN, FAF1, GARS1, GATA6, GLE1, GTF3C3, GTPBP4, HACD3, HAX1, IFFO1, INTS1, INTS2, INTS5, IPO11, IPO5, IPO7, IPO8, IPO9, IST1, KLHDC2, KPNA1, KPNA4, KPNB1, LMNA, LMNB1, LMNB2, LMO7, LRIF1, LRRC59, MAD1L1, MAD2L1, MATR3, MCM3AP, MINDY4, MTA1, MTDH, MTOR, MYC, ND…
GO:0005643	nuclear pore	GO_CellularComponent-EBI-UniProt-GOA-ACAP-ARAP_25.05.2022_00h00	5.46975e-11	1.40244e-07	3.69144e-12	4.57738e-10	[3, 4, 5, 6, 7]	Group147	37.1429	39	[AHCTF1, CETN2, CETN3, CHMP2B, EIF5A, GLE1, IPO5, IPO7, KPNA1, KPNB1, MAD1L1, MAD2L1, MCM3AP, NUP107, NUP133, NUP153, NUP155, NUP160, NUP188, NUP205, NUP214, NUP43, NUP50, NUP62, NUP85, NUP88, NUP93, NUP98, NXF1, PCID2, RAE1, RAN, RANBP1, RANBP2, RANGAP1, SEC13, SEH1L, SUMO1, XPOT]
GO:0031965	nuclear membrane	GO_CellularComponent-EBI-UniProt-GOA-ACAP-ARAP_25.05.2022_00h00	4.25025e-07	0.000987333	3.69144e-12	4.57738e-10	[4, 5, 6, 7]	Group147	22.1212	73	[AHCTF1, ANKRD17, BRIP1, CASC3, CBX3, CDK4, DHX37, DTL, EMD, ENO1, ERBIN, GARS1, GATA6, GLE1, GTF3C3, GTPBP4, HACD3, HAX1, IFFO1, INTS1, INTS2, INTS5, KLHDC2, KPNA4, KPNB1, LMNA, LMNB1, LMNB2, LRIF1, MATR3, MCM3AP, MINDY4, MTDH, NOC4L, NUP107, NUP133, NUP153, NUP155, NUP205, NUP50, NUP62, NUP85, NUP93, NUP98, PAFAH1B1, PCM1, PHF8, PLRG1, PUM2, RANBP2, RANGAP1, RBM15, RRP12, SCAI, SENP1, SIRT1, SU…
GO:0000930	gamma-tubulin complex	GO_CellularComponent-EBI-UniProt-GOA-ACAP-ARAP_25.05.2022_00h00	1.02453e-07	0.000243735	1.5535e-11	1.8642e-09	[2, 3, 8]	Group148	66.6667	12	[BLOC1S2, BRCA1, CDK5RAP2, MARK4, RESF1, TOPORS, TUBG1, TUBGCP2, TUBGCP3, TUBGCP4, TUBGCP5, TUBGCP6]
GO:0043015	gamma-tubulin binding	GO_MolecularFunction-EBI-UniProt-GOA-ACAP-ARAP_25.05.2022_00h00	3.8648e-06	0.00856827	1.5535e-11	1.8642e-09	[5]	Group148	42.1053	16	[BLOC1S2, BRCA2, CDK5RAP2, CEP70, DDX3X, MARK4, NDRG1, NEDD1, OFD1, RACGAP1, TUBGCP2, TUBGCP3, TUBGCP4, TUBGCP5, TUBGCP6, WASH2P]
GO:0031122	cytoplasmic microtubule organization	GO_BiologicalProcess-EBI-UniProt-GOA-ACAP-ARAP_25.05.2022_00h00	8.75637e-06	0.0190539	1.5535e-11	1.8642e-09	[4, 5, 7]	Group148	32.8358	22	[AXIN1, CAMSAP2, CCDC88A, CLASP1, DLG1, DST, EZR, HOOK1, HOOK2, HOOK3, IFT172, KPNB1, NUMA1, PAFAH1B1, PCM1, RAB11A, TUBG1, TUBGCP2, TUBGCP3, TUBGCP4, TUBGCP5, TUBGCP6]
GO:0051011	microtubule minus-end binding	GO_MolecularFunction-EBI-UniProt-GOA-ACAP-ARAP_25.05.2022_00h00	8.09216e-10	2.0368e-06	1.5535e-11	1.8642e-09	[6]	Group148	85.7143	12	[CAMSAP2, CEP290, HAUS4, HAUS7, MACF1, NIN, NUMA1, TUBGCP2, TUBGCP3, TUBGCP4, TUBGCP5, TUBGCP6]
GO:0004386	helicase activity	GO_MolecularFunction-EBI-UniProt-GOA-ACAP-ARAP_25.05.2022_00h00	0	0	0	0	[2, 3]	Group149	65.5367	116	[AQR, ASCC3, BLM, BRIP1, BTAF1, CHD1, CHD1L, CHD3, CHD4, CHD6, CHD7, CHD8, CHD9, CHTF18, CHTOP, DDX1, DDX10, DDX11, DDX17, DDX18, DDX21, DDX24, DDX27, DDX31, DDX39A, DDX39B, DDX3X, DDX41, DDX42, DDX46, DDX47, DDX5, DDX50, DDX51, DDX52, DDX54, DDX55, DDX6, DHX15, DHX16, DHX29, DHX30, DHX33, DHX35, DHX36, DHX37, DHX38, DHX40, DHX57, DHX8, DHX9, DICER1, DNA2, EIF4A1, EIF4A2, EIF4A3, EP400, ERCC2, ER…
GO:0140098	catalytic activity, acting on RNA	GO_MolecularFunction-EBI-UniProt-GOA-ACAP-ARAP_25.05.2022_00h00	3.12018e-29	9.00795e-26	0	0	[3]	Group149	32.7103	140	[AGO1, AGO2, AGO3, AIMP2, ALKBH5, APEX1, AQR, BRIP1, BUD23, CARS1, CNOT1, CNOT2, CNOT6, CNOT7, CNOT8, CPSF3, DARS2, DDX1, DDX10, DDX17, DDX18, DDX21, DDX24, DDX27, DDX31, DDX39A, DDX39B, DDX3X, DDX41, DDX42, DDX46, DDX47, DDX5, DDX50, DDX51, DDX52, DDX54, DDX55, DDX6, DHX15, DHX16, DHX29, DHX30, DHX33, DHX35, DHX36, DHX37, DHX38, DHX40, DHX57, DHX8, DHX9, DICER1, DIMT1, DIS3, DROSHA, EIF4A1, EIF4…
GO:0003724	RNA helicase activity	GO_MolecularFunction-EBI-UniProt-GOA-ACAP-ARAP_25.05.2022_00h00	1.50195e-26	4.3016e-23	0	0	[3, 4]	Group149	63.2911	50	[AQR, BRIP1, DDX1, DDX10, DDX17, DDX18, DDX21, DDX24, DDX27, DDX31, DDX39A, DDX39B, DDX3X, DDX41, DDX42, DDX46, DDX47, DDX5, DDX50, DDX51, DDX52, DDX54, DDX55, DDX6, DHX15, DHX16, DHX29, DHX30, DHX33, DHX35, DHX36, DHX37, DHX38, DHX40, DHX57, DHX8, DHX9, EIF4A1, EIF4A2, EIF4A3, FANCM, G3BP1, HELZ2, IGHMBP2, MOV10, MTREX, SKIV2L, SNRNP200, UPF1, YTHDC2]
GO:0016887	ATP hydrolysis activity	GO_MolecularFunction-EBI-UniProt-GOA-ACAP-ARAP_25.05.2022_00h00	6.63028e-34	1.93803e-30	0	0	[2, 7]	Group149	36.5854	135	[ACIN1, AQR, ASCC3, ATAD2, ATAD5, BLM, BRIP1, BTAF1, CCT2, CCT3, CCT4, CCT7, CHD1, CHD1L, CHD3, CHD4, CHD6, CHD7, CHD8, CHD9, CHTF18, DDX1, DDX10, DDX11, DDX17, DDX18, DDX21, DDX24, DDX27, DDX31, DDX39A, DDX39B, DDX3X, DDX41, DDX42, DDX46, DDX47, DDX5, DDX50, DDX51, DDX52, DDX54, DDX55, DDX6, DHX15, DHX16, DHX29, DHX30, DHX33, DHX35, DHX36, DHX37, DHX38, DHX40, DHX57, DHX8, DHX9, DNA2, EIF4A1, EI…
GO:0003729	mRNA binding	GO_MolecularFunction-EBI-UniProt-GOA-ACAP-ARAP_25.05.2022_00h00	0	0	0	0	[5]	Group150	47.093	162	[AGO2, ALYREF, AQR, BCLAF1, CARM1, CASC3, CDK9, CHTOP, CLUH, CPSF1, CPSF6, CSTF2, CSTF2T, CSTF3, DCP1A, DDX3X, DDX5, DDX6, DHX33, DHX36, DHX9, EEFSEC, EIF2S1, EIF2S2, EIF3C, EIF3E, EIF4A1, EIF4A3, EIF4ENIF1, EIF4G1, EIF4G2, EIF4G3, EIF6, ELAVL1, EXOSC4, EXOSC8, FMR1, FUBP3, FUS, FXR1, FXR2, FYTTD1, G3BP1, G3BP2, GEMIN5, GNL3, HNRNPA0, HNRNPA1, HNRNPA2B1, HNRNPA3, HNRNPAB, HNRNPC, HNRNPD, HNRNPK, …
GO:0010608	post-transcriptional regulation of gene expression	GO_BiologicalProcess-EBI-UniProt-GOA-ACAP-ARAP_25.05.2022_00h00	0	0	0	0	[5, 6]	Group150	35.9532	215	[ABCF1, ADAR, AGO1, AGO2, AGO3, ALKBH5, APEX1, ATXN2, BCLAF1, BZW2, CAPRIN1, CASC3, CDC123, CNOT1, CNOT10, CNOT11, CNOT2, CNOT3, CNOT4, CNOT6, CNOT7, CNOT8, CNOT9, COPS5, CSDE1, CYFIP1, DAPK3, DCP1A, DDX1, DDX3X, DDX5, DDX6, DHX29, DHX36, DHX9, DICER1, DIS3, DKC1, EEF1B2, EEF1D, EEF2, EEFSEC, EIF2AK1, EIF2AK4, EIF2B1, EIF2B2, EIF2B3, EIF2B4, EIF2B5, EIF2D, EIF2S1, EIF2S2, EIF2S3, EIF3B, EIF3C, EI…
GO:0003730	mRNA 3'-UTR binding	GO_MolecularFunction-EBI-UniProt-GOA-ACAP-ARAP_25.05.2022_00h00	7.03872e-16	1.89975e-12	0	0	[6]	Group150	43.8095	46	[CDK9, CPSF1, DDX5, DHX36, ELAVL1, EXOSC4, EXOSC8, FMR1, FUS, FXR1, FXR2, GEMIN5, HNRNPA0, HNRNPA1, HNRNPA2B1, HNRNPA3, HNRNPC, HNRNPD, HNRNPL, HNRNPU, IGF2BP1, IGF2BP2, IGF2BP3, ILF3, KHSRP, LARP1, LARP4, LARP4B, PABPC1, PABPC4, PUM1, PUM2, RBM4, RNF40, RPL5, RPS7, RSL1D1, SECISBP2, SECISBP2L, SERBP1, TAF15, TARDBP, TIAL1, TP53, YBX3, ZFP36L2]
GO:1903311	regulation of mRNA metabolic process	GO_BiologicalProcess-EBI-UniProt-GOA-ACAP-ARAP_25.05.2022_00h00	0	0	0	0	[5, 6, 7, 8]	Group150	47.6341	151	[AGO1, AGO2, AGO3, AHCYL1, ALKBH5, APEX1, BARD1, CASC3, CDC73, CDK11B, CDK9, CNOT1, CNOT10, CNOT11, CNOT2, CNOT3, CNOT4, CNOT6, CNOT7, CNOT8, CNOT9, CPSF6, CSDE1, CWC22, DCP1A, DDX17, DDX5, DHX36, DHX9, DIS3, DYRK1A, EIF4A3, EIF4ENIF1, ELAVL1, EXOSC2, EXOSC3, EXOSC5, EXOSC7, EXOSC8, FMR1, FUS, FXR1, FXR2, GIGYF2, GTPBP1, HNRNPA0, HNRNPA1, HNRNPA2B1, HNRNPAB, HNRNPC, HNRNPD, HNRNPK, HNRNPL, HNRNPM…
GO:0016043	cellular component organization	GO_BiologicalProcess-EBI-UniProt-GOA-ACAP-ARAP_25.05.2022_00h00	0	0	0	0	[3]	Group151	17.8835	1188	[AAR2, ABRAXAS1, ABT1, ACACA, ACIN1, ACTL6A, ACTR6, ADAR, ADD1, ADNP, AFAP1, AFDN, AFF2, AGAP2, AGO1, AGO2, AGO3, AGTPBP1, AHCTF1, AHCYL1, AHI1, AHNAK, AIMP2, AIP, AKAP11, AKAP13, AKAP8, AKAP8L, AKAP9, ALDOA, ALMS1, AMBRA1, AMOT, AMOTL2, ANAPC1, ANAPC2, ANAPC4, ANAPC5, ANK3, ANP32B, ANXA2, ANXA6, AP1B1, AP1G1, AP2S1, AP3B1, AP3D1, AP3M1, AP3S1, APC, APEX1, APPL1, ARFGAP2, ARFGAP3, ARFIP1, ARFIP2,…
GO:0006996	organelle organization	GO_BiologicalProcess-EBI-UniProt-GOA-ACAP-ARAP_25.05.2022_00h00	0	0	0	0	[4]	Group151	22.3238	928	[ABRAXAS1, ABT1, ACIN1, ACTL6A, ACTR6, ADD1, AFAP1, AFF2, AGAP2, AGTPBP1, AHCTF1, AHI1, AIP, AKAP11, AKAP13, AKAP8, AKAP8L, AKAP9, ALDOA, ALMS1, AMBRA1, AMOT, AMOTL2, ANAPC1, ANAPC2, ANAPC4, ANAPC5, ANK3, ANP32B, ANXA2, AP1B1, AP1G1, AP3B1, AP3D1, AP3M1, AP3S1, APC, APEX1, ARFGAP2, ARFGAP3, ARFIP1, ARFIP2, ARHGAP12, ARHGAP21, ARHGEF2, ASCC2, ASCC3, ASH1L, ASH2L, ASPM, ASXL1, ATAD2, ATG2A, ATG2B, …
GO:0022607	cellular component assembly	GO_BiologicalProcess-EBI-UniProt-GOA-ACAP-ARAP_25.05.2022_00h00	2.54911e-38	7.50204e-35	0	0	[4]	Group151	19.447	633	[AAR2, ABRAXAS1, ABT1, ACACA, ADAR, ADD1, ADNP, AFDN, AGO1, AGO2, AGO3, AHCTF1, AHI1, AIMP2, AKAP13, AKAP9, ALDOA, ALMS1, AMBRA1, ANK3, ANP32B, ANXA2, AP1B1, AP1G1, AP2S1, AP3B1, AP3D1, AP3M1, AP3S1, APC, APEX1, ARFIP2, ASPM, ATG2A, ATG2B, ATM, ATR, ATXN10, ATXN2, ATXN2L, AURKB, AXIN1, BAG3, BAG5, BAG6, BAIAP2L1, BAX, BAZ1A, BBS1, BBS2, BBS7, BCAS3, BCCIP, BCR, BDP1, BLM, BOP1, BRCA1, BRD2, BRIP1…
GO:0051276	chromosome organization	GO_BiologicalProcess-EBI-UniProt-GOA-ACAP-ARAP_25.05.2022_00h00	0	0	0	0	[5]	Group151	38.3741	439	[ABRAXAS1, ACIN1, ACTL6A, ACTR6, AKAP8, AKAP8L, ANAPC1, ANAPC2, ANAPC4, ANAPC5, ANP32B, APC, APEX1, ASCC2, ASCC3, ASH1L, ASH2L, ASXL1, ATAD2, ATM, ATR, AURKB, AXIN1, BABAM1, BABAM2, BAG6, BAP1, BAZ1A, BCOR, BCORL1, BICRA, BLM, BMI1, BPTF, BRCA1, BRCA2, BRCC3, BRD2, BRD4, BRD7, BRD8, BRIP1, BTAF1, BUB1, BUB1B, BUB3, BUD23, C17orf49, CABIN1, CARM1, CBX2, CBX3, CBX4, CBX6, CBX8, CCNB1, CCT2, CCT3, C…
GO:0035770	ribonucleoprotein granule	GO_CellularComponent-EBI-UniProt-GOA-ACAP-ARAP_25.05.2022_00h00	1.73868e-32	5.06651e-29	2.41086e-32	5.18335e-30	[3, 5]	Group152	40.3636	111	[AGO1, AGO2, AGO3, ATXN2, ATXN2L, BARD1, CAPRIN1, CASC3, CDK9, CHTOP, CNOT1, CNOT2, CNOT3, CNOT7, CNOT8, CNOT9, CSDE1, DCP1A, DDX1, DDX3X, DDX6, DHX30, DHX36, DHX9, EDC4, EIF2S1, EIF4E, EIF4E2, EIF4ENIF1, EIF4G1, ELAVL1, FMR1, FXR1, FXR2, G3BP1, G3BP2, GARRE1, GIGYF2, HAX1, HELZ, HNRNPAB, HNRNPK, HNRNPL, HNRNPU, IGF2BP1, IGF2BP2, IGF2BP3, INA, IQGAP1, KHSRP, KPNB1, LARP1, LARP4, LARP4B, LIMD1, LS…
GO:0036464	cytoplasmic ribonucleoprotein granule	GO_CellularComponent-EBI-UniProt-GOA-ACAP-ARAP_25.05.2022_00h00	7.22667e-32	2.10224e-28	2.41086e-32	5.18335e-30	[3, 4, 6]	Group152	41.0853	106	[AGO1, AGO2, AGO3, ATXN2, ATXN2L, BARD1, CAPRIN1, CASC3, CDK9, CHTOP, CNOT1, CNOT2, CNOT3, CNOT7, CNOT8, CNOT9, CSDE1, DCP1A, DDX1, DDX3X, DDX6, DHX36, DHX9, EDC4, EIF2S1, EIF4E, EIF4E2, EIF4ENIF1, EIF4G1, ELAVL1, FMR1, FXR1, FXR2, G3BP1, G3BP2, GARRE1, GIGYF2, HAX1, HELZ, HNRNPAB, HNRNPK, HNRNPU, IGF2BP1, IGF2BP2, IGF2BP3, INA, IQGAP1, KHSRP, KPNB1, LARP1, LARP4, LARP4B, LIMD1, LSM14A, MCC, MOV1…
GO:0010494	cytoplasmic stress granule	GO_CellularComponent-EBI-UniProt-GOA-ACAP-ARAP_25.05.2022_00h00	1.53277e-20	4.2841e-17	2.41086e-32	5.18335e-30	[4, 5, 7]	Group152	54.1176	46	[ATXN2, ATXN2L, CAPRIN1, CASC3, CSDE1, DDX1, DDX3X, DDX6, DHX36, EIF2S1, EIF4E, EIF4G1, ELAVL1, FMR1, G3BP1, G3BP2, GIGYF2, HNRNPK, IGF2BP1, IGF2BP2, IGF2BP3, KHSRP, KPNB1, LARP1, LARP4, LARP4B, LSM14A, MOV10, NUFIP2, NXF1, PABPC1, PABPC4, PRRC2C, PUM1, PUM2, RBM4, RBPMS, RPTOR, STAU1, TARDBP, TIAL1, UBAP2L, YBX1, YTHDF1, YTHDF2, YTHDF3]
GO:0034063	stress granule assembly	GO_BiologicalProcess-EBI-UniProt-GOA-ACAP-ARAP_25.05.2022_00h00	8.57036e-09	2.10402e-05	2.41086e-32	5.18335e-30	[7]	Group152	59.2593	16	[ATXN2, ATXN2L, CSDE1, DDX3X, DDX6, EIF2S1, G3BP1, G3BP2, LSM14A, PRRC2C, PUM2, RPS23, UBAP2L, YTHDF1, YTHDF2, YTHDF3]
GO:0009895	negative regulation of catabolic process	GO_BiologicalProcess-EBI-UniProt-GOA-ACAP-ARAP_25.05.2022_00h00	2.02256e-13	5.3618e-10	5.12813e-14	7.1281e-12	[3, 4, 5]	Group153	26.4624	95	[AGAP2, ANXA2, BAG5, BAG6, CCAR2, CDKN2A, CRTC3, CSDE1, CSNK2A1, CSNK2A2, DHX36, DHX9, DKC1, EHMT2, EIF4E, EIF4ENIF1, EIF4G1, EIF4G2, EIF4G3, ELAVL1, FMR1, FOXK1, FOXK2, FUS, GATA4, HERC1, HNRNPA0, HNRNPAB, HNRNPC, HNRNPD, HNRNPU, HSP90AB1, IGF2BP1, IGF2BP2, IGF2BP3, KLHL22, LARP1, LARP4B, LRRK2, MAD2L1, MAP1A, MEIOC, METTL16, MLST8, MTOR, MYCBP2, NCOR1, NOP53, NSUN2, PABPC1, PDZD2, PHF23, PKP3, …
GO:0010506	regulation of autophagy	GO_BiologicalProcess-EBI-UniProt-GOA-ACAP-ARAP_25.05.2022_00h00	1.1346e-06	0.00258576	5.12813e-14	7.1281e-12	[4, 5, 6]	Group153	21.1957	78	[AMBRA1, ATG2A, ATM, ATP6V1A, ATP6V1E1, BAG3, CDK5, CSNK2A2, DAPK3, DNM1L, EHMT2, EIF4E, EIF4G1, EIF4G2, EIF4G3, EP300, ERCC4, EXOC1, EXOC4, EXOC7, EXOC8, FOXK1, FOXK2, GATA4, HAX1, HDAC6, HERC1, HMGB1, HSPB1, HTT, KAT8, KEAP1, KLHL22, LARP1, LRRK2, MLST8, MTCL1, MTDH, MTMR3, MTOR, PHF23, PIK3C2A, PIK3C3, PIK3R2, PIK3R4, PRKACA, RAB3GAP1, RAB3GAP2, RNF41, RPTOR, RRAGA, SCFD1, SH3GLB1, SIRT1, SMCR…
GO:0031330	negative regulation of cellular catabolic process	GO_BiologicalProcess-EBI-UniProt-GOA-ACAP-ARAP_25.05.2022_00h00	3.51466e-17	9.59152e-14	5.12813e-14	7.1281e-12	[4, 5, 6]	Group153	31.5985	85	[ANXA2, BAG5, BAG6, CCAR2, CDKN2A, CSDE1, CSNK2A1, CSNK2A2, DHX36, DHX9, DKC1, EHMT2, EIF4E, EIF4ENIF1, EIF4G1, EIF4G2, EIF4G3, ELAVL1, FMR1, FOXK1, FOXK2, FUS, GATA4, HERC1, HNRNPA0, HNRNPAB, HNRNPC, HNRNPD, HNRNPU, HSP90AB1, IGF2BP1, IGF2BP2, IGF2BP3, KLHL22, LARP1, LARP4B, LRRK2, MAP1A, MEIOC, METTL16, MLST8, MTOR, NOP53, NSUN2, PABPC1, PHF23, PKP3, PML, PTPN3, RNF41, RPL11, RPL17, RPL23, RPL5…
GO:0010507	negative regulation of autophagy	GO_BiologicalProcess-EBI-UniProt-GOA-ACAP-ARAP_25.05.2022_00h00	1.23392e-05	0.0266651	5.12813e-14	7.1281e-12	[4, 5, 6, 7]	Group153	28.866	28	[EHMT2, EIF4E, EIF4G1, EIF4G2, EIF4G3, FOXK1, FOXK2, GATA4, HERC1, KLHL22, LRRK2, MLST8, MTOR, PHF23, RNF41, RPTOR, RRAGA, SCFD1, SMCR8, SMG1, SNRNP70, STAT3, TAB2, TLK2, TP53, TSC2, UBQLN4, WDR6]
GO:0044417	translocation of molecules into host	GO_BiologicalProcess-EBI-UniProt-GOA-ACAP-ARAP_25.05.2022_00h00	1.18846e-05	0.0257182	2.85836e-22	5.17362e-20	[4]	Group154	77.7778	7	[ALYREF, DDX39B, THOC1, THOC2, THOC3, THOC5, THOC6]
GO:0000346	transcription export complex	GO_CellularComponent-EBI-UniProt-GOA-ACAP-ARAP_25.05.2022_00h00	9.85345e-10	2.47519e-06	2.85836e-22	5.17362e-20	[3, 7]	Group154	91.6667	11	[ALYREF, CHTOP, DDX39B, NXF1, SARNP, THOC1, THOC2, THOC3, THOC5, THOC6, ZC3H11A]
GO:0046784	viral mRNA export from host cell nucleus	GO_BiologicalProcess-EBI-UniProt-GOA-ACAP-ARAP_25.05.2022_00h00	2.9569e-06	0.00659981	2.85836e-22	5.17362e-20	[5]	Group154	87.5	7	[ALYREF, DDX39B, THOC1, THOC2, THOC3, THOC5, THOC6]
GO:0006406	mRNA export from nucleus	GO_BiologicalProcess-EBI-UniProt-GOA-ACAP-ARAP_25.05.2022_00h00	1.24987e-22	3.52464e-19	2.85836e-22	5.17362e-20	[5, 6, 7, 8, 9]	Group154	62.3188	43	[AKAP8L, ALKBH5, ALYREF, CASC3, CHTOP, DDX39A, DDX39B, EIF4A3, FYTTD1, GLE1, HNRNPA2B1, MAGOHB, MCM3AP, NCBP1, NSUN2, NUP107, NUP133, NUP155, NUP160, NUP214, NUP85, NUP88, NUP93, NXF1, PABPN1, PCID2, POLDIP3, RAE1, RBM15B, SARNP, SETD2, SMG1, SMG5, SMG7, SUPT6H, THOC1, THOC2, THOC3, THOC5, THOC6, UPF1, YTHDC1, ZC3H11A]
GO:0008134	transcription factor binding	GO_MolecularFunction-EBI-UniProt-GOA-ACAP-ARAP_25.05.2022_00h00	6.26151e-32	1.82273e-28	6.26151e-32	1.33996e-29	[3]	Group155	29.6774	184	[ADD1, AHR, AIP, AKAP8, APEX1, ARNT, ASXL1, BBS1, BBS2, BBS7, BCAS3, BCOR, BDP1, BRD8, BRMS1, BRMS1L, BTAF1, CAND1, CAND2, CBX3, CCNT1, CDK9, CDKN2A, CHD4, CHD6, CNOT1, CNOT2, CNOT7, CREBBP, CRKL, CRTC3, CSNK2B, CTBP1, CTBP2, CTNNB1, DACT1, DAPK3, DAXX, DCAF1, DDX3X, DDX5, DDX54, DHX33, DHX9, DMAP1, DNAJA1, EED, EHMT1, EHMT2, EIF4E, ELOB, ENO1, EP300, ERCC1, ERCC4, EZH2, FAF1, FBL, FOXC1, FOXF2, …
GO:0140297	DNA-binding transcription factor binding	GO_MolecularFunction-EBI-UniProt-GOA-ACAP-ARAP_25.05.2022_00h00	5.33071e-21	1.49313e-17	6.26151e-32	1.33996e-29	[4]	Group155	27.5049	140	[ADD1, AHR, AIP, AKAP8, APEX1, ARNT, ASXL1, BBS1, BBS2, BBS7, BCAS3, BCOR, BRD8, BRMS1, BRMS1L, CCNT1, CDKN2A, CHD4, CNOT1, CNOT7, CREBBP, CRKL, CRTC3, CSNK2B, CTBP1, CTBP2, CTNNB1, DACT1, DAPK3, DAXX, DCAF1, DDX5, DDX54, DHX33, DHX9, DMAP1, DNAJA1, EIF4E, EP300, FAF1, FOXC1, FOXP1, GATA4, GATA6, GPI, GRIP1, HCFC1, HDAC1, HDAC2, HDAC3, HIRA, HMGB1, HSPB1, KAT2B, KAT8, KDM1A, KEAP1, LRIF1, LYAR, M…
GO:0061629	RNA polymerase II-specific DNA-binding transcription factor binding	GO_MolecularFunction-EBI-UniProt-GOA-ACAP-ARAP_25.05.2022_00h00	2.47842e-17	6.78592e-14	6.26151e-32	1.33996e-29	[5]	Group155	28.382	107	[ADD1, AHR, AIP, AKAP8, APEX1, ARNT, ASXL1, BBS1, BBS2, BBS7, BCAS3, BRD8, BRMS1, BRMS1L, CDKN2A, CHD4, CNOT1, CREBBP, CRKL, CSNK2B, CTBP1, CTBP2, CTNNB1, DACT1, DAXX, DCAF1, DDX5, DDX54, DHX9, DMAP1, DNAJA1, EP300, FAF1, FOXC1, FOXP1, GATA4, GATA6, GRIP1, HDAC1, HDAC2, HDAC3, HIRA, HMGB1, HSPB1, KAT8, KDM1A, KEAP1, LRIF1, MED1, MED12, MED14, MED16, MED17, MED4, MMS19, MTA1, MTA2, MTDH, NCOA2, NC…
GO:0016922	nuclear receptor binding	GO_MolecularFunction-EBI-UniProt-GOA-ACAP-ARAP_25.05.2022_00h00	1.19345e-08	2.92275e-05	6.26151e-32	1.33996e-29	[6]	Group155	30.137	44	[ASXL1, BCAS3, BRD8, CNOT1, CTBP2, CTNNB1, DAXX, DCAF1, DDX5, DDX54, EP300, FOXP1, GRIP1, KDM1A, LRIF1, MED1, MED12, MED14, MED16, MED17, MED4, MMS19, NCOA2, NCOR1, NCOR2, NR0B1, NRIP1, PAGR1, PARP1, PCNA, PHB2, SIRT1, SMARCA4, SMARCE1, SNW1, STAT1, STRN, TADA3, TAF7, THRAP3, TRERF1, TRIP12, TRIP4, ZNHIT3]
GO:0016772	transferase activity, transferring phosphorus-containing groups	GO_MolecularFunction-EBI-UniProt-GOA-ACAP-ARAP_25.05.2022_00h00	1.99534e-09	4.97438e-06	7.36484e-12	9.05876e-10	[3]	Group156	17.0175	291	[AASDHPPT, ACSL1, ADAR, ADNP, AGAP2, AKAP13, AKAP8L, AMBRA1, ANKRD54, APC, ARAF, ATM, ATR, AURKB, AXIN1, BCCIP, BCR, BLM, BORA, BRD2, BRD4, BUB1, BUB1B, CAD, CALM1, CASK, CBS, CCDC88A, CCNA2, CCNB1, CCNB2, CCNC, CCNH, CCNT1, CCT2, CCT4, CDC42BPB, CDC7, CDK1, CDK11B, CDK13, CDK17, CDK2, CDK20, CDK4, CDK5, CDK5RAP2, CDK7, CDK8, CDK9, CDKN2A, CENPE, CEP43, CHTF18, CKB, CLASP1, CLSPN, CMAS, CPNE3, CS…
GO:0051338	regulation of transferase activity	GO_BiologicalProcess-EBI-UniProt-GOA-ACAP-ARAP_25.05.2022_00h00	8.75056e-07	0.00200475	7.36484e-12	9.05876e-10	[4]	Group156	17.5689	172	[ACSL1, ADAR, ADNP, AGAP2, AKAP13, AMBRA1, ANKRD54, APC, ATM, AURKB, AXIN1, BAG2, BAG5, BCCIP, BLM, BMI1, BORA, BUB1B, BUB3, CALM1, CBS, CCDC88A, CCNA2, CCNB1, CCNB2, CCNH, CCNT1, CCT2, CCT4, CDC20, CDK5, CDK5RAP2, CDK7, CDKN2A, CENPE, CEP43, CHTF18, CLSPN, CTNNB1, DAXX, DDX3X, DKC1, DLG1, DNAJA1, DNM1L, DUSP16, DVL2, DVL3, ECT2, EIF4A2, ERCC4, ERCC6, ETAA1, EZH2, FERMT2, GCN1, GTPBP4, HERC5, HEX…
GO:0004674	protein serine/threonine kinase activity	GO_MolecularFunction-EBI-UniProt-GOA-ACAP-ARAP_25.05.2022_00h00	5.07074e-06	0.011181	7.36484e-12	9.05876e-10	[4, 6]	Group156	17.6116	146	[ACSL1, AKAP13, APC, ARAF, ATM, ATR, AURKB, AXIN1, BCCIP, BCR, BLM, BRD2, BRD4, BUB1, BUB1B, CALM1, CASK, CBS, CCNA2, CCNB1, CCNB2, CCNC, CCNH, CCNT1, CDC42BPB, CDC7, CDK1, CDK11B, CDK13, CDK17, CDK2, CDK20, CDK4, CDK5, CDK5RAP2, CDK7, CDK8, CDK9, CDKN2A, CLASP1, CPNE3, CSNK1A1, CSNK1D, CSNK1E, CSNK2A1, CSNK2A2, CSNK2B, DAPK3, DCAF1, DDX3X, DNAJA1, DUSP16, DVL2, DVL3, DYRK1A, EIF2AK1, EIF2AK4, ET…
GO:0106310	protein serine kinase activity	GO_MolecularFunction-EBI-UniProt-GOA-ACAP-ARAP_25.05.2022_00h00	8.1362e-07	0.00186482	7.36484e-12	9.05876e-10	[4, 6]	Group156	21.1488	81	[ARAF, ATM, ATR, AURKB, BCR, BUB1, BUB1B, CASK, CDC42BPB, CDC7, CDK1, CDK11B, CDK13, CDK17, CDK2, CDK20, CDK4, CDK5, CDK7, CDK8, CDK9, CLASP1, CSNK1A1, CSNK1D, CSNK1E, CSNK2A1, CSNK2A2, DAPK3, DCAF1, DYRK1A, EIF2AK1, EIF2AK4, GAK, GPI, HASPIN, IRAK1, LRRK2, MAP2K1, MAP2K2, MAP2K7, MAP3K20, MAP4K4, MAPK6, MARK1, MARK2, MARK3, MARK4, MAST2, MAST4, MASTL, MELK, MTOR, NEK1, NEK9, PASK, PIK3R4, PIKFYV…
GO:0030684	preribosome	GO_CellularComponent-EBI-UniProt-GOA-ACAP-ARAP_25.05.2022_00h00	2.04161e-24	5.79614e-21	0	8.40779e-45	[3]	Group157	59.7561	49	[BOP1, BYSL, EBNA1BP2, EIF6, FBL, FTSJ3, HEATR1, IGF2BP3, KRI1, KRR1, LAS1L, LTV1, MDN1, MPHOSPH10, NIP7, NOB1, NOC2L, NOC4L, NOL6, NOP14, NOP56, NOP58, NOP9, NSA2, PDCD11, PES1, PPAN, PRKDC, PWP2, RIOK1, RIOK2, RPS7, RRP15, RRP1B, RRP7A, RRS1, RSL1D1, SLX9, TBL3, TSR1, UTP11, UTP14A, UTP18, UTP25, UTP3, UTP4, WDR3, WDR36, XRCC5]
GO:0030687	preribosome, large subunit precursor	GO_CellularComponent-EBI-UniProt-GOA-ACAP-ARAP_25.05.2022_00h00	4.64504e-08	0.000111527	0	8.40779e-45	[4]	Group157	60.8696	14	[BOP1, EBNA1BP2, EIF6, FTSJ3, LAS1L, MDN1, NIP7, NOC2L, NSA2, PES1, PPAN, RRP15, RRP1B, RRS1]
GO:0042273	ribosomal large subunit biogenesis	GO_BiologicalProcess-EBI-UniProt-GOA-ACAP-ARAP_25.05.2022_00h00	2.17207e-27	6.23167e-24	0	8.40779e-45	[5, 6]	Group157	66.2162	49	[BOP1, BRIX1, DDX18, DHX30, EBNA1BP2, EIF6, FTSJ3, GTPBP4, HEATR3, LAS1L, MDN1, NIFK, NIP7, NOC2L, NOL9, NOP2, NOP53, NPM1, NSA2, NVL, PAK1IP1, PES1, PPAN, RPF2, RPL10, RPL10A, RPL11, RPL14, RPL15, RPL23A, RPL24, RPL26, RPL35, RPL35A, RPL38, RPL5, RPL6, RPL7, RPL7A, RPL7L1, RPLP0, RRP15, RRS1, RSL1D1, SDAD1, SURF6, URB1, ZNHIT3, ZNHIT6]
GO:0000460	maturation of 5.8S rRNA	GO_BiologicalProcess-EBI-UniProt-GOA-ACAP-ARAP_25.05.2022_00h00	2.40708e-12	6.30174e-09	0	8.40779e-45	[7, 8, 9, 10]	Group157	60.5263	23	[ABT1, BOP1, EIF6, EXOSC10, EXOSC2, EXOSC3, EXOSC4, EXOSC7, EXOSC8, FTSJ3, KRI1, LAS1L, MTREX, NOL9, NOP14, NOP9, NSA2, PES1, PRKDC, RPP40, RRP15, RRS1, URB1]
GO:0006261	DNA-templated DNA replication	GO_BiologicalProcess-EBI-UniProt-GOA-ACAP-ARAP_25.05.2022_00h00	9.03426e-26	2.58018e-22	9.89266e-25	1.90928e-22	[6, 7, 8]	Group158	43.5754	78	[ALYREF, ATAD5, ATR, BARD1, BAZ1A, BLM, BRCA1, BRCA2, CDC7, CDK2, CDK9, CENPS, CHTF18, CIZ1, DACH1, DDX11, DDX21, DNA2, DNAJA3, EME1, ETAA1, FANCM, FEN1, GEN1, KAT7, LIG3, LRWD1, MCM10, MCM3, MCM4, MCM5, MCM6, MCM7, MCM8, MCMBP, MRE11, NBN, ORC1, ORC2, ORC3, ORC4, ORC5, PCNA, POLA1, POLD1, POLD2, POLE, POLQ, POLR1A, PURA, RAD50, RAD51, RBBP8, RECQL, RECQL4, RECQL5, REV3L, RFC1, RFC2, RFC3, RFC4, …
GO:0035825	homologous recombination	GO_BiologicalProcess-EBI-UniProt-GOA-ACAP-ARAP_25.05.2022_00h00	1.92155e-05	0.0409866	9.89266e-25	1.90928e-22	[6, 7, 8]	Group158	31.4286	22	[ATM, BARD1, BRCA1, BRIP1, CENPS, EME1, ERCC4, FANCD2, FANCM, MLH1, MRE11, MSH5, NBN, RAD21, RAD50, RAD51, RBBP8, SLX4, TOP2A, TOP2B, TOPBP1, TRIP13]
GO:0045005	DNA-templated DNA replication maintenance of fidelity	GO_BiologicalProcess-EBI-UniProt-GOA-ACAP-ARAP_25.05.2022_00h00	5.10842e-11	1.31082e-07	9.89266e-25	1.90928e-22	[5, 6, 7, 8, 9]	Group158	46.6667	28	[ALYREF, ATR, BARD1, BLM, BRCA1, BRCA2, CDK9, CENPS, DDX11, DNA2, EME1, ETAA1, FANCM, GEN1, MCM8, MRE11, NBN, PCNA, POLD1, POLE, RAD50, RAD51, RBBP8, RFWD3, RTEL1, THOC1, TONSL, ZGRF1]
GO:0031297	replication fork processing	GO_BiologicalProcess-EBI-UniProt-GOA-ACAP-ARAP_25.05.2022_00h00	1.4527e-10	3.69131e-07	9.89266e-25	1.90928e-22	[6, 7, 8, 9, 10]	Group158	49.0196	25	[ALYREF, ATR, BARD1, BLM, BRCA1, BRCA2, CDK9, CENPS, DDX11, DNA2, EME1, ETAA1, FANCM, GEN1, MRE11, NBN, PCNA, RAD50, RAD51, RBBP8, RFWD3, RTEL1, THOC1, TONSL, ZGRF1]
GO:0030684	preribosome	GO_CellularComponent-EBI-UniProt-GOA-ACAP-ARAP_25.05.2022_00h00	2.04161e-24	5.79614e-21	4.78216e-25	9.27739e-23	[3]	Group159	59.7561	49	[BOP1, BYSL, EBNA1BP2, EIF6, FBL, FTSJ3, HEATR1, IGF2BP3, KRI1, KRR1, LAS1L, LTV1, MDN1, MPHOSPH10, NIP7, NOB1, NOC2L, NOC4L, NOL6, NOP14, NOP56, NOP58, NOP9, NSA2, PDCD11, PES1, PPAN, PRKDC, PWP2, RIOK1, RIOK2, RPS7, RRP15, RRP1B, RRP7A, RRS1, RSL1D1, SLX9, TBL3, TSR1, UTP11, UTP14A, UTP18, UTP25, UTP3, UTP4, WDR3, WDR36, XRCC5]
GO:0030686	90S preribosome	GO_CellularComponent-EBI-UniProt-GOA-ACAP-ARAP_25.05.2022_00h00	6.39471e-11	1.63513e-07	4.78216e-25	9.27739e-23	[4]	Group159	60.6061	20	[BOP1, HEATR1, IGF2BP3, KRI1, MPHOSPH10, NOC2L, NOC4L, NOL6, NOP14, NOP9, PES1, PWP2, RRP7A, RSL1D1, SLX9, TBL3, UTP18, UTP4, WDR3, WDR36]
GO:0032040	small-subunit processome	GO_CellularComponent-EBI-UniProt-GOA-ACAP-ARAP_25.05.2022_00h00	4.60355e-12	1.20107e-08	4.78216e-25	9.27739e-23	[4]	Group159	57.1429	24	[FBL, HEATR1, IGF2BP3, KRR1, MPHOSPH10, NOC4L, NOL6, NOP14, NOP56, NOP58, PDCD11, PRKDC, PWP2, RPS7, TBL3, UTP11, UTP14A, UTP18, UTP25, UTP3, UTP4, WDR3, WDR36, XRCC5]
GO:0030515	snoRNA binding	GO_MolecularFunction-EBI-UniProt-GOA-ACAP-ARAP_25.05.2022_00h00	6.44722e-08	0.000154218	4.78216e-25	9.27739e-23	[5]	Group159	48.6486	18	[BYSL, DDX21, DHX37, DKC1, GAR1, HEATR1, IGF2BP3, NOLC1, NOP14, NOP56, NOP58, NUFIP1, PRKDC, TBL3, TSR1, UTP25, WDR3, XRCC5]
GO:0033750	ribosome localization	GO_BiologicalProcess-EBI-UniProt-GOA-ACAP-ARAP_25.05.2022_00h00	5.38433e-10	1.36008e-06	5.38433e-10	5.70739e-08	[3]	Group160	81.25	13	[EIF6, LSG1, LTV1, MDN1, NOP9, NPM1, NUP88, RAN, RIOK2, RPS15, RRS1, SDAD1, XPO1]
GO:0000054	ribosomal subunit export from nucleus	GO_BiologicalProcess-EBI-UniProt-GOA-ACAP-ARAP_25.05.2022_00h00	5.38433e-10	1.36008e-06	5.38433e-10	5.70739e-08	[3, 4, 6, 7, 8]	Group160	81.25	13	[EIF6, LSG1, LTV1, MDN1, NOP9, NPM1, NUP88, RAN, RIOK2, RPS15, RRS1, SDAD1, XPO1]
GO:0000055	ribosomal large subunit export from nucleus	GO_BiologicalProcess-EBI-UniProt-GOA-ACAP-ARAP_25.05.2022_00h00	2.11948e-05	0.0450389	5.38433e-10	5.70739e-08	[4, 5, 7, 8, 9]	Group160	85.7143	6	[NPM1, NUP88, RAN, RRS1, SDAD1, XPO1]
GO:0000056	ribosomal small subunit export from nucleus	GO_BiologicalProcess-EBI-UniProt-GOA-ACAP-ARAP_25.05.2022_00h00	4.06148e-07	0.0009447	5.38433e-10	5.70739e-08	[4, 5, 7, 8, 9]	Group160	88.8889	8	[LTV1, NOP9, NPM1, NUP88, RAN, RIOK2, RPS15, XPO1]
GO:0038201	TOR complex	GO_CellularComponent-EBI-UniProt-GOA-ACAP-ARAP_25.05.2022_00h00	4.73324e-07	0.00109811	1.90246e-05	0.000133172	[3]	Group161	71.4286	10	[LARP1, MAPKAP1, MLST8, MTOR, PRR5, RICTOR, RPTOR, SMG1, TELO2, TTI1]
GO:0031931	TORC1 complex	GO_CellularComponent-EBI-UniProt-GOA-ACAP-ARAP_25.05.2022_00h00	2.9569e-06	0.00659981	1.90246e-05	0.000133172	[4]	Group161	87.5	7	[LARP1, MLST8, MTOR, RPTOR, SMG1, TELO2, TTI1]
GO:0031932	TORC2 complex	GO_CellularComponent-EBI-UniProt-GOA-ACAP-ARAP_25.05.2022_00h00	5.9186e-06	0.0130209	1.90246e-05	0.000133172	[4]	Group161	72.7273	8	[MAPKAP1, MLST8, MTOR, PRR5, RICTOR, SMG1, TELO2, TTI1]
GO:0031929	TOR signaling	GO_BiologicalProcess-EBI-UniProt-GOA-ACAP-ARAP_25.05.2022_00h00	1.90246e-05	0.0405986	1.90246e-05	0.000133172	[4, 5, 6]	Group161	26.1538	34	[ARAF, ATM, CCDC88A, DISC1, FAM83D, HDAC3, KLHL22, LARP1, MAPKAP1, MIOS, MLST8, MTOR, PIH1D1, PRR5, RICTOR, RPS6, RPTOR, RRAGA, SEC13, SEH1L, SIK3, SIRT1, SMCR8, SMG1, SZT2, TELO2, TIPRL, TSC2, TTI1, UBR1, USP9X, WAC, WDR24, WDR59]
GO:0005844	polysome	GO_CellularComponent-EBI-UniProt-GOA-ACAP-ARAP_25.05.2022_00h00	1.88009e-20	5.25108e-17	2.65266e-22	4.82784e-20	[3]	Group162	54.878	45	[AGO1, AGO2, ATXN2, DHX9, DRG1, EEF2, EIF2AK4, EIF2S1, EIF4G1, FMR1, FXR1, FXR2, GCN1, LARP1, LARP4, LARP4B, MCRS1, MSI1, MSI2, NDRG1, NR0B1, NUFIP2, PSMA1, PSMA6, RPL10A, RPL11, RPL18, RPL18A, RPL19, RPL24, RPL30, RPL31, RPL32, RPL36, RPL36AL, RPL38, RPL6, RPL7A, RPL8, RPS23, RPS26, RPS3, RPS4X, RPS6, VIM]
GO:0042788	polysomal ribosome	GO_CellularComponent-EBI-UniProt-GOA-ACAP-ARAP_25.05.2022_00h00	5.51034e-12	1.43379e-08	2.65266e-22	4.82784e-20	[4, 6]	Group162	61.1111	22	[DHX9, LARP1, LARP4B, NR0B1, NUFIP2, RPL10A, RPL11, RPL18, RPL18A, RPL19, RPL24, RPL30, RPL31, RPL32, RPL36, RPL36AL, RPL38, RPL6, RPL7A, RPL8, RPS23, RPS26]
GO:0015934	large ribosomal subunit	GO_CellularComponent-EBI-UniProt-GOA-ACAP-ARAP_25.05.2022_00h00	1.75778e-12	4.61066e-09	2.65266e-22	4.82784e-20	[4, 7]	Group162	37.1901	45	[FXR2, MIEF1, NPM1, RPL10, RPL10A, RPL11, RPL12, RPL13, RPL13A, RPL14, RPL15, RPL17, RPL18, RPL18A, RPL19, RPL21, RPL22, RPL23, RPL23A, RPL24, RPL26, RPL27, RPL27A, RPL28, RPL3, RPL30, RPL31, RPL32, RPL34, RPL35, RPL35A, RPL36, RPL36AL, RPL38, RPL4, RPL5, RPL6, RPL7, RPL7A, RPL7L1, RPL8, RPL9, RPLP0, RPLP2, ZCCHC17]
GO:0022625	cytosolic large ribosomal subunit	GO_CellularComponent-EBI-UniProt-GOA-ACAP-ARAP_25.05.2022_00h00	5.09603e-25	1.45186e-21	2.65266e-22	4.82784e-20	[4, 5, 6, 7, 8]	Group162	68.254	43	[FXR2, RPL10, RPL10A, RPL11, RPL12, RPL13, RPL13A, RPL14, RPL15, RPL17, RPL18, RPL18A, RPL19, RPL21, RPL22, RPL23, RPL23A, RPL24, RPL26, RPL27, RPL27A, RPL28, RPL3, RPL30, RPL31, RPL32, RPL34, RPL35, RPL35A, RPL36, RPL36AL, RPL38, RPL4, RPL5, RPL6, RPL7, RPL7A, RPL7L1, RPL8, RPL9, RPLP0, RPLP2, ZCCHC17]
GO:0000922	spindle pole	GO_CellularComponent-EBI-UniProt-GOA-ACAP-ARAP_25.05.2022_00h00	3.60473e-16	9.75801e-13	3.85702e-36	8.75543e-34	[2, 6, 8]	Group163	35.7542	64	[ALMS1, ASPM, AURKB, BCCIP, BIRC6, BRCC3, CALM1, CCNB1, CDC14A, CDC20, CDK5RAP2, CEP44, CKAP2, CKAP5, CTNNB1, CUL3, DDX11, DYNC2I1, EMD, FAM161A, FAM83D, HAUS1, HAUS8, HNRNPU, KIF20B, KIF2A, KLHL22, MAD1L1, MAD2L1, MAPRE1, MTCL1, NDE1, NEDD1, NIN, NPM1, NUMA1, NUP62, PKP4, PLK1, POC1A, PPP2CA, PRC1, PSRC1, RAB11A, RAD21, RAE1, SMC1A, SMC3, SMC6, SPOUT1, STAG1, STAG2, TOPBP1, TOPORS, TPX2, TUBG1, …
GO:0005819	spindle	GO_CellularComponent-EBI-UniProt-GOA-ACAP-ARAP_25.05.2022_00h00	3.85702e-36	1.13165e-32	3.85702e-36	8.75543e-34	[5, 7]	Group163	34.9887	155	[ALMS1, ANAPC5, ARHGEF2, ASPM, ATM, AURKB, BCCIP, BIRC6, BORA, BRCC3, BUB1B, CALM1, CBX3, CCAR2, CCNB1, CDC14A, CDC16, CDC20, CDC27, CDC7, CDK1, CDK5RAP2, CENPE, CEP170, CEP295, CEP350, CEP44, CHMP2B, CIAO1, CIAO2B, CKAP2, CKAP5, CLASP1, CSNK1A1, CSNK1D, CTNNB1, CUL3, DCTN3, DDX11, DIAPH1, DIDO1, DYNC2I1, ECT2, EMD, EML3, ERCC2, ESPL1, FAM161A, FAM83D, HASPIN, HAUS1, HAUS3, HAUS4, HAUS5, HAUS6, H…
GO:0097431	mitotic spindle pole	GO_CellularComponent-EBI-UniProt-GOA-ACAP-ARAP_25.05.2022_00h00	4.53199e-07	0.00105187	3.85702e-36	8.75543e-34	[3, 7, 9]	Group163	43.9024	18	[ASPM, AURKB, BCCIP, CDK5RAP2, FAM161A, FAM83D, KIF20B, MAD1L1, MAPRE1, NIN, NUMA1, PLK1, RAE1, SMC1A, SMC3, SMC6, STAG1, STAG2]
GO:0072686	mitotic spindle	GO_CellularComponent-EBI-UniProt-GOA-ACAP-ARAP_25.05.2022_00h00	6.23847e-26	1.78233e-22	3.85702e-36	8.75543e-34	[6, 8]	Group163	42.6316	81	[ASPM, AURKB, BCCIP, CDC14A, CDC16, CDC27, CDC7, CDK1, CDK5RAP2, CENPE, CEP295, CKAP2, CLASP1, CUL3, DIAPH1, ECT2, EML3, ESPL1, FAM161A, FAM83D, HAUS1, HAUS3, HAUS4, HAUS5, HAUS6, HAUS7, HAUS8, HDAC3, HNRNPU, IQCB1, KAT14, KAT2B, KIF18A, KIF20B, KIF23, KLHL22, LSM14A, MAD1L1, MAD2L1, MAP9, MAPRE1, MBIP, NCAPG, NCOR1, NIN, NUDC, NUMA1, NUP62, PKP4, PLK1, PRC1, PYCR3, RACGAP1, RAE1, RANGAP1, RPS3, …
GO:0140352	export from cell	GO_BiologicalProcess-EBI-UniProt-GOA-ACAP-ARAP_25.05.2022_00h00	8.37097e-06	0.0182487	2.44289e-06	0.000107487	[2, 4]	Group164	7.79915	73	[ANXA2, AP1B1, AP1G1, APEX1, ARFGAP3, ARFIP1, BCR, CADPS2, CALM1, CANX, CASK, CDK5, CHD7, CLASP1, COPG1, COPG2, COPS5, CTBP2, CXXC1, DLG1, DNM1L, EXOC1, EXOC2, EXOC3, EXOC4, EXOC5, EXOC6, EXOC7, EXOC8, EXPH5, EZR, FMR1, FRMD4A, GNAS, HADHA, LRRK2, MEN1, MINDY4, MYCBP2, MYO18A, NF1, ORC3, P3H1, PAFAH1B1, PASK, PDCD6IP, PDZD11, PFKM, PIK3C2A, PIK3C3, PTPN23, RAB11A, RAB3GAP1, RBM4, SCRIB, SDF4, SMC…
GO:0023061	signal release	GO_BiologicalProcess-EBI-UniProt-GOA-ACAP-ARAP_25.05.2022_00h00	1.51906e-08	3.70955e-05	2.44289e-06	0.000107487	[3, 4, 6]	Group164	4.90196	25	[CADPS2, CASK, CDK5, CHD7, CTBP2, CXXC1, FMR1, HADHA, LRRK2, MINDY4, NF1, PASK, PDZD11, PFKM, PTPN23, RAB3GAP1, RBM4, SCRIB, SNAP29, SNAP47, SNAPIN, SNX6, TBX3, UNC13B, VPS18]
GO:0051046	regulation of secretion	GO_BiologicalProcess-EBI-UniProt-GOA-ACAP-ARAP_25.05.2022_00h00	6.20624e-07	0.0014293	2.44289e-06	0.000107487	[4, 5]	Group164	6.37329	42	[ANXA2, AP1G1, APEX1, ARFIP1, BCR, CADPS2, CASK, CDK5, CHD7, CLASP1, CXXC1, DNM1L, EXOC1, EXOC7, EXPH5, EZR, FMR1, FRMD4A, HADHA, HIP1R, LRRK2, MINDY4, MYCBP2, MYO18A, NF1, P3H1, PASK, PDCD6IP, PFKM, PIK3C3, PTPN23, RAB3GAP1, SMCR8, SNAPIN, SNX6, SPHK2, SRCIN1, TSG101, TTN, UNC13B, VPS18, WNK1]
GO:1903530	regulation of secretion by cell	GO_BiologicalProcess-EBI-UniProt-GOA-ACAP-ARAP_25.05.2022_00h00	2.7023e-06	0.00604234	2.44289e-06	0.000107487	[3, 4, 5, 6]	Group164	6.46766	39	[ANXA2, AP1G1, APEX1, ARFIP1, BCR, CADPS2, CASK, CDK5, CHD7, CLASP1, CXXC1, DNM1L, EXOC1, EXOC7, EXPH5, EZR, FMR1, FRMD4A, HADHA, LRRK2, MYCBP2, MYO18A, NF1, P3H1, PASK, PDCD6IP, PFKM, PIK3C3, PTPN23, RAB3GAP1, SMCR8, SNAPIN, SNX6, SPHK2, SRCIN1, TSG101, TTN, UNC13B, VPS18]
GO:0003727	single-stranded RNA binding	GO_MolecularFunction-EBI-UniProt-GOA-ACAP-ARAP_25.05.2022_00h00	3.1424e-18	8.6573e-15	3.1424e-18	5.09068e-16	[5]	Group165	48.9362	46	[AGO1, AGO2, AGO3, AQR, CBX4, CBX6, CBX8, CYFIP1, DDX1, DDX11, DDX3X, DHX9, EIF4A3, EXOSC10, FMR1, FXR1, HNRNPA1, HNRNPC, HNRNPDL, HNRNPF, HNRNPH1, HNRNPU, IGHMBP2, ILF3, KHDRBS1, LARP4, LSM14A, MCRS1, MSI1, MSI2, PABPC1, PABPC4, PAN3, PATL1, PPIE, PTBP1, RBM11, RBM7, RBMX, RBPMS, SSB, STRBP, SYNCRIP, U2AF2, ZC3H14, ZFR]
GO:0008187	poly-pyrimidine tract binding	GO_MolecularFunction-EBI-UniProt-GOA-ACAP-ARAP_25.05.2022_00h00	8.91218e-07	0.00204089	3.1424e-18	5.09068e-16	[6]	Group165	48.3871	15	[FMR1, HNRNPC, HNRNPH1, HNRNPU, KHDRBS1, MCRS1, MSI1, MSI2, PABPC1, PABPC4, PATL1, PTBP1, RBM11, SSB, U2AF2]
GO:0070717	poly-purine tract binding	GO_MolecularFunction-EBI-UniProt-GOA-ACAP-ARAP_25.05.2022_00h00	8.9733e-08	0.000213744	3.1424e-18	5.09068e-16	[6]	Group165	50	17	[DDX1, DDX3X, EIF4A3, FMR1, HNRNPDL, HNRNPU, KHDRBS1, LARP4, MCRS1, PABPC1, PABPC4, PAN3, PATL1, PPIE, RBPMS, SYNCRIP, ZC3H14]
GO:0008143	poly(A) binding	GO_MolecularFunction-EBI-UniProt-GOA-ACAP-ARAP_25.05.2022_00h00	1.9922e-07	0.000468964	3.1424e-18	5.09068e-16	[7]	Group165	56	14	[DDX1, DDX3X, EIF4A3, HNRNPDL, HNRNPU, KHDRBS1, LARP4, PABPC1, PABPC4, PAN3, PPIE, RBPMS, SYNCRIP, ZC3H14]
GO:0022607	cellular component assembly	GO_BiologicalProcess-EBI-UniProt-GOA-ACAP-ARAP_25.05.2022_00h00	2.54911e-38	7.50204e-35	0	4.2039e-45	[4]	Group166	19.447	633	[AAR2, ABRAXAS1, ABT1, ACACA, ADAR, ADD1, ADNP, AFDN, AGO1, AGO2, AGO3, AHCTF1, AHI1, AIMP2, AKAP13, AKAP9, ALDOA, ALMS1, AMBRA1, ANK3, ANP32B, ANXA2, AP1B1, AP1G1, AP2S1, AP3B1, AP3D1, AP3M1, AP3S1, APC, APEX1, ARFIP2, ASPM, ATG2A, ATG2B, ATM, ATR, ATXN10, ATXN2, ATXN2L, AURKB, AXIN1, BAG3, BAG5, BAG6, BAIAP2L1, BAX, BAZ1A, BBS1, BBS2, BBS7, BCAS3, BCCIP, BCR, BDP1, BLM, BOP1, BRCA1, BRD2, BRIP1…
GO:0000226	microtubule cytoskeleton organization	GO_BiologicalProcess-EBI-UniProt-GOA-ACAP-ARAP_25.05.2022_00h00	4.66528e-29	1.3464e-25	0	4.2039e-45	[3, 6]	Group166	27.596	194	[ABRAXAS1, AKAP9, ALMS1, ANAPC2, APC, ARHGEF2, ASPM, AURKB, AXIN1, BBS1, BBS2, BCAS3, BCCIP, BORA, BRCA1, BRCA2, C2CD3, CAMSAP2, CC2D2A, CCDC8, CCDC88A, CCNB1, CCNB2, CCP110, CCSER2, CDC14A, CDC20, CDK1, CDK2, CDK5, CDK5RAP2, CENPE, CEP192, CEP295, CEP350, CEP43, CEP44, CEP70, CEP97, CETN2, CETN3, CFL1, CHD3, CHMP2B, CKAP2, CKAP5, CLASP1, CNTLN, CSNK1D, CTNNB1, CUL7, DISC1, DLG1, DNAAF10, DNAAF5,…
GO:0070925	organelle assembly	GO_BiologicalProcess-EBI-UniProt-GOA-ACAP-ARAP_25.05.2022_00h00	3.11772e-26	8.92291e-23	0	4.2039e-45	[5]	Group166	23.9067	246	[ABRAXAS1, ABT1, AHI1, AKAP13, ALMS1, AMBRA1, AP1B1, AP1G1, AP3B1, AP3D1, AP3M1, AP3S1, APEX1, ARFIP2, ASPM, ATG2A, ATG2B, ATXN10, ATXN2, ATXN2L, AURKB, BAG3, BBS1, BBS2, BBS7, BCCIP, BOP1, BRCA1, BRIX1, C2CD3, CC2D2A, CCDC88A, CCNB2, CCP110, CDC14A, CDC20, CDK2, CDK5RAP2, CENPE, CENPS, CEP164, CEP192, CEP290, CEP295, CEP350, CEP44, CEP70, CEP97, CETN2, CHMP2B, CLASP1, CNOT1, CNOT2, CNOT6, CNOT7,…
GO:0140694	non-membrane-bounded organelle assembly	GO_BiologicalProcess-EBI-UniProt-GOA-ACAP-ARAP_25.05.2022_00h00	4.3119e-35	1.26209e-31	0	4.2039e-45	[6]	Group166	35.0467	150	[ABRAXAS1, ABT1, AKAP13, ALMS1, ASPM, ATXN2, ATXN2L, AURKB, BCCIP, BOP1, BRCA1, BRIX1, C2CD3, CCNB2, CCP110, CDC20, CDK2, CDK5RAP2, CENPE, CENPS, CEP192, CEP295, CEP44, CEP97, CETN2, CHMP2B, CLASP1, CNOT1, CNOT2, CNOT6, CNOT7, CSDE1, CSNK1D, DDX3X, DDX6, DHX29, DHX30, DHX37, DRG1, EIF2S1, EIF4ENIF1, EIF6, EML3, EZR, FARP2, FLII, G3BP1, G3BP2, HAUS1, HAUS3, HAUS4, HAUS5, HAUS6, HAUS7, HAUS8, HDAC3…
GO:0003713	transcription coactivator activity	GO_BiologicalProcess-EBI-UniProt-GOA-ACAP-ARAP_25.05.2022_00h00	1.15588e-22	3.26074e-19	9.66659e-13	1.23732e-10	[7, 8, 9, 10, 11, 12, 13]	Group167	33.6634	102	[ABT1, ACTL6A, AIP, APEX1, ARID5B, ASXL1, BRCA1, BRD4, BRD7, BRD8, CARM1, CCAR2, CCDC124, CNOT6, CNOT9, COPS5, CREBBP, CTBP1, CTBP2, CTNNB1, CYFIP1, DAXX, DCAF6, DDX17, DHX9, DYRK1A, EP300, FUS, GPS2, HCFC1, HELZ2, HMGB1, KAT2B, KAT8, KDM1A, KDM5A, KMT2C, KMT2D, MAGED1, MED1, MED12, MED14, MED16, MED17, MED23, MED4, MED6, MMS19, MTA1, MTA2, MTA3, MTDH, NACA, NCOA2, NPAT, NPM1, NRIP1, NUP98, PMF1,…
GO:0003714	transcription corepressor activity	GO_BiologicalProcess-EBI-UniProt-GOA-ACAP-ARAP_25.05.2022_00h00	2.18321e-25	6.22652e-22	9.66659e-13	1.23732e-10	[7, 8, 9, 10, 11, 12, 13]	Group167	41.6244	82	[APEX1, BCOR, BCORL1, BRD7, CBX4, CDYL, CNOT7, COPS2, CREBBP, CTBP1, CTBP2, DAXX, DDX54, DMAP1, DNAJB1, ENO1, EZH2, GON4L, GPS2, HDAC1, HDAC3, HIRA, HMGB1, HNRNPU, HSPA1A, IRF2BP1, LIMD1, MED1, MIDEAS, MIER2, MTA1, MTA2, MTA3, MYBBP1A, N4BP2L2, NCOR1, NCOR2, NOC2L, NPAT, NR0B1, NRIP1, PA2G4, PAWR, PFDN5, PHF12, PIAS1, PPP1R13L, RB1, RBBP8, RBFOX2, RBM15, RCOR1, RCOR2, RERE, RLIM, RUVBL2, SAP18, S…
GO:0140110	transcription regulator activity	GO_BiologicalProcess-EBI-UniProt-GOA-ACAP-ARAP_25.05.2022_00h00	9.66659e-13	2.54521e-09	9.66659e-13	1.23732e-10	[6, 7, 8, 9, 10, 11]	Group167	16.994	398	[ABT1, ACTL6A, ADNP, AHR, AIP, ALX1, APEX1, ARHGEF2, ARID3A, ARID5B, ARNT, ASXL1, BBX, BCL11A, BCLAF1, BCOR, BCORL1, BICRA, BRCA1, BRD4, BRD7, BRD8, BRIP1, BRMS1, BRMS1L, BTAF1, CACTIN, CARM1, CBX4, CCAR2, CCDC124, CDC5L, CDKN2A, CDKN2AIP, CDYL, CNOT2, CNOT6, CNOT7, CNOT9, COPS2, COPS5, CREBBP, CRTC3, CTBP1, CTBP2, CTNNB1, CUX1, CYFIP1, DACH1, DAXX, DCAF6, DDX1, DDX17, DDX54, DHX33, DHX9, DMAP1, …
GO:0003712	transcription coregulator activity	GO_BiologicalProcess-EBI-UniProt-GOA-ACAP-ARAP_25.05.2022_00h00	1.2429e-40	3.66531e-37	9.66659e-13	1.23732e-10	[7, 8, 9, 10, 11, 12]	Group167	34.0149	183	[ABT1, ACTL6A, AIP, APEX1, ARID3A, ARID5B, ASXL1, BCLAF1, BCOR, BCORL1, BRCA1, BRD4, BRD7, BRD8, BTAF1, CARM1, CBX4, CCAR2, CCDC124, CDYL, CNOT2, CNOT6, CNOT7, CNOT9, COPS2, COPS5, CREBBP, CTBP1, CTBP2, CTNNB1, CYFIP1, DAXX, DCAF6, DDX1, DDX17, DDX54, DHX9, DMAP1, DNAJB1, DYRK1A, ENO1, EP300, EWSR1, EZH2, FHL3, FUS, GON4L, GPS2, HCFC1, HDAC1, HDAC3, HDGFL2, HELZ2, HIRA, HMGB1, HNRNPU, HSPA1A, IRF…
GO:0000910	cytokinesis	GO_BiologicalProcess-EBI-UniProt-GOA-ACAP-ARAP_25.05.2022_00h00	2.05957e-09	5.1304e-06	2.05957e-09	2.01838e-07	[3, 4]	Group168	28.0612	55	[AHCTF1, ANK3, APC, AURKB, BIRC6, BRCA2, CALM1, CCP110, CDC14A, CETN2, CFL1, CHMP2B, CKAP2, CUL3, CUL7, DCTN3, ECT2, ENTR1, ESPL1, EXOC1, EXOC2, EXOC3, EXOC4, EXOC5, EXOC6, EXOC7, EXOC8, IST1, KIF13A, KIF14, KIF20B, KIF23, LZTS2, MAP9, NUP62, PDCD6IP, PDZD2, PIK3C3, PIK3R4, PKP4, PLEC, PLK1, PRC1, PRPF40A, RAB11A, RACGAP1, RTKN, SETD2, SH3GLB1, SNX18, SNX33, SON, UNC119, VPS72, WASHC5]
GO:0061640	cytoskeleton-dependent cytokinesis	GO_BiologicalProcess-EBI-UniProt-GOA-ACAP-ARAP_25.05.2022_00h00	7.22274e-07	0.00165906	2.05957e-09	2.01838e-07	[4, 5]	Group168	29.1667	35	[ANK3, APC, AURKB, CFL1, CHMP2B, CKAP2, CUL7, DCTN3, ECT2, ESPL1, EXOC1, EXOC2, EXOC3, EXOC4, EXOC5, EXOC6, EXOC7, EXOC8, IST1, KIF20B, KIF23, LZTS2, MAP9, NUP62, PDCD6IP, PLEC, PLK1, RACGAP1, RTKN, SNX18, SNX33, SON, UNC119, VPS72, WASHC5]
GO:0000281	mitotic cytokinesis	GO_BiologicalProcess-EBI-UniProt-GOA-ACAP-ARAP_25.05.2022_00h00	7.05227e-08	0.000168408	2.05957e-09	2.01838e-07	[4, 5, 6]	Group168	33.6957	31	[ANK3, APC, AURKB, CFL1, CHMP2B, CKAP2, CUL7, ECT2, ESPL1, EXOC1, EXOC2, EXOC3, EXOC4, EXOC5, EXOC6, EXOC7, EXOC8, KIF20B, KIF23, LZTS2, MAP9, NUP62, PDCD6IP, PLK1, RACGAP1, RTKN, SNX18, SNX33, SON, UNC119, VPS72]
GO:0032465	regulation of cytokinesis	GO_BiologicalProcess-EBI-UniProt-GOA-ACAP-ARAP_25.05.2022_00h00	1.65734e-05	0.0355168	2.05957e-09	2.01838e-07	[4, 5, 6]	Group168	28.2828	28	[AHCTF1, AURKB, BIRC6, BRCA2, CALM1, CCP110, CDC14A, CETN2, CUL3, ECT2, ENTR1, KIF13A, KIF14, KIF20B, KIF23, MAP9, NUP62, PDZD2, PIK3C3, PIK3R4, PKP4, PLK1, PRC1, PRPF40A, RAB11A, RACGAP1, SETD2, SH3GLB1]
GO:0090522	vesicle tethering involved in exocytosis	GO_BiologicalProcess-EBI-UniProt-GOA-ACAP-ARAP_25.05.2022_00h00	4.06148e-07	0.0009447	2.05957e-09	2.01838e-07	[3, 4, 5, 6, 7, 8]	Group168	88.8889	8	[EXOC1, EXOC2, EXOC3, EXOC4, EXOC5, EXOC6, EXOC7, EXOC8]
GO:0106068	SUMO ligase complex	GO_CellularComponent-EBI-UniProt-GOA-ACAP-ARAP_25.05.2022_00h00	2.7797e-06	0.00620708	4.04609e-11	4.65301e-09	[4]	Group169	69.2308	9	[NSMCE1, NSMCE2, NSMCE3, RANBP2, RANGAP1, SLF1, SLF2, SMC5, SMC6]
GO:0007063	regulation of sister chromatid cohesion	GO_BiologicalProcess-EBI-UniProt-GOA-ACAP-ARAP_25.05.2022_00h00	2.33012e-07	0.000546879	4.04609e-11	4.65301e-09	[4, 5, 6, 7, 8]	Group169	59.0909	13	[BUB1, CTNNB1, DDX11, ESPL1, FEN1, NSMCE2, RAD21, RB1, SFPQ, SLF1, SLF2, SMC5, WAPL]
GO:0030915	Smc5-Smc6 complex	GO_CellularComponent-EBI-UniProt-GOA-ACAP-ARAP_25.05.2022_00h00	1.18846e-05	0.0257182	4.04609e-11	4.65301e-09	[5, 7]	Group169	77.7778	7	[NSMCE1, NSMCE2, NSMCE3, SLF1, SLF2, SMC5, SMC6]
GO:0045876	positive regulation of sister chromatid cohesion	GO_BiologicalProcess-EBI-UniProt-GOA-ACAP-ARAP_25.05.2022_00h00	1.81034e-06	0.00408232	4.04609e-11	4.65301e-09	[4, 5, 6, 7, 8, 9]	Group169	80	8	[DDX11, FEN1, NSMCE2, RAD21, SFPQ, SLF1, SLF2, SMC5]
GO:0016925	protein sumoylation	GO_BiologicalProcess-EBI-UniProt-GOA-ACAP-ARAP_25.05.2022_00h00	2.0748e-08	5.03761e-05	4.04609e-11	4.65301e-09	[7, 8]	Group169	39.3939	26	[ARNT, BCL11A, CBX4, CDKN2A, CTNNB1, GNL3, GNL3L, HMG20A, HMG20B, NSMCE1, NSMCE2, NSMCE3, PIAS1, PML, RANBP2, RANGAP1, SENP6, SLF1, SLF2, SMC5, SMC6, SUMO1, SUMO2, TOPORS, TRIM28, ZNF451]
GO:0051225	spindle assembly	GO_BiologicalProcess-EBI-UniProt-GOA-ACAP-ARAP_25.05.2022_00h00	1.7387e-18	4.79533e-15	1.26951e-26	2.51363e-24	[4, 5, 7, 8]	Group170	40	62	[ABRAXAS1, ASPM, AURKB, BCCIP, CCNB2, CDC20, CEP192, CEP97, CHMP2B, CLASP1, CSNK1D, DRG1, EML3, HAUS1, HAUS3, HAUS4, HAUS5, HAUS6, HAUS7, HAUS8, HDAC3, HNRNPU, HSPA1A, KIF23, KIF2A, KPNB1, LSM14A, LZTS2, MAP9, MAPRE1, MAPRE2, MLH1, MYBL2, NCOR1, NDC80, NDRG1, NUMA1, OFD1, PDCD6IP, PLK1, PRC1, RAB11A, RACGAP1, RPS3, SENP6, SMC1A, SMC3, SPICE1, STAG1, STAG2, STIL, TASOR, TPX2, TUBB, TUBB2A, TUBGCP2…
GO:0005874	microtubule	GO_CellularComponent-EBI-UniProt-GOA-ACAP-ARAP_25.05.2022_00h00	9.42443e-15	2.52763e-11	1.26951e-26	2.51363e-24	[6, 7]	Group170	25	121	[ANAPC2, APC, ARHGEF2, ASPM, AURKB, BAG2, BCAS3, CALM1, CAMSAP2, CCT2, CCT3, CCT4, CCT7, CDK1, CDK5, CDK5RAP2, CENPE, CEP170, CEP170B, CEP295, CHMP2B, CKAP2, CKAP5, CLASP1, CSNK1D, CUL3, DISC1, DLG1, DNM1L, DNM2, DST, DYNC2H1, EMD, EML3, EML5, FAM161A, GTSE1, HAUS1, HAUS3, HAUS4, HAUS5, HAUS6, HAUS7, HAUS8, HDAC6, HNRNPU, HOOK1, HOOK2, HOOK3, HSPH1, IQGAP1, KIF13A, KIF14, KIF16B, KIF18A, KIF1A, K…
GO:0005876	spindle microtubule	GO_CellularComponent-EBI-UniProt-GOA-ACAP-ARAP_25.05.2022_00h00	2.68797e-10	6.81132e-07	1.26951e-26	2.51363e-24	[6, 7, 8]	Group170	38.6364	34	[AURKB, CALM1, CDK1, CENPE, CEP295, CHMP2B, CLASP1, CSNK1D, CUL3, EML3, FAM161A, HAUS1, HAUS3, HAUS4, HAUS5, HAUS6, HAUS7, HAUS8, HNRNPU, KIF18A, KIF2A, KLHL22, MAP9, MAPRE1, NUMA1, PAFAH1B1, PLK1, PRC1, PSRC1, RAB11A, SKA1, TUBG1, TUBGCP3, ZW10]
GO:0072686	mitotic spindle	GO_CellularComponent-EBI-UniProt-GOA-ACAP-ARAP_25.05.2022_00h00	6.23847e-26	1.78233e-22	1.26951e-26	2.51363e-24	[6, 8]	Group170	42.6316	81	[ASPM, AURKB, BCCIP, CDC14A, CDC16, CDC27, CDC7, CDK1, CDK5RAP2, CENPE, CEP295, CKAP2, CLASP1, CUL3, DIAPH1, ECT2, EML3, ESPL1, FAM161A, FAM83D, HAUS1, HAUS3, HAUS4, HAUS5, HAUS6, HAUS7, HAUS8, HDAC3, HNRNPU, IQCB1, KAT14, KAT2B, KIF18A, KIF20B, KIF23, KLHL22, LSM14A, MAD1L1, MAD2L1, MAP9, MAPRE1, MBIP, NCAPG, NCOR1, NIN, NUDC, NUMA1, NUP62, PKP4, PLK1, PRC1, PYCR3, RACGAP1, RAE1, RANGAP1, RPS3, …
GO:1990498	mitotic spindle microtubule	GO_CellularComponent-EBI-UniProt-GOA-ACAP-ARAP_25.05.2022_00h00	2.35779e-08	5.71058e-05	1.26951e-26	2.51363e-24	[7, 8, 9]	Group170	78.5714	11	[CEP295, EML3, HAUS1, HAUS3, HAUS4, HAUS5, HAUS6, HAUS7, HAUS8, HNRNPU, TUBG1]
GO:0006259	DNA metabolic process	GO_BiologicalProcess-EBI-UniProt-GOA-ACAP-ARAP_25.05.2022_00h00	0	0	0	0	[4, 5, 6]	Group171	32.0035	361	[ABRAXAS1, ACTL6A, ALYREF, ANKRD17, APEX1, APTX, ASCC2, ASCC3, ATAD5, ATM, ATR, ATRIP, AURKB, BABAM1, BABAM2, BARD1, BAX, BAZ1A, BCCIP, BLM, BMI1, BRCA1, BRCA2, BRCC3, BRD7, BRD8, BRIP1, CBS, CCDC88A, CCNA2, CCT2, CCT3, CCT4, CCT7, CDC5L, CDC7, CDK1, CDK2, CDK7, CDK9, CDKN2A, CENPS, CEP164, CETN2, CHAF1A, CHAF1B, CHD1L, CHTF18, CIZ1, CLSPN, CSNK1E, CTNNB1, CUL4A, CUL4B, DACH1, DCAF1, DCLRE1A, DDB…
GO:0051052	regulation of DNA metabolic process	GO_BiologicalProcess-EBI-UniProt-GOA-ACAP-ARAP_25.05.2022_00h00	0	0	0	0	[4, 5, 6, 7]	Group171	37.6761	214	[ABRAXAS1, ACTL6A, ALYREF, ANKRD17, ATAD5, ATM, ATR, ATRIP, AURKB, BABAM1, BABAM2, BARD1, BAX, BAZ1A, BLM, BRCA1, BRCA2, BRCC3, BRD7, BRD8, CCDC88A, CCNA2, CCT2, CCT3, CCT4, CCT7, CDC7, CDK1, CDK2, CDK9, CDKN2A, CHTF18, CIZ1, CTNNB1, CUL4A, DACH1, DDX11, DEK, DHX36, DHX9, DKC1, DMAP1, DNA2, EHMT2, EP400, ERCC1, ERCC2, ERCC4, ERCC6, ESCO2, EXOSC10, EXOSC3, EXOSC6, EYA4, FAF1, FIGNL1, FUS, GLI2, GN…
GO:0006260	DNA replication	GO_BiologicalProcess-EBI-UniProt-GOA-ACAP-ARAP_25.05.2022_00h00	1.21324e-34	3.54752e-31	0	0	[5, 6, 7]	Group171	39.6104	122	[ACTL6A, ALYREF, ANKRD17, ATAD5, ATR, BARD1, BAZ1A, BLM, BRCA1, BRCA2, CCDC88A, CCNA2, CDC7, CDK1, CDK2, CDK9, CENPS, CHAF1A, CHAF1B, CHTF18, CIZ1, DACH1, DDX11, DDX21, DHX9, DNA2, DNAJA3, DTL, EHMT2, EME1, ESCO2, ETAA1, FAF1, FANCM, FEN1, GEN1, GLI2, GRWD1, GTPBP4, ING5, JADE3, KAT7, LIG3, LRWD1, MCM10, MCM3, MCM4, MCM5, MCM6, MCM7, MCM8, MCMBP, MCRS1, MRE11, NAP1L1, NBN, NFRKB, OBI1, ORC1, ORC2…
GO:0006275	regulation of DNA replication	GO_BiologicalProcess-EBI-UniProt-GOA-ACAP-ARAP_25.05.2022_00h00	1.53863e-16	4.18045e-13	0	0	[5, 6, 7, 8]	Group171	39.0411	57	[ACTL6A, ANKRD17, ATAD5, ATR, BAZ1A, BLM, BRCA2, CCDC88A, CCNA2, CDC7, CDK1, CDK2, CHTF18, CIZ1, DACH1, DHX9, DNA2, EHMT2, ESCO2, FAF1, GLI2, GTPBP4, ING5, JADE3, KAT7, LIG3, MCM3, MCM4, MCM5, MCM6, MCM7, MCRS1, NBN, NFRKB, OBI1, ORC3, ORC5, PCNA, PDS5A, PPP2CA, PPP2R1A, RBBP6, RFC2, RFC3, RFC4, RFC5, RUVBL1, RUVBL2, SMARCA5, SMC3, SSBP1, TFPT, TICRR, TP53, WAPL, WIZ, WRNIP1]
GO:0006261	DNA-templated DNA replication	GO_BiologicalProcess-EBI-UniProt-GOA-ACAP-ARAP_25.05.2022_00h00	9.03426e-26	2.58018e-22	0	0	[6, 7, 8]	Group171	43.5754	78	[ALYREF, ATAD5, ATR, BARD1, BAZ1A, BLM, BRCA1, BRCA2, CDC7, CDK2, CDK9, CENPS, CHTF18, CIZ1, DACH1, DDX11, DDX21, DNA2, DNAJA3, EME1, ETAA1, FANCM, FEN1, GEN1, KAT7, LIG3, LRWD1, MCM10, MCM3, MCM4, MCM5, MCM6, MCM7, MCM8, MCMBP, MRE11, NBN, ORC1, ORC2, ORC3, ORC4, ORC5, PCNA, POLA1, POLD1, POLD2, POLE, POLQ, POLR1A, PURA, RAD50, RAD51, RBBP8, RECQL, RECQL4, RECQL5, REV3L, RFC1, RFC2, RFC3, RFC4, …
GO:1990234	transferase complex	GO_CellularComponent-EBI-UniProt-GOA-ACAP-ARAP_25.05.2022_00h00	3.66538e-41	1.08128e-37	0	0	[3]	Group172	28.8	252	[ACTL6A, AMBRA1, ANAPC1, ANAPC2, ANAPC4, ANAPC5, ASH2L, BABAM2, BARD1, BCCIP, BCOR, BMI1, BRCA1, BRCA2, BRCC3, BRD8, BUB1B, C17orf49, CACYBP, CAND1, CBLL1, CBX2, CBX4, CBX8, CCNA2, CCNB1, CCNB2, CCNC, CCNH, CCNT1, CDC16, CDC20, CDC23, CDC27, CDC73, CDK1, CDK13, CDK2, CDK4, CDK5, CDK7, CDK9, CHD8, CREBBP, CTR9, CUL1, CUL2, CUL3, CUL4A, CUL4B, CUL5, CUL7, CXXC1, DCAF1, DCAF10, DCAF11, DCAF5, DCAF6,…
GO:0000151	ubiquitin ligase complex	GO_CellularComponent-EBI-UniProt-GOA-ACAP-ARAP_25.05.2022_00h00	1.44332e-09	3.61118e-06	0	0	[3, 4]	Group172	24.4514	78	[AMBRA1, ANAPC1, ANAPC2, ANAPC4, ANAPC5, BABAM2, BARD1, BCOR, BMI1, BRCA1, BRCA2, BRCC3, BUB1B, CACYBP, CAND1, CBLL1, CBX2, CBX4, CBX8, CDC16, CDC20, CDC23, CDC27, CUL1, CUL2, CUL3, CUL4A, CUL4B, CUL5, CUL7, DCAF1, DCAF10, DCAF11, DCAF5, DCAF6, DCAF7, DCAF8, DDB1, DTL, ELOB, FBXL5, FBXO21, FBXO45, FBXW8, GID8, KBTBD6, KEAP1, KLHDC2, KLHL22, LMO7, MAEA, MED12, MED17, MED31, MKLN1, PCGF1, PCGF3, PH…
GO:0000152	nuclear ubiquitin ligase complex	GO_CellularComponent-EBI-UniProt-GOA-ACAP-ARAP_25.05.2022_00h00	5.99711e-12	1.55925e-08	0	0	[3, 4, 5, 7]	Group172	53.0612	26	[ANAPC1, ANAPC2, ANAPC4, ANAPC5, BABAM2, BARD1, BCOR, BMI1, BRCA1, BRCA2, BRCC3, BUB1B, CBX2, CBX4, CBX8, CDC16, CDC20, CDC23, CDC27, CUL7, PCGF1, PCGF3, PHC1, PHC3, RAD51, UBE2S]
GO:0032446	protein modification by small protein conjugation	GO_BiologicalProcess-EBI-UniProt-GOA-ACAP-ARAP_25.05.2022_00h00	2.13764e-24	6.06662e-21	0	0	[6, 7]	Group172	24.0821	223	[AIMP2, AMBRA1, AMER1, ANAPC1, ANAPC2, ANAPC4, ANAPC5, ARNT, AXIN1, BABAM2, BAG2, BAG5, BARD1, BCL11A, BCOR, BIRC6, BMI1, BRCA1, BRCA2, BRCC3, BUB1B, BUB3, C18orf25, CAND1, CAND2, CBLL1, CBX4, CBX8, CDC16, CDC20, CDC23, CDC27, CDC73, CDK5, CDKN2A, CENPS, CNOT4, COPS2, COPS3, COPS5, COPS6, COPS7B, CTNNB1, CTR9, CTU1, CUL1, CUL2, CUL3, CUL4A, CUL4B, CUL5, CUL7, DAXX, DCAF1, DCAF10, DCAF11, DCAF5, D…
GO:0016567	protein ubiquitination	GO_BiologicalProcess-EBI-UniProt-GOA-ACAP-ARAP_25.05.2022_00h00	4.12848e-20	1.15061e-16	0	0	[7, 8]	Group172	23.3843	199	[AIMP2, AMBRA1, AMER1, ANAPC1, ANAPC2, ANAPC4, ANAPC5, AXIN1, BABAM2, BAG2, BAG5, BARD1, BCOR, BIRC6, BMI1, BRCA1, BRCA2, BRCC3, BUB1B, BUB3, C18orf25, CAND1, CAND2, CBLL1, CBX8, CDC16, CDC20, CDC23, CDC27, CDC73, CDK5, CDKN2A, CENPS, CNOT4, CTNNB1, CTR9, CUL1, CUL2, CUL3, CUL4A, CUL4B, CUL5, CUL7, DAXX, DCAF1, DCAF10, DCAF11, DCAF5, DCAF6, DCAF7, DCAF8, DDB1, DDX3X, DNAJA1, DNM1L, DTL, DZIP3, EI…
GO:0043984	histone H4-K16 acetylation	GO_BiologicalProcess-EBI-UniProt-GOA-ACAP-ARAP_25.05.2022_00h00	2.92654e-07	0.000682762	1.32008e-18	2.16494e-16	[8, 9, 11, 12]	Group173	51.7241	15	[BRCA1, HCFC1, JADE3, KANSL2, KANSL3, KAT7, KAT8, KMT2A, MCRS1, MSL1, MSL2, MSL3, PIH1D1, SIRT1, SMARCB1]
GO:0040029	regulation of gene expression, epigenetic	GO_BiologicalProcess-EBI-UniProt-GOA-ACAP-ARAP_25.05.2022_00h00	2.93144e-17	8.01749e-14	1.32008e-18	2.16494e-16	[5, 6, 7]	Group173	37.7246	63	[AXIN1, BAZ1A, BMI1, BRCA1, CBX3, CDK2, CDYL, CTBP1, CTR9, EP300, EXOSC10, EZH2, H1-0, HAT1, HDAC1, HDAC6, HELLS, HMGB1, HNRNPU, JARID2, KANSL2, KANSL3, KAT2B, KAT8, KDM1A, KDM1B, KMT2D, LMNA, LMNB1, LMNB2, LRIF1, MBD2, MBD3, MCRS1, METTL3, MPHOSPH8, MSL1, MSL2, MSL3, MTA1, PCGF3, PHF8, PPHLN1, RB1, RBM15, RBM15B, RESF1, RLIM, RRP8, SAMD1, SIN3A, SIRT1, SMARCA5, SPHK2, SPTY2D1, SUZ12, TASOR, TET1…
GO:0007549	dosage compensation	GO_BiologicalProcess-EBI-UniProt-GOA-ACAP-ARAP_25.05.2022_00h00	6.41047e-13	1.69108e-09	1.32008e-18	2.16494e-16	[6, 7, 8]	Group173	71.4286	20	[BRCA1, CDYL, EXOSC10, HNRNPU, JARID2, KANSL2, KANSL3, KAT8, LRIF1, MCRS1, METTL3, MSL1, MSL2, MSL3, PCGF3, RBM15, RBM15B, RLIM, SUZ12, YTHDC1]
GO:1900095	regulation of dosage compensation by inactivation of X chromosome	GO_BiologicalProcess-EBI-UniProt-GOA-ACAP-ARAP_25.05.2022_00h00	5.9186e-06	0.0130209	1.32008e-18	2.16494e-16	[5, 6, 8, 9, 10]	Group173	72.7273	8	[KANSL2, KANSL3, KAT8, MCRS1, MSL1, MSL2, MSL3, RLIM]
GO:0009048	dosage compensation by inactivation of X chromosome	GO_BiologicalProcess-EBI-UniProt-GOA-ACAP-ARAP_25.05.2022_00h00	6.07307e-14	1.61908e-10	1.32008e-18	2.16494e-16	[7, 8, 9]	Group173	76.9231	20	[BRCA1, CDYL, EXOSC10, HNRNPU, JARID2, KANSL2, KANSL3, KAT8, LRIF1, MCRS1, METTL3, MSL1, MSL2, MSL3, PCGF3, RBM15, RBM15B, RLIM, SUZ12, YTHDC1]
GO:0000289	nuclear-transcribed mRNA poly(A) tail shortening	GO_BiologicalProcess-EBI-UniProt-GOA-ACAP-ARAP_25.05.2022_00h00	1.07512e-12	2.82756e-09	4.43127e-20	7.62178e-18	[7, 8, 9, 10, 11, 12, 13]	Group174	62.1622	23	[AGO2, CNOT1, CNOT10, CNOT11, CNOT2, CNOT3, CNOT4, CNOT6, CNOT7, CNOT8, CNOT9, EIF4ENIF1, MLH1, PABPC1, PAN2, PAN3, SAMD4B, TENT4A, TENT4B, TNKS1BP1, TNRC6A, TUT4, TUT7]
GO:0030014	CCR4-NOT complex	GO_CellularComponent-EBI-UniProt-GOA-ACAP-ARAP_25.05.2022_00h00	1.27475e-08	3.11932e-05	4.43127e-20	7.62178e-18	[3]	Group174	75	12	[CNOT1, CNOT10, CNOT11, CNOT2, CNOT3, CNOT4, CNOT6, CNOT7, CNOT8, CNOT9, PATL1, TNKS1BP1]
GO:0030015	CCR4-NOT core complex	GO_CellularComponent-EBI-UniProt-GOA-ACAP-ARAP_25.05.2022_00h00	3.38261e-06	0.0075263	4.43127e-20	7.62178e-18	[2, 4]	Group174	100	6	[CNOT1, CNOT2, CNOT3, CNOT7, CNOT8, CNOT9]
GO:0033962	P-body assembly	GO_BiologicalProcess-EBI-UniProt-GOA-ACAP-ARAP_25.05.2022_00h00	7.31839e-06	0.0160126	4.43127e-20	7.62178e-18	[7]	Group174	50	12	[ATXN2, CNOT1, CNOT2, CNOT6, CNOT7, DDX6, EIF4ENIF1, LIMD1, LSM14A, PAN2, PAN3, PATL1]
GO:0000288	nuclear-transcribed mRNA catabolic process, deadenylation-dependent decay	GO_BiologicalProcess-EBI-UniProt-GOA-ACAP-ARAP_25.05.2022_00h00	6.8542e-19	1.89724e-15	4.43127e-20	7.62178e-18	[6, 7, 8, 9, 10, 11, 12]	Group174	56.338	40	[AGO2, CNOT1, CNOT10, CNOT11, CNOT2, CNOT3, CNOT4, CNOT6, CNOT7, CNOT8, CNOT9, CSDE1, DCP1A, DHX36, DHX9, DIS3, EIF4ENIF1, EXOSC2, EXOSC3, EXOSC5, EXOSC7, EXOSC8, HNRNPD, HNRNPU, IGF2BP1, MLH1, PABPC1, PAN2, PAN3, PATL1, SAMD4B, SYNCRIP, TENT4A, TENT4B, TNKS1BP1, TNRC6A, TUT4, TUT7, YBX1, ZFP36L2]
GO:0051338	regulation of transferase activity	GO_BiologicalProcess-EBI-UniProt-GOA-ACAP-ARAP_25.05.2022_00h00	8.75056e-07	0.00200475	6.23187e-27	1.24014e-24	[4]	Group175	17.5689	172	[ACSL1, ADAR, ADNP, AGAP2, AKAP13, AMBRA1, ANKRD54, APC, ATM, AURKB, AXIN1, BAG2, BAG5, BCCIP, BLM, BMI1, BORA, BUB1B, BUB3, CALM1, CBS, CCDC88A, CCNA2, CCNB1, CCNB2, CCNH, CCNT1, CCT2, CCT4, CDC20, CDK5, CDK5RAP2, CDK7, CDKN2A, CENPE, CEP43, CHTF18, CLSPN, CTNNB1, DAXX, DDX3X, DKC1, DLG1, DNAJA1, DNM1L, DUSP16, DVL2, DVL3, ECT2, EIF4A2, ERCC4, ERCC6, ETAA1, EZH2, FERMT2, GCN1, GTPBP4, HERC5, HEX…
GO:0051248	negative regulation of protein metabolic process	GO_BiologicalProcess-EBI-UniProt-GOA-ACAP-ARAP_25.05.2022_00h00	2.96601e-19	8.23364e-16	6.23187e-27	1.24014e-24	[4, 5, 6]	Group175	21.5704	239	[AATF, ADAR, AGAP2, AGO1, AGO2, AGO3, ANXA2, APC, APEX1, AXIN1, BAG2, BAG5, BAG6, BAX, BCOR, BIRC6, BRCA1, BUB1B, BUB3, CACTIN, CALM1, CAPRIN1, CCAR2, CDC20, CDK5, CDK5RAP2, CDKN2A, CDYL, CEP43, CNKSR3, CNOT1, CNOT10, CNOT11, CNOT2, CNOT3, CNOT4, CNOT6, CNOT7, CNOT8, CNOT9, COPS2, CRKL, CSDE1, CSNK2A1, CSNK2A2, CTBP1, CTNNB1, DAPK3, DCP1A, DDX3X, DDX6, DHX36, DHX9, DIS3, DNAJA1, DNAJB6, DUSP16, E…
GO:0031399	regulation of protein modification process	GO_BiologicalProcess-EBI-UniProt-GOA-ACAP-ARAP_25.05.2022_00h00	2.61168e-17	7.14556e-14	6.23187e-27	1.24014e-24	[5, 6]	Group175	19.2053	319	[ACSL1, ADAR, ADNP, AGAP2, AIMP2, AKAP13, AKAP8, AKAP8L, AKAP9, AMBRA1, AMER1, ANKRD54, APC, ARAF, ARHGEF2, ARNT, ATM, AURKB, AXIN1, BAG2, BAG5, BAX, BCCIP, BCOR, BLM, BMI1, BORA, BRAT1, BRCA1, BRD4, BRD7, BRMS1, BRMS1L, BUB1B, BUB3, CACTIN, CALM1, CBS, CCAR2, CCDC88A, CCNA2, CCNB1, CCNB2, CCNH, CCNT1, CDC20, CDK5, CDK5RAP2, CDK7, CDK9, CDKN2A, CDYL, CENPE, CENPS, CEP295, CEP43, CHTOP, CLSPN, CNK…
GO:0031400	negative regulation of protein modification process	GO_BiologicalProcess-EBI-UniProt-GOA-ACAP-ARAP_25.05.2022_00h00	5.15619e-09	1.27409e-05	6.23187e-27	1.24014e-24	[5, 6, 7]	Group175	21.172	112	[ADAR, APC, BAG2, BAG5, BAX, BCOR, BRCA1, BUB1B, BUB3, CACTIN, CALM1, CDC20, CDK5, CDK5RAP2, CDKN2A, CDYL, CEP43, CNKSR3, CRKL, CTBP1, CTNNB1, DNAJA1, DUSP16, EIF4G1, GNL3L, GPS2, GTPBP4, HDAC2, HEXIM1, HEXIM2, HMG20A, HMG20B, HSPA1A, HSPB1, IBTK, IPO5, IPO7, IVNS1ABP, JARID2, KAT2B, KDM1A, KDM4B, KDM5A, LRRK2, MAD2L1, MASTL, MEN1, MLLT1, NCAPG2, NF1, NOC2L, NPM1, NR2F2, NUP62, OCRL, OTUB1, P3H1,…
GO:1903321	negative regulation of protein modification by small protein conjugation or removal	GO_BiologicalProcess-EBI-UniProt-GOA-ACAP-ARAP_25.05.2022_00h00	2.74614e-08	6.63741e-05	6.23187e-27	1.24014e-24	[6, 7, 8]	Group175	33.6735	33	[BAG2, BAG5, BUB1B, BUB3, CDC20, CDK5, CDKN2A, CTNNB1, DNAJA1, GNL3L, GPS2, GTPBP4, HMG20A, HMG20B, HSPA1A, IVNS1ABP, MAD2L1, OTUB1, PINX1, RPL11, RPL17, RPL23, RPL5, RPS15, RPS20, RPS3, RPS7, SQSTM1, SUMO1, TRIM21, TRIP12, U2AF2, UBR5]
GO:0031491	nucleosome binding	GO_MolecularFunction-EBI-UniProt-GOA-ACAP-ARAP_25.05.2022_00h00	1.12595e-12	2.95786e-09	1.30163e-13	1.74419e-11	[3]	Group176	46.4789	33	[ACTL6A, ACTR6, CABIN1, CHD4, DNTTIP1, EED, GATAD2B, H1-0, H1-10, H1-4, H2AZ1, HDAC1, HDAC2, HIRA, HNRNPC, HP1BP3, MBD2, MBD3, MTA2, NOC2L, PARP2, RBBP4, RNF169, SMARCA1, SMARCA4, SMARCA5, SMARCB1, SMARCC1, SMARCC2, SMARCE1, SSRP1, SUPT16H, SUPT6H]
GO:0031490	chromatin DNA binding	GO_MolecularFunction-EBI-UniProt-GOA-ACAP-ARAP_25.05.2022_00h00	4.96205e-06	0.0109463	1.30163e-13	1.74419e-11	[3, 5]	Group176	27.6423	34	[ACTL6A, APEX1, BAP1, CHD4, CREBBP, DHX9, EP300, EZH2, GATAD2B, H1-0, H1-10, H1-4, H2AZ1, HDAC1, HDAC2, HNRNPC, HNRNPU, KDM3B, KDM5A, MAGI1, MBD2, MBD3, MTA2, NKAP, RBBP4, RUVBL2, SBNO2, SMARCA4, SMARCB1, SMARCC1, SMARCC2, SMARCE1, STAT3, SUZ12]
GO:0031492	nucleosomal DNA binding	GO_MolecularFunction-EBI-UniProt-GOA-ACAP-ARAP_25.05.2022_00h00	1.91931e-07	0.000452381	1.30163e-13	1.74419e-11	[4, 6]	Group176	44.186	19	[ACTL6A, CHD4, GATAD2B, H1-0, H1-10, H1-4, H2AZ1, HDAC1, HDAC2, HNRNPC, MBD2, MBD3, MTA2, RBBP4, SMARCA4, SMARCB1, SMARCC1, SMARCC2, SMARCE1]
GO:0090545	CHD-type complex	GO_CellularComponent-EBI-UniProt-GOA-ACAP-ARAP_25.05.2022_00h00	9.00166e-11	2.29542e-07	1.30163e-13	1.74419e-11	[4, 5, 8]	Group176	72.7273	16	[CHD3, CHD4, CHD6, CSNK2A1, CSNK2A2, GATAD2A, GATAD2B, HDAC1, HDAC2, MBD2, MBD3, MTA1, MTA2, MTA3, RBBP4, RBBP7]
GO:0016581	NuRD complex	GO_CellularComponent-EBI-UniProt-GOA-ACAP-ARAP_25.05.2022_00h00	9.00166e-11	2.29542e-07	1.30163e-13	1.74419e-11	[3, 4, 5, 6, 8, 9]	Group176	72.7273	16	[CHD3, CHD4, CHD6, CSNK2A1, CSNK2A2, GATAD2A, GATAD2B, HDAC1, HDAC2, MBD2, MBD3, MTA1, MTA2, MTA3, RBBP4, RBBP7]
GO:0098687	chromosomal region	GO_CellularComponent-EBI-UniProt-GOA-ACAP-ARAP_25.05.2022_00h00	0	0	0	0	[2, 6]	Group177	44.7115	186	[ACTL6A, AHCTF1, ALYREF, APC, APEX1, ATM, ATR, AURKB, BAZ1A, BLM, BRCA2, BRD7, BUB1, BUB1B, BUB3, CBX3, CCNB1, CDC73, CDK1, CDK2, CENPB, CENPE, CENPS, CHD4, CHMP2B, CKAP5, CLASP1, CSNK1A1, DAXX, DCTN3, DDB1, DHX36, DNA2, DSN1, ERCC1, ERCC4, ERCC6L, ESCO2, EZH2, FEN1, FMR1, GAR1, GATAD2B, HAT1, HDAC2, HELLS, HJURP, HNRNPA2B1, HNRNPU, KAT2B, KAT7, KAT8, KDM1A, KDM4B, KIF18A, KIF2C, KNL1, LRIF1, LRW…
GO:0000781	chromosome, telomeric region	GO_CellularComponent-EBI-UniProt-GOA-ACAP-ARAP_25.05.2022_00h00	3.35935e-37	9.86642e-34	0	0	[3, 7]	Group177	50.8197	93	[ALYREF, APEX1, ATM, ATR, BLM, BRCA2, CBX3, CDC73, CDK1, CDK2, CHD4, DDB1, DHX36, DNA2, ERCC1, ERCC4, EZH2, FEN1, GAR1, GATAD2B, HAT1, HDAC2, HNRNPA2B1, KDM1A, LRIF1, LRWD1, MCM3, MCM4, MCM5, MCM6, MCM7, MEN1, MRE11, MSH2, MTA2, NABP2, NAT10, NBN, NSMCE1, NSMCE2, NSMCE3, ORC1, ORC2, ORC3, ORC4, ORC5, PARP1, PCNA, PINX1, PML, POLD1, POLR1A, POLR1B, POLR2B, PPP1CA, PPP1CB, PPP1CC, PPP1R10, PRKDC, P…
GO:0000723	telomere maintenance	GO_BiologicalProcess-EBI-UniProt-GOA-ACAP-ARAP_25.05.2022_00h00	1.05797e-31	3.07658e-28	0	0	[5, 6, 7]	Group177	48.8235	83	[ACTL6A, APEX1, ATM, ATR, AURKB, BLM, BRCA2, CCT2, CCT3, CCT4, CCT7, CTNNB1, DCLRE1A, DHX36, DKC1, DNA2, ERCC1, ERCC4, EXO1, EXOSC10, FEN1, GAR1, GNL3, GNL3L, HNRNPA1, HNRNPA2B1, HNRNPC, HNRNPD, HNRNPU, HSP90AA1, HSP90AB1, LRIF1, MAP2K7, MCRS1, MRE11, MYC, NABP2, NAT10, NBN, NFRKB, NSMCE1, NSMCE2, NSMCE3, PARP1, PCNA, PINX1, PML, POLR1A, POLR1B, PPP1R10, PRKDC, RAD50, RAD51, RECQL4, RFC1, RPA1, R…
GO:0032200	telomere organization	GO_BiologicalProcess-EBI-UniProt-GOA-ACAP-ARAP_25.05.2022_00h00	7.53732e-27	2.16095e-23	0	0	[6]	Group177	42.2886	85	[ACTL6A, APEX1, ATM, ATR, AURKB, BLM, BRCA2, CCT2, CCT3, CCT4, CCT7, CTNNB1, DCLRE1A, DHX36, DKC1, DNA2, ERCC1, ERCC4, EXO1, EXOSC10, EZH2, FEN1, GAR1, GNL3, GNL3L, HAT1, HNRNPA1, HNRNPA2B1, HNRNPC, HNRNPD, HNRNPU, HSP90AA1, HSP90AB1, LRIF1, MAP2K7, MCRS1, MRE11, MYC, NABP2, NAT10, NBN, NFRKB, NSMCE1, NSMCE2, NSMCE3, PARP1, PCNA, PINX1, PML, POLR1A, POLR1B, PPP1R10, PRKDC, RAD50, RAD51, RECQL4, R…
GO:0000725	recombinational repair	GO_BiologicalProcess-EBI-UniProt-GOA-ACAP-ARAP_25.05.2022_00h00	1.45627e-25	4.1562e-22	0	0	[6, 7, 8]	Group177	42.5532	80	[ACTL6A, ATM, BLM, BRCA1, BRCA2, BRD8, CDC7, DMAP1, EP400, ERCC4, ERCC6, FANCM, FEN1, FIGNL1, FUS, GEN1, HDGFL2, ING3, INTS3, KDM1A, LIG3, LRIF1, MCM3, MCM4, MCM5, MCM6, MCM7, MCM8, MMS19, MORF4L1, MORF4L2, MRE11, NABP2, NBN, NIPBL, NSMCE1, NSMCE2, NSMCE3, PALB2, PARP1, POGZ, POLQ, POLR1A, POLR1B, PPP4C, RAD21, RAD51, RADX, RBBP8, RECQL, RECQL4, RECQL5, REV3L, RFWD3, RNF138, RPA1, RPA2, RTEL1, RU…
GO:0031332	RNAi effector complex	GO_CellularComponent-EBI-UniProt-GOA-ACAP-ARAP_25.05.2022_00h00	1.13843e-10	2.89617e-07	1.88755e-17	2.98232e-15	[3]	Group178	86.6667	13	[AGO1, AGO2, AGO3, DDX6, DHX9, DICER1, EIF4E, LIMD1, PRKRA, SND1, TARBP2, TNRC6A, XPO5]
GO:0016442	RISC complex	GO_CellularComponent-EBI-UniProt-GOA-ACAP-ARAP_25.05.2022_00h00	1.13843e-10	2.89617e-07	1.88755e-17	2.98232e-15	[4]	Group178	86.6667	13	[AGO1, AGO2, AGO3, DDX6, DHX9, DICER1, EIF4E, LIMD1, PRKRA, SND1, TARBP2, TNRC6A, XPO5]
GO:0035194	post-transcriptional gene silencing by RNA	GO_BiologicalProcess-EBI-UniProt-GOA-ACAP-ARAP_25.05.2022_00h00	3.19018e-15	8.59435e-12	1.88755e-17	2.98232e-15	[6, 7, 8]	Group178	48.7179	38	[ADAR, AGO1, AGO2, AGO3, CNOT1, CNOT6, CNOT7, CNOT8, DDX5, DDX6, DHX9, DICER1, EIF4E2, EIF4ENIF1, EIF4G1, EIF6, ELAVL1, FMR1, FXR1, HELZ, LIMD1, LIN28B, MAP2K1, MAP2K2, MOV10, NCBP1, NCOR1, NCOR2, PUM1, PUM2, RAN, RBM4, RIPK1, STAT3, TIAL1, TNRC6A, TP53, XPO5]
GO:0035195	miRNA-mediated gene silencing	GO_BiologicalProcess-EBI-UniProt-GOA-ACAP-ARAP_25.05.2022_00h00	8.10849e-15	2.17632e-11	1.88755e-17	2.98232e-15	[7, 8, 9]	Group178	50.7246	35	[AGO1, AGO2, AGO3, CNOT1, CNOT6, CNOT7, CNOT8, DDX5, DDX6, DHX9, EIF4E2, EIF4ENIF1, EIF4G1, EIF6, ELAVL1, FMR1, FXR1, LIMD1, LIN28B, MAP2K1, MAP2K2, MOV10, NCBP1, NCOR1, NCOR2, PUM1, PUM2, RAN, RBM4, RIPK1, STAT3, TIAL1, TNRC6A, TP53, XPO5]
GO:0035278	miRNA-mediated gene silencing by inhibition of translation	GO_BiologicalProcess-EBI-UniProt-GOA-ACAP-ARAP_25.05.2022_00h00	1.26289e-06	0.00287307	1.88755e-17	2.98232e-15	[6, 7, 8, 9, 10]	Group178	66.6667	10	[AGO1, AGO2, AGO3, DDX6, EIF4E2, EIF4ENIF1, EIF4G1, EIF6, RBM4, TNRC6A]
GO:0042393	histone binding	GO_MolecularFunction-EBI-UniProt-GOA-ACAP-ARAP_25.05.2022_00h00	7.53699e-30	2.17894e-26	0	0	[3]	Group179	39.2593	106	[ANP32A, ANP32B, ATAD2, BCAS3, BPTF, BRD2, BRD4, BRD7, CARM1, CBX2, CBX3, CBX4, CBX8, CDYL, CHAF1B, CHD1, CHD3, CHD4, CHD6, CHD7, CHD8, CXXC1, DAXX, DEK, DNAJC9, FMR1, GRWD1, HAT1, HDGFL2, HIRA, HJURP, ING1, ING2, ING3, ING5, IPO7, IPO9, JARID2, KAT7, KAT8, KDM1B, KDM5A, KMT2A, KMT2C, KMT2D, KMT2E, LRWD1, MCM3AP, MCM7, MLLT1, MLLT3, MORC4, MPHOSPH8, MSH6, MSL3, NAP1L1, NCAPD2, NCAPD3, NCAPG2, NOC…
GO:0140030	modification-dependent protein binding	GO_MolecularFunction-EBI-UniProt-GOA-ACAP-ARAP_25.05.2022_00h00	3.31079e-18	9.11793e-15	0	0	[3]	Group179	37.6404	67	[ABRAXAS1, ATRIP, BABAM2, BAG6, BPTF, BRCC3, BRD2, BRD4, BRD7, CARM1, CBX2, CBX3, CBX4, CBX8, CDYL, CHD1, CHD6, CHD8, CXXC1, DAXX, DZIP3, FMR1, HDAC6, HDGFL2, ING1, ING2, ING3, ING5, JARID2, KAT8, KDM5A, KMT2A, KMT2E, LRWD1, MLLT3, MORC4, MPHOSPH8, MSH6, MSL3, NCAPD3, NCAPG2, NPLOC4, PHF8, PML, PRPF8, PSME4, RAD18, RAD23B, RBBP5, RNF169, RRP8, SETD5, SMARCA4, SQSTM1, SUZ12, TAB2, TAF7, TP53BP1, T…
GO:0140034	methylation-dependent protein binding	GO_MolecularFunction-EBI-UniProt-GOA-ACAP-ARAP_25.05.2022_00h00	1.68861e-11	4.36168e-08	0	0	[4]	Group179	40.4494	36	[BPTF, CBX2, CBX3, CBX4, CBX8, CDYL, CHD1, CHD6, CHD8, CXXC1, FMR1, HDGFL2, ING1, ING2, ING3, ING5, KAT8, KDM5A, KMT2E, LRWD1, MORC4, MPHOSPH8, MSH6, MSL3, NCAPD3, NCAPG2, PHF8, RBBP5, RRP8, SETD5, SUZ12, TAF7, TP53BP1, TTLL12, ZZEF1, ZZZ3]
GO:0035064	methylated histone binding	GO_MolecularFunction-EBI-UniProt-GOA-ACAP-ARAP_25.05.2022_00h00	1.68861e-11	4.36168e-08	0	0	[4, 5]	Group179	40.4494	36	[BPTF, CBX2, CBX3, CBX4, CBX8, CDYL, CHD1, CHD6, CHD8, CXXC1, FMR1, HDGFL2, ING1, ING2, ING3, ING5, KAT8, KDM5A, KMT2E, LRWD1, MORC4, MPHOSPH8, MSH6, MSL3, NCAPD3, NCAPG2, PHF8, RBBP5, RRP8, SETD5, SUZ12, TAF7, TP53BP1, TTLL12, ZZEF1, ZZZ3]
GO:0006325	chromatin organization	GO_BiologicalProcess-EBI-UniProt-GOA-ACAP-ARAP_25.05.2022_00h00	0	0	0	0	[4, 6]	Group179	35.4009	234	[ABRAXAS1, ACTL6A, ACTR6, ANP32B, ASH1L, ASH2L, ASXL1, ATAD2, AXIN1, BABAM1, BABAM2, BAG6, BAP1, BAZ1A, BCOR, BCORL1, BICRA, BMI1, BPTF, BRCA1, BRCC3, BRD2, BRD4, BRD7, BRD8, BTAF1, BUD23, C17orf49, CABIN1, CARM1, CBX2, CBX3, CBX4, CBX6, CBX8, CDK2, CDYL, CHAF1A, CHAF1B, CHD1, CHD1L, CHD3, CHD4, CHD6, CHD7, CHD8, CHD9, CTBP1, CTR9, DAPK3, DAXX, DCAF1, DDX11, DDX21, DEK, DMAP1, DNAJC9, DPY30, EED,…
GO:0048583	regulation of response to stimulus	GO_BiologicalProcess-EBI-UniProt-GOA-ACAP-ARAP_25.05.2022_00h00	1.32622e-06	0.0030145	2.42791e-09	2.35507e-07	[2, 3]	Group180	14.461	613	[AATF, ABRAXAS1, ACTL6A, ADAR, AFAP1, AGAP2, AGO3, AHR, AIP, AKAP12, AKAP13, AKAP9, AMER1, AMOT, ANAPC2, ANKRD17, ANKRD54, ANXA2, AP1G1, AP3B1, APC, APEX1, APOL2, APPL1, ARAF, ARFGAP3, ARHGAP1, ARHGAP11A, ARHGAP12, ARHGAP21, ARHGAP32, ARHGAP39, ARHGAP8, ARHGEF1, ARHGEF12, ARHGEF2, ARHGEF28, ARHGEF40, ARNT, ASH1L, ASPM, ASXL1, ASXL2, ATAD5, ATM, ATR, ATRIP, AURKB, AXIN1, BABAM1, BABAM2, BAG5, BAG6…
GO:0080134	regulation of response to stress	GO_BiologicalProcess-EBI-UniProt-GOA-ACAP-ARAP_25.05.2022_00h00	6.26647e-11	1.60422e-07	2.42791e-09	2.35507e-07	[3, 4]	Group180	17.9452	262	[ABRAXAS1, ACTL6A, ADAR, ANXA2, AP1G1, APPL1, ARHGEF2, ASH1L, ATAD5, ATM, ATR, ATRIP, AXIN1, BABAM1, BABAM2, BAG5, BAG6, BAP1, BARD1, BAX, BCLAF1, BCR, BRCA1, BRCA2, BRCC3, BRD4, BRD7, BRD8, CACTIN, CASK, CCAR2, CDK9, CLASP1, CNOT7, COPS3, COPS5, CREBBP, CTNNB1, CUL4A, CXXC1, DACT1, DDX11, DDX39B, DDX5, DEK, DHX9, DLG1, DMAP1, DNAJA1, DNAJB1, DNAJB6, DNAJC7, DROSHA, DUSP16, DYRK1A, EIF2AK1, EIF2A…
GO:0009966	regulation of signal transduction	GO_BiologicalProcess-EBI-UniProt-GOA-ACAP-ARAP_25.05.2022_00h00	1.7658e-05	0.0377705	2.42791e-09	2.35507e-07	[3, 4, 5]	Group180	14.6025	461	[AATF, ADAR, AFAP1, AGAP2, AGO3, AIP, AKAP12, AKAP13, AKAP9, AMER1, AMOT, ANAPC2, ANKRD17, ANKRD54, APC, APEX1, APOL2, APPL1, ARAF, ARFGAP3, ARHGAP1, ARHGAP11A, ARHGAP12, ARHGAP21, ARHGAP32, ARHGAP39, ARHGAP8, ARHGEF1, ARHGEF12, ARHGEF2, ARHGEF28, ARHGEF40, ARNT, ASH1L, ASPM, ASXL1, ASXL2, ATAD5, ATM, ATR, AURKB, AXIN1, BABAM2, BAG5, BAIAP2L1, BARD1, BAX, BCLAF1, BCR, BIRC6, BMI1, BOP1, BRCA1, BR…
GO:0035556	intracellular signal transduction	GO_BiologicalProcess-EBI-UniProt-GOA-ACAP-ARAP_25.05.2022_00h00	1.34233e-09	3.3612e-06	2.42791e-09	2.35507e-07	[3, 4, 5]	Group180	15.8493	446	[ABRAXAS1, ADNP, AGAP2, AGO3, AHR, AIP, AKAP11, AKAP12, AKAP13, AMOT, ANKRD17, ANKRD54, ANP32A, APC, APEX1, APOL2, ARAF, ARFGAP3, ARFIP2, ARHGAP1, ARHGAP11A, ARHGAP12, ARHGAP21, ARHGAP32, ARHGAP39, ARHGAP8, ARHGEF1, ARHGEF12, ARHGEF2, ARHGEF28, ARHGEF40, ASH1L, ATAD5, ATM, ATR, ATRIP, AURKB, AXIN1, BABAM1, BABAM2, BAG5, BAG6, BARD1, BAX, BCLAF1, BCR, BLM, BOP1, BRCA1, BRCA2, BRCC3, BRD4, BRIP1, B…
GO:0080135	regulation of cellular response to stress	GO_BiologicalProcess-EBI-UniProt-GOA-ACAP-ARAP_25.05.2022_00h00	1.07336e-24	3.05157e-21	2.42791e-09	2.35507e-07	[3, 4, 5]	Group180	25.6614	194	[ABRAXAS1, ACTL6A, ARHGEF2, ATAD5, ATM, ATR, ATRIP, AXIN1, BABAM1, BABAM2, BAG5, BAG6, BARD1, BAX, BCLAF1, BRCA1, BRCA2, BRCC3, BRD7, BRD8, CCAR2, CDK9, COPS3, COPS5, CREBBP, CTNNB1, CUL4A, CXXC1, DACT1, DDX11, DDX39B, DDX5, DEK, DHX9, DLG1, DMAP1, DNAJA1, DNAJB1, DNAJB6, DNAJC7, DUSP16, DYRK1A, EIF2AK1, EIF4G1, ENO1, EP300, EP400, ERCC1, ERCC4, ERCC6, ETAA1, EYA4, EZR, FASN, FIGNL1, FMR1, FOXP1,…
GO:2001021	negative regulation of response to DNA damage stimulus	GO_BiologicalProcess-EBI-UniProt-GOA-ACAP-ARAP_25.05.2022_00h00	3.29924e-09	8.19201e-06	1.44673e-17	2.30031e-15	[3, 4, 5, 6, 7]	Group181	36.2637	33	[ATAD5, CCAR2, DDX39B, DYRK1A, ERCC1, ERCC4, ERCC6, ING2, ING3, KDM1A, LRIF1, OTUB1, POLQ, PPP1R10, PSMD10, RADX, RECQL5, RNF169, RPS3, RTEL1, SIRT1, TAF9, TAF9B, TERF2, TFIP11, THOC1, THOC5, TP53BP1, TRIM32, TRIP12, UBQLN4, UBR5, XRCC1]
GO:0051053	negative regulation of DNA metabolic process	GO_BiologicalProcess-EBI-UniProt-GOA-ACAP-ARAP_25.05.2022_00h00	1.41411e-12	3.71061e-09	1.44673e-17	2.30031e-15	[4, 5, 6, 7, 8]	Group181	33.5404	54	[ATM, ATR, BLM, BRCA2, DACH1, ERCC1, ERCC4, ERCC6, EXOSC10, GNL3L, GTPBP4, H1-0, H1-10, H1-4, HNRNPA1, HNRNPC, HNRNPU, KMT2A, LIG3, LRIF1, MEN1, MLH1, MSH2, MSH3, MSH6, NAT10, NBN, OTUB1, PARP1, PDS5A, PINX1, POLQ, RAD50, RADX, RECQL5, RNF169, RPS3, RTEL1, SLX4, TENT4B, TERF2, TERF2IP, TFIP11, THOC1, TP53, TP53BP1, TRIM28, TRIP12, UBQLN4, UBR5, WAPL, XRCC1, XRCC5, XRN1]
GO:0032205	negative regulation of telomere maintenance	GO_BiologicalProcess-EBI-UniProt-GOA-ACAP-ARAP_25.05.2022_00h00	2.02842e-09	5.05482e-06	1.44673e-17	2.30031e-15	[5, 6, 7, 8, 9]	Group181	52.6316	20	[ATM, ERCC1, ERCC4, EXOSC10, GNL3L, HNRNPA1, HNRNPC, HNRNPU, NAT10, NBN, PARP1, PINX1, RAD50, RTEL1, SLX4, TENT4B, TERF2, TERF2IP, XRCC1, XRN1]
GO:0045910	negative regulation of DNA recombination	GO_BiologicalProcess-EBI-UniProt-GOA-ACAP-ARAP_25.05.2022_00h00	9.81454e-06	0.0213074	1.44673e-17	2.30031e-15	[5, 6, 7, 8, 9]	Group181	36.7347	18	[BLM, H1-0, H1-10, H1-4, LRIF1, MLH1, MSH2, MSH3, MSH6, POLQ, RADX, RECQL5, RTEL1, TERF2, TERF2IP, THOC1, TP53BP1, UBQLN4]
GO:1904356	regulation of telomere maintenance via telomere lengthening	GO_BiologicalProcess-EBI-UniProt-GOA-ACAP-ARAP_25.05.2022_00h00	1.21222e-09	3.03904e-06	1.44673e-17	2.30031e-15	[6, 7, 8, 9]	Group181	41.791	28	[ATM, ATR, AURKB, CCT2, CCT3, CCT4, CCT7, CTNNB1, DHX36, DKC1, ERCC4, EXOSC10, GNL3L, HNRNPA1, HNRNPA2B1, HNRNPC, HNRNPU, MAP2K7, NAT10, PARP1, PINX1, RTEL1, SLX4, SMG5, TENT4B, TERF2, XRCC5, XRN1]
GO:0061983	meiosis II cell cycle process	GO_BiologicalProcess-EBI-UniProt-GOA-ACAP-ARAP_25.05.2022_00h00	1.2956e-05	0.0279721	2.42192e-14	3.43912e-12	[3, 4, 5]	Group182	55.5556	10	[BUB1, BUB1B, MASTL, PPP2R1A, RAD21, SGO2, SMC1A, SMC3, STAG1, STAG2]
GO:0070192	chromosome organization involved in meiotic cell cycle	GO_BiologicalProcess-EBI-UniProt-GOA-ACAP-ARAP_25.05.2022_00h00	7.63859e-06	0.0166903	2.42192e-14	3.43912e-12	[3, 4, 5, 6]	Group182	30.8642	25	[ATM, BAG6, BRIP1, BUB1, BUB1B, EHMT2, FANCD2, MEIOC, MLH1, MRE11, MSH5, NCAPD2, NCAPD3, NCAPH2, PPP2R1A, RAD21, RAD50, RAD51, SGO2, SMC1A, SMC2, SMC3, STAG1, STAG2, TRIP13]
GO:0007062	sister chromatid cohesion	GO_BiologicalProcess-EBI-UniProt-GOA-ACAP-ARAP_25.05.2022_00h00	9.70368e-13	2.55401e-09	2.42192e-14	3.43912e-12	[3, 4, 5, 6, 7]	Group182	47.7612	32	[BUB1, BUB1B, CDC20, CTNNB1, DDX11, ESCO2, ESPL1, FEN1, HASPIN, MCMBP, MRE11, NIPBL, NSMCE2, PDS5A, PDS5B, PHB2, PLK1, POGZ, PPP2R1A, RAD21, RB1, SFPQ, SGO2, SLF1, SLF2, SMC1A, SMC3, SMC5, STAG1, STAG2, TENT4A, WAPL]
GO:0045132	meiotic chromosome segregation	GO_BiologicalProcess-EBI-UniProt-GOA-ACAP-ARAP_25.05.2022_00h00	2.38392e-06	0.00534713	2.42192e-14	3.43912e-12	[3, 4, 5, 6, 8]	Group182	29.0909	32	[ATM, BAG6, BRIP1, BUB1, BUB1B, CENPS, EHMT2, EME1, ERCC4, ESPL1, FANCD2, FANCM, MEIOC, MLH1, MRE11, MSH5, NCAPH2, NUF2, PLK1, PPP2R1A, RAD21, SGO2, SLX4, SMC1A, SMC2, SMC3, STAG1, STAG2, TOP2A, TOP2B, TRIP13, TTK]
GO:0007135	meiosis II	GO_BiologicalProcess-EBI-UniProt-GOA-ACAP-ARAP_25.05.2022_00h00	1.2956e-05	0.0279721	2.42192e-14	3.43912e-12	[4, 5, 6, 8]	Group182	55.5556	10	[BUB1, BUB1B, MASTL, PPP2R1A, RAD21, SGO2, SMC1A, SMC3, STAG1, STAG2]
GO:0032886	regulation of microtubule-based process	GO_BiologicalProcess-EBI-UniProt-GOA-ACAP-ARAP_25.05.2022_00h00	4.41078e-06	0.00974783	6.3197e-18	1.01747e-15	[3, 4]	Group183	22.1014	61	[AKAP9, ALMS1, ANAPC2, APC, APEX1, ARHGEF2, BBS1, BBS2, BORA, BRCA1, CAMSAP2, CDK5RAP2, CEP295, CEP70, CEP97, CHMP2B, CKAP2, CKAP5, CLASP1, DIAPH1, DRG1, DYRK1A, EML3, GEN1, HDAC6, HNRNPU, HSPA1A, IGBP1, KAT2B, KIF18A, MACF1, MAP1A, MAP9, MAPRE1, MAPRE2, MARK2, MARK4, NAT10, NDRG1, NPM1, NUMA1, NUP62, PAFAH1B1, PDCD6IP, PHLDB2, PLK1, PSRC1, RAE1, RBM14, RPS3, SENP6, SIRT1, SKA1, SPICE1, STIL, TBC…
GO:1902850	microtubule cytoskeleton organization involved in mitosis	GO_BiologicalProcess-EBI-UniProt-GOA-ACAP-ARAP_25.05.2022_00h00	4.83591e-16	1.30763e-12	6.3197e-18	1.01747e-15	[4, 5, 7]	Group183	36.2573	62	[ABRAXAS1, AURKB, BCCIP, BORA, CCNB1, CDC20, CDK5RAP2, CENPE, CEP192, CEP97, CHMP2B, CKAP5, CLASP1, DRG1, EML3, ESPL1, HNRNPU, HSPA1A, HTT, INTS13, KIF23, KIF2A, KPNB1, LSM14A, MAD2L1, MAP9, MAPRE1, MYBL2, NDC80, NDE1, NDEL1, NDRG1, NUDC, NUF2, NUMA1, NUP62, OFD1, PAFAH1B1, PCNT, PDCD6IP, PLK1, PRC1, PSRC1, RAB11A, RACGAP1, RAE1, RAN, SETD2, SMC1A, SMC3, SPC25, SPICE1, STAG1, STAG2, STIL, TASOR, …
GO:0031109	microtubule polymerization or depolymerization	GO_BiologicalProcess-EBI-UniProt-GOA-ACAP-ARAP_25.05.2022_00h00	2.91422e-10	7.38173e-07	6.3197e-18	1.01747e-15	[4, 7]	Group183	32.6087	45	[AKAP9, ANAPC2, APC, ARHGEF2, CAMSAP2, CDK5RAP2, CEP192, CKAP2, CKAP5, CLASP1, CSNK1D, DRG1, DYRK1A, HDAC6, HSPA1A, KIF14, KIF18A, KIF24, KIF2A, KIF2C, MAP1A, MAP7D3, MAPRE1, MAPRE2, NCKAP5L, NDE1, NDEL1, NDRG1, NEDD1, NIN, NUMA1, PDZD2, PSRC1, RANBP9, RPS3, SKA1, TBCD, TPX2, TUBB4A, TUBG1, TUBGCP2, TUBGCP3, TUBGCP4, TUBGCP5, TUBGCP6]
GO:0070507	regulation of microtubule cytoskeleton organization	GO_BiologicalProcess-EBI-UniProt-GOA-ACAP-ARAP_25.05.2022_00h00	1.53143e-05	0.0329258	6.3197e-18	1.01747e-15	[4, 5, 6, 7]	Group183	24.2604	41	[AKAP9, ANAPC2, APC, ARHGEF2, BORA, CAMSAP2, CDK5RAP2, CEP70, CEP97, CHMP2B, CKAP2, CKAP5, CLASP1, DRG1, DYRK1A, EML3, HDAC6, HNRNPU, HSPA1A, KIF18A, MAP1A, MAP9, MAPRE1, MAPRE2, MARK2, NDRG1, NUMA1, NUP62, PAFAH1B1, PDCD6IP, PHLDB2, PLK1, PSRC1, RAE1, RPS3, SENP6, SKA1, STIL, TBCD, TPX2, TUBB4A]
GO:0046785	microtubule polymerization	GO_BiologicalProcess-EBI-UniProt-GOA-ACAP-ARAP_25.05.2022_00h00	1.23175e-07	0.000291555	6.3197e-18	1.01747e-15	[5, 7, 8]	Group183	32.9787	31	[AKAP9, CAMSAP2, CDK5RAP2, CEP192, CKAP5, CLASP1, CSNK1D, DRG1, DYRK1A, HSPA1A, MAP7D3, MAPRE1, NDE1, NDEL1, NDRG1, NEDD1, NIN, NUMA1, PDZD2, PSRC1, RANBP9, RPS3, TBCD, TPX2, TUBB4A, TUBG1, TUBGCP2, TUBGCP3, TUBGCP4, TUBGCP5, TUBGCP6]
GO:0042162	telomeric DNA binding	GO_MolecularFunction-EBI-UniProt-GOA-ACAP-ARAP_25.05.2022_00h00	1.76298e-13	4.67718e-10	2.08745e-15	3.04767e-13	[6]	Group184	57.4468	27	[APEX1, BLM, ERCC4, HNRNPA1, HNRNPA2B1, HNRNPD, KDM1A, NABP2, NCL, PINX1, POLR1A, POLR1B, PURA, RAD50, RPA1, RPA2, SMG1, SMG5, SMG7, TELO2, TERF2, TERF2IP, TP53BP1, UPF1, XRCC5, XRCC6, ZBTB10]
GO:0098847	sequence-specific single stranded DNA binding	GO_MolecularFunction-EBI-UniProt-GOA-ACAP-ARAP_25.05.2022_00h00	1.28449e-06	0.00292092	2.08745e-15	3.04767e-13	[6]	Group184	61.1111	11	[HNRNPA1, HNRNPA2B1, NABP2, PCBP1, POLR1A, POLR1B, RAD50, RPA1, RPA2, TERF2, TERF2IP]
GO:0005662	DNA replication factor A complex	GO_CellularComponent-EBI-UniProt-GOA-ACAP-ARAP_25.05.2022_00h00	1.54336e-05	0.0331669	2.08745e-15	3.04767e-13	[3, 4, 5, 7, 8, 9, 10]	Group184	60	9	[BCAS2, CDC5L, PLRG1, POLR1A, POLR1B, PRPF19, RPA1, RPA2, TONSL]
GO:0043047	single-stranded telomeric DNA binding	GO_MolecularFunction-EBI-UniProt-GOA-ACAP-ARAP_25.05.2022_00h00	2.99554e-06	0.00668006	2.08745e-15	3.04767e-13	[7]	Group184	62.5	10	[HNRNPA1, HNRNPA2B1, NABP2, POLR1A, POLR1B, RAD50, RPA1, RPA2, TERF2, TERF2IP]
GO:0098505	G-rich strand telomeric DNA binding	GO_MolecularFunction-EBI-UniProt-GOA-ACAP-ARAP_25.05.2022_00h00	9.60577e-07	0.00219588	2.08745e-15	3.04767e-13	[8]	Group184	75	9	[HNRNPA1, HNRNPA2B1, NABP2, POLR1A, POLR1B, RPA1, RPA2, TERF2, TERF2IP]
GO:0007267	cell-cell signaling	GO_BiologicalProcess-EBI-UniProt-GOA-ACAP-ARAP_25.05.2022_00h00	5.34375e-07	0.00123708	5.34375e-07	3.36656e-05	[2, 3]	Group185	8.66629	154	[ADNP, AFDN, AKAP12, AKAP9, AMER1, AMOTL2, ANAPC2, APC, APEX1, ASPM, AXIN1, BCR, BRD7, C12orf43, CADPS2, CASK, CCAR2, CCDC88A, CDC20, CDC73, CDK5, CHD7, CHD8, CRKL, CSNK1A1, CSNK1D, CSNK1E, CSNK2A1, CSNK2A2, CSNK2B, CTBP2, CTNNB1, CTNND1, CTR9, CUL3, CXXC1, CYFIP1, DACT1, DAPK3, DDB1, DDX3X, DHX15, DHX8, DISC1, DLG1, DVL2, DVL3, EIF2AK4, EIF4A3, EIF4E, EMD, EXOC4, EZH2, FERMT2, FMR1, G3BP1, GATA4…
GO:0099536	synaptic signaling	GO_BiologicalProcess-EBI-UniProt-GOA-ACAP-ARAP_25.05.2022_00h00	5.58554e-07	0.00129138	5.34375e-07	3.36656e-05	[3, 4]	Group185	6.92213	56	[ADNP, AKAP12, AKAP9, ANAPC2, APEX1, BCR, CADPS2, CASK, CDC20, CDK5, CRKL, CTBP2, CTNNB1, CYFIP1, DHX15, DHX8, DISC1, DLG1, EIF2AK4, EIF4A3, EIF4E, EXOC4, EZH2, FMR1, KCMF1, KIF1B, KIF5B, KMT2A, KPNA1, KPNA2, LRRK2, MAP1A, NCDN, NF1, PAFAH1B1, PDZD11, PRKACA, PRKAR1B, RAB3GAP1, RIMBP3B, RPL22, SCRIB, SHANK3, SIPA1L1, SNAP29, SNAP47, SNAPIN, SQSTM1, STAU1, TSHZ3, TUBB2B, UNC119, UNC13B, VPS18, YTH…
GO:0099537	trans-synaptic signaling	GO_BiologicalProcess-EBI-UniProt-GOA-ACAP-ARAP_25.05.2022_00h00	1.22053e-07	0.000289022	5.34375e-07	3.36656e-05	[4, 5]	Group185	6.59898	52	[ADNP, AKAP12, AKAP9, ANAPC2, APEX1, BCR, CADPS2, CASK, CDC20, CDK5, CTBP2, CTNNB1, CYFIP1, DHX15, DHX8, DISC1, DLG1, EIF2AK4, EIF4A3, EIF4E, EXOC4, EZH2, FMR1, KIF1B, KIF5B, KMT2A, LRRK2, MAP1A, NCDN, NF1, PAFAH1B1, PDZD11, PRKACA, PRKAR1B, RAB3GAP1, RIMBP3B, RPL22, SCRIB, SHANK3, SIPA1L1, SNAP29, SNAP47, SNAPIN, SQSTM1, STAU1, TSHZ3, TUBB2B, UNC119, UNC13B, VPS18, YTHDF1, YWHAG]
GO:0098916	anterograde trans-synaptic signaling	GO_BiologicalProcess-EBI-UniProt-GOA-ACAP-ARAP_25.05.2022_00h00	2.53157e-07	0.000592893	5.34375e-07	3.36656e-05	[5, 6]	Group185	6.67522	52	[ADNP, AKAP12, AKAP9, ANAPC2, APEX1, BCR, CADPS2, CASK, CDC20, CDK5, CTBP2, CTNNB1, CYFIP1, DHX15, DHX8, DISC1, DLG1, EIF2AK4, EIF4A3, EIF4E, EXOC4, EZH2, FMR1, KIF1B, KIF5B, KMT2A, LRRK2, MAP1A, NCDN, NF1, PAFAH1B1, PDZD11, PRKACA, PRKAR1B, RAB3GAP1, RIMBP3B, RPL22, SCRIB, SHANK3, SIPA1L1, SNAP29, SNAP47, SNAPIN, SQSTM1, STAU1, TSHZ3, TUBB2B, UNC119, UNC13B, VPS18, YTHDF1, YWHAG]
GO:0007268	chemical synaptic transmission	GO_BiologicalProcess-EBI-UniProt-GOA-ACAP-ARAP_25.05.2022_00h00	2.53157e-07	0.000592893	5.34375e-07	3.36656e-05	[6, 7]	Group185	6.67522	52	[ADNP, AKAP12, AKAP9, ANAPC2, APEX1, BCR, CADPS2, CASK, CDC20, CDK5, CTBP2, CTNNB1, CYFIP1, DHX15, DHX8, DISC1, DLG1, EIF2AK4, EIF4A3, EIF4E, EXOC4, EZH2, FMR1, KIF1B, KIF5B, KMT2A, LRRK2, MAP1A, NCDN, NF1, PAFAH1B1, PDZD11, PRKACA, PRKAR1B, RAB3GAP1, RIMBP3B, RPL22, SCRIB, SHANK3, SIPA1L1, SNAP29, SNAP47, SNAPIN, SQSTM1, STAU1, TSHZ3, TUBB2B, UNC119, UNC13B, VPS18, YTHDF1, YWHAG]
GO:0140098	catalytic activity, acting on RNA	GO_MolecularFunction-EBI-UniProt-GOA-ACAP-ARAP_25.05.2022_00h00	3.12018e-29	9.00795e-26	1.56735e-41	3.71451e-39	[3]	Group186	32.7103	140	[AGO1, AGO2, AGO3, AIMP2, ALKBH5, APEX1, AQR, BRIP1, BUD23, CARS1, CNOT1, CNOT2, CNOT6, CNOT7, CNOT8, CPSF3, DARS2, DDX1, DDX10, DDX17, DDX18, DDX21, DDX24, DDX27, DDX31, DDX39A, DDX39B, DDX3X, DDX41, DDX42, DDX46, DDX47, DDX5, DDX50, DDX51, DDX52, DDX54, DDX55, DDX6, DHX15, DHX16, DHX29, DHX30, DHX33, DHX35, DHX36, DHX37, DHX38, DHX40, DHX57, DHX8, DHX9, DICER1, DIMT1, DIS3, DROSHA, EIF4A1, EIF4…
GO:0003724	RNA helicase activity	GO_MolecularFunction-EBI-UniProt-GOA-ACAP-ARAP_25.05.2022_00h00	1.50195e-26	4.3016e-23	1.56735e-41	3.71451e-39	[3, 4]	Group186	63.2911	50	[AQR, BRIP1, DDX1, DDX10, DDX17, DDX18, DDX21, DDX24, DDX27, DDX31, DDX39A, DDX39B, DDX3X, DDX41, DDX42, DDX46, DDX47, DDX5, DDX50, DDX51, DDX52, DDX54, DDX55, DDX6, DHX15, DHX16, DHX29, DHX30, DHX33, DHX35, DHX36, DHX37, DHX38, DHX40, DHX57, DHX8, DHX9, EIF4A1, EIF4A2, EIF4A3, FANCM, G3BP1, HELZ2, IGHMBP2, MOV10, MTREX, SKIV2L, SNRNP200, UPF1, YTHDC2]
GO:0004518	nuclease activity	GO_BiologicalProcess-EBI-UniProt-GOA-ACAP-ARAP_25.05.2022_00h00	1.23449e-14	3.30968e-11	1.56735e-41	3.71451e-39	[6, 7]	Group186	30.2326	78	[AGO1, AGO2, AGO3, APEX1, APTX, ASTE1, ATRIP, CNOT1, CNOT2, CNOT6, CNOT7, CNOT8, CPSF3, DCLRE1A, DDX1, DDX11, DICER1, DIS3, DNA2, DROSHA, ELAC2, EME1, ERCC1, ERCC4, EXO1, EXOSC1, EXOSC10, EXOSC2, EXOSC3, EXOSC4, EXOSC5, EXOSC6, EXOSC7, EXOSC8, FANCM, FEN1, G3BP1, GEN1, HAUS7, HELZ2, HMGB1, HSPA1A, INTS11, LAS1L, MRE11, N4BP2, NME1, NOB1, NPM1, NTHL1, NYNRIN, PAN2, PAN3, PCNA, PELO, POLD1, POLE, P…
GO:0090501	RNA phosphodiester bond hydrolysis	GO_BiologicalProcess-EBI-UniProt-GOA-ACAP-ARAP_25.05.2022_00h00	4.86003e-16	1.31367e-12	1.56735e-41	3.71451e-39	[6, 7]	Group186	34.9206	66	[ABT1, AGO1, AGO2, AGO3, APEX1, BOP1, CNOT1, CNOT2, CNOT6, CNOT7, CNOT8, CPSF1, CPSF2, CPSF3, CPSF4, CPSF6, CSTF2, CSTF2T, CSTF3, DICER1, DIS3, DROSHA, ELAC2, EXO1, EXOSC1, EXOSC10, EXOSC2, EXOSC3, EXOSC4, EXOSC5, EXOSC6, EXOSC7, EXOSC8, FEN1, FIP1L1, HELZ2, HSPA1A, INTS11, KRI1, NCBP1, NOB1, NOL9, NOP14, NOP9, NPM1, NYNRIN, PAN2, PAN3, PCF11, POLR1H, POLR2I, POP1, POP5, POP7, RNASEH2A, RNH1, RPP…
GO:0004540	ribonuclease activity	GO_BiologicalProcess-EBI-UniProt-GOA-ACAP-ARAP_25.05.2022_00h00	1.31738e-08	3.2223e-05	1.56735e-41	3.71451e-39	[7, 8]	Group186	29.4118	45	[AGO1, AGO2, AGO3, APEX1, CNOT1, CNOT2, CNOT6, CNOT7, CNOT8, CPSF3, DICER1, DIS3, DROSHA, ELAC2, EXO1, EXOSC1, EXOSC10, EXOSC2, EXOSC3, EXOSC4, EXOSC5, EXOSC6, EXOSC7, EXOSC8, FEN1, HELZ2, HSPA1A, INTS11, NOB1, NPM1, NYNRIN, PAN2, PAN3, POP1, POP5, POP7, RNASEH2A, RNH1, RPP30, RPP38, RPP40, SND1, TSNAX, XRN1, XRN2]
GO:0034504	protein localization to nucleus	GO_BiologicalProcess-EBI-UniProt-GOA-ACAP-ARAP_25.05.2022_00h00	5.82695e-30	1.68574e-26	4.83534e-35	1.07345e-32	[6]	Group187	36.3636	120	[APPL1, BAG3, BARD1, BYSL, CCT2, CCT3, CCT4, CCT7, CDK1, CDK5, CIZ1, CSE1L, CTNNA1, DKC1, DMAP1, DNAJB6, ECT2, EFCAB7, EIF4ENIF1, ELAVL1, FERMT2, GLI3, HDAC3, HEATR3, HNRNPU, HSP90AA1, HSP90AB1, ING1, INTS13, IPO11, IPO13, IPO4, IPO5, IPO7, IPO8, IPO9, KAT7, KPNA1, KPNA2, KPNA4, KPNA6, KPNB1, LARP7, LMNA, LMNB1, LMNB2, LRRK2, LZTS2, MAGED1, MCRS1, MED1, MEPCE, MSX1, NF1, NOLC1, NOP53, NPM1, NUP10…
GO:0046822	regulation of nucleocytoplasmic transport	GO_BiologicalProcess-EBI-UniProt-GOA-ACAP-ARAP_25.05.2022_00h00	2.78492e-12	7.28814e-09	4.83534e-35	1.07345e-32	[5, 6, 7]	Group187	37.2881	44	[AKAP8L, ANP32B, BAG3, BARD1, CDK1, CDK5, CPSF6, DHX9, DMAP1, ECT2, EFCAB7, EMD, GLI3, HDAC3, HSP90AA1, HSP90AB1, IPO5, KHDRBS1, MDN1, NF1, NOLC1, NSUN2, NUP153, NUP214, PIK3R1, PIK3R2, PPP1CC, PPP1R12A, PRKACA, PTPN14, RAN, RANGAP1, RBM4, RIOK2, SETD2, SUFU, SUMO1, SUPT6H, TARDBP, THOC2, TRIM28, UBR5, XPO1, YWHAE]
GO:0046824	positive regulation of nucleocytoplasmic transport	GO_BiologicalProcess-EBI-UniProt-GOA-ACAP-ARAP_25.05.2022_00h00	5.80468e-07	0.00133914	4.83534e-35	1.07345e-32	[4, 5, 6, 7, 8]	Group187	35.8209	24	[ANP32B, BAG3, CDK1, CPSF6, DHX9, DMAP1, ECT2, EFCAB7, EMD, GLI3, HDAC3, HSP90AA1, HSP90AB1, IPO5, KHDRBS1, PIK3R1, PIK3R2, PRKACA, RAN, RIOK2, TARDBP, TRIM28, UBR5, YWHAE]
GO:1900180	regulation of protein localization to nucleus	GO_BiologicalProcess-EBI-UniProt-GOA-ACAP-ARAP_25.05.2022_00h00	3.60061e-09	8.93671e-06	4.83534e-35	1.07345e-32	[5, 6, 7]	Group187	30.4054	45	[BAG3, BYSL, CCT2, CCT3, CCT4, CCT7, CDK1, CTNNA1, DKC1, DMAP1, ECT2, EFCAB7, FERMT2, GLI3, HDAC3, HSP90AA1, HSP90AB1, IPO5, KAT7, LARP7, LMNA, LZTS2, MAGED1, MCRS1, MEPCE, NF1, NOLC1, NPM1, NVL, PARP1, PDZD2, PIK3R1, PIK3R2, PINX1, PLK1, POLR1A, RAN, SIN3A, SUFU, SUMO1, SUMO2, TARDBP, TRIM28, TTF2, UBR5]
GO:1900182	positive regulation of protein localization to nucleus	GO_BiologicalProcess-EBI-UniProt-GOA-ACAP-ARAP_25.05.2022_00h00	5.29332e-08	0.000126775	4.83534e-35	1.07345e-32	[4, 5, 6, 7, 8]	Group187	34.0659	31	[BAG3, CCT2, CCT3, CCT4, CCT7, CDK1, DKC1, DMAP1, ECT2, EFCAB7, FERMT2, GLI3, HDAC3, HSP90AA1, HSP90AB1, IPO5, KAT7, LARP7, MCRS1, MEPCE, NPM1, PARP1, PIK3R1, PIK3R2, PINX1, PLK1, RAN, TARDBP, TRIM28, TTF2, UBR5]
GO:0022616	DNA strand elongation	GO_BiologicalProcess-EBI-UniProt-GOA-ACAP-ARAP_25.05.2022_00h00	6.51699e-09	1.60383e-05	7.55191e-14	1.02706e-11	[5, 6, 7]	Group188	50	20	[ACTL6A, DNA2, LIG3, MCM3, MCM4, MCM7, MCRS1, MRE11, NBN, NFRKB, PCNA, POLA1, POLD2, POLE, RAD50, RFC3, RFC4, RUVBL1, RUVBL2, TFPT]
GO:0044786	cell cycle DNA replication	GO_BiologicalProcess-EBI-UniProt-GOA-ACAP-ARAP_25.05.2022_00h00	2.36698e-06	0.0053115	7.55191e-14	1.02706e-11	[3, 4, 7, 8, 9]	Group188	40	18	[ATAD5, BLM, BRCA2, CDC7, DACH1, DNA2, FEN1, MCM3, MCM4, MCM6, MCM7, PCNA, POLA1, RAD51, RTEL1, TERF2, UPF1, WIZ]
GO:0032201	telomere maintenance via semi-conservative replication	GO_BiologicalProcess-EBI-UniProt-GOA-ACAP-ARAP_25.05.2022_00h00	1.18846e-05	0.0257182	7.55191e-14	1.02706e-11	[3, 4, 5, 6, 7, 8, 9, 10, 11]	Group188	77.7778	7	[BLM, DNA2, FEN1, PCNA, RTEL1, TERF2, UPF1]
GO:0033260	nuclear DNA replication	GO_BiologicalProcess-EBI-UniProt-GOA-ACAP-ARAP_25.05.2022_00h00	4.53199e-07	0.00105187	7.55191e-14	1.02706e-11	[4, 5, 8, 9, 10]	Group188	43.9024	18	[ATAD5, BLM, BRCA2, CDC7, DACH1, DNA2, FEN1, MCM3, MCM4, MCM6, MCM7, PCNA, POLA1, RAD51, RTEL1, TERF2, UPF1, WIZ]
GO:0006271	DNA strand elongation involved in DNA replication	GO_BiologicalProcess-EBI-UniProt-GOA-ACAP-ARAP_25.05.2022_00h00	5.62132e-07	0.00129853	7.55191e-14	1.02706e-11	[6, 7, 8, 9]	Group188	64.7059	11	[DNA2, LIG3, MCM3, MCM4, MCM7, PCNA, POLA1, POLD2, POLE, RFC3, RFC4]
GO:0090329	regulation of DNA-templated DNA replication	GO_BiologicalProcess-EBI-UniProt-GOA-ACAP-ARAP_25.05.2022_00h00	5.0886e-08	0.000121923	7.55191e-14	1.02706e-11	[6, 7, 8, 9]	Group188	40	24	[BLM, BRCA2, CDC7, CDK2, CHTF18, CIZ1, DACH1, KAT7, LIG3, MCM3, MCM4, MCM5, MCM6, MCM7, NBN, PCNA, RFC2, RFC3, RFC4, RFC5, SSBP1, TICRR, WIZ, WRNIP1]
GO:0006356	regulation of transcription by RNA polymerase I	GO_BiologicalProcess-EBI-UniProt-GOA-ACAP-ARAP_25.05.2022_00h00	4.77244e-10	1.2079e-06	1.3626e-22	2.49357e-20	[6, 7, 8, 9, 10, 11]	Group189	50	23	[ACTR6, DDX11, DDX21, DEK, DHX33, ERCC6, HEATR1, LYAR, MTOR, MYBBP1A, NCL, NOL11, NOP53, PHF8, PIH1D1, SF3B1, SMARCA4, SMARCA5, SMARCB1, UBTF, UTP15, WDR43, WDR75]
GO:0006360	transcription by RNA polymerase I	GO_BiologicalProcess-EBI-UniProt-GOA-ACAP-ARAP_25.05.2022_00h00	1.40872e-13	3.74015e-10	1.3626e-22	2.49357e-20	[7, 8, 9, 10]	Group189	49.2537	33	[ACTR6, DDX11, DDX21, DEK, DHX33, ERCC2, ERCC6, HEATR1, LYAR, MTOR, MYBBP1A, NCL, NOL11, NOP53, PHF8, PIH1D1, POLR1A, POLR1C, POLR1D, POLR1E, POLR1G, POLR1H, RRN3, SF3B1, SMARCA4, SMARCA5, SMARCB1, TAF1C, TCOF1, UBTF, UTP15, WDR43, WDR75]
GO:0098781	ncRNA transcription	GO_BiologicalProcess-EBI-UniProt-GOA-ACAP-ARAP_25.05.2022_00h00	1.40402e-14	3.76278e-11	1.3626e-22	2.49357e-20	[7, 8, 9, 10]	Group189	52.381	33	[CDK7, DDX11, ELL, GTF3C1, GTF3C2, GTF3C3, GTF3C4, GTF3C5, ICE1, ICE2, LARP7, MEPCE, MTOR, NCL, NIFK, NOL11, NOP53, NPM3, PIH1D1, POLR1B, POLR1E, POLR1G, RPAP2, SMARCA4, SMARCB1, SNAPC1, SNAPC4, TCOF1, TP53, WDR82, ZC3H4, ZC3H8, ZNF143]
GO:0140747	regulation of ncRNA transcription	GO_BiologicalProcess-EBI-UniProt-GOA-ACAP-ARAP_25.05.2022_00h00	1.70235e-06	0.00384561	1.3626e-22	2.49357e-20	[6, 7, 8, 9, 10, 11]	Group189	52	13	[DDX11, LARP7, MEPCE, MTOR, NCL, NOL11, NOP53, PIH1D1, SMARCA4, SMARCB1, WDR82, ZC3H4, ZNF143]
GO:0009303	rRNA transcription	GO_BiologicalProcess-EBI-UniProt-GOA-ACAP-ARAP_25.05.2022_00h00	1.08617e-09	2.7263e-06	1.3626e-22	2.49357e-20	[8, 9, 10, 11]	Group189	54.0541	20	[DDX11, GTF3C1, GTF3C2, GTF3C3, GTF3C4, GTF3C5, MTOR, NCL, NIFK, NOL11, NOP53, NPM3, PIH1D1, POLR1B, POLR1E, POLR1G, SMARCA4, SMARCB1, TCOF1, TP53]
GO:0045943	positive regulation of transcription by RNA polymerase I	GO_BiologicalProcess-EBI-UniProt-GOA-ACAP-ARAP_25.05.2022_00h00	5.51034e-12	1.43379e-08	1.3626e-22	2.49357e-20	[7, 8, 9, 10, 11, 12]	Group189	61.1111	22	[ACTR6, DDX11, DDX21, DEK, DHX33, ERCC6, HEATR1, LYAR, MTOR, MYBBP1A, NCL, NOL11, PHF8, PIH1D1, SF3B1, SMARCA4, SMARCA5, SMARCB1, UBTF, UTP15, WDR43, WDR75]
GO:0001094	TFIID-class transcription factor complex binding	GO_MolecularFunction-EBI-UniProt-GOA-ACAP-ARAP_25.05.2022_00h00	5.5099e-08	0.000131852	1.13661e-18	1.87541e-16	[3, 6]	Group190	90	9	[AHR, ERCC1, ERCC4, FBL, NOP58, RUVBL1, RUVBL2, TP53, ZNHIT6]
GO:0097346	INO80-type complex	GO_CellularComponent-EBI-UniProt-GOA-ACAP-ARAP_25.05.2022_00h00	1.37948e-05	0.0297416	1.13661e-18	1.87541e-16	[4, 5, 8]	Group190	44.8276	13	[ACTL6A, ACTR6, BRD8, DMAP1, EP400, ING3, MCRS1, NFRKB, RUVBL1, RUVBL2, SRCAP, TFPT, TRRAP]
GO:0043247	telomere maintenance in response to DNA damage	GO_BiologicalProcess-EBI-UniProt-GOA-ACAP-ARAP_25.05.2022_00h00	2.15607e-07	0.000507108	1.13661e-18	1.87541e-16	[5, 6, 7, 8]	Group190	50	16	[ACTL6A, APEX1, DCLRE1A, ERCC1, ERCC4, LRIF1, MCRS1, NFRKB, RTEL1, RUVBL1, RUVBL2, TERF2, TERF2IP, TFIP11, TFPT, XRCC1]
GO:0016233	telomere capping	GO_BiologicalProcess-EBI-UniProt-GOA-ACAP-ARAP_25.05.2022_00h00	1.60345e-06	0.00362701	1.13661e-18	1.87541e-16	[6, 7, 8]	Group190	40.9091	18	[ATM, AURKB, DCLRE1A, ERCC1, ERCC4, HNRNPD, MAP2K7, MRE11, NABP2, NBN, PRKDC, RAD50, RTEL1, TERF2, TERF2IP, TFIP11, USP7, XRCC1]
GO:0032206	positive regulation of telomere maintenance	GO_BiologicalProcess-EBI-UniProt-GOA-ACAP-ARAP_25.05.2022_00h00	1.12595e-12	2.95786e-09	1.13661e-18	1.87541e-16	[5, 6, 7, 8, 9]	Group190	46.4789	33	[ACTL6A, ATM, ATR, AURKB, CCT2, CCT3, CCT4, CCT7, CTNNB1, DHX36, DKC1, ERCC1, GNL3, HNRNPA1, HNRNPA2B1, HNRNPD, MAP2K7, MCRS1, MRE11, NABP2, NBN, NFRKB, PML, PPP1R10, RAD50, RTEL1, RUVBL1, RUVBL2, SLX4, TERF2, TERF2IP, TFPT, XRCC5]
GO:1904505	regulation of telomere maintenance in response to DNA damage	GO_BiologicalProcess-EBI-UniProt-GOA-ACAP-ARAP_25.05.2022_00h00	2.99554e-06	0.00668006	1.13661e-18	1.87541e-16	[5, 6, 7, 8, 9]	Group190	62.5	10	[ACTL6A, ERCC1, ERCC4, MCRS1, NFRKB, RTEL1, RUVBL1, RUVBL2, TFPT, XRCC1]
GO:0009790	embryo development	GO_BiologicalProcess-EBI-UniProt-GOA-ACAP-ARAP_25.05.2022_00h00	1.2797e-15	3.45136e-12	1.2797e-15	1.89396e-13	[3, 4]	Group191	20.0997	242	[AATF, ACTL6A, ADD1, AHI1, ALX1, AMBRA1, AMOT, ARNT, ATM, AXIN1, BAG6, BAP1, BAX, BBS7, BCOR, BCR, BIRC6, BMI1, BPTF, BRCA1, BRCA2, BRD2, BYSL, C2CD3, CC2D2A, CCNA2, CCNB1, CCNB2, CDC73, CDK1, CDK20, CEP290, CFL1, CHD7, CHD8, CHTOP, CLASP1, CNOT1, CNOT2, CNOT3, COPS2, COPS3, CPLANE1, CREBBP, CTNNB1, CTR9, CUL3, CUL4A, DACT1, DHX35, DHX36, DLG1, DNAJB6, DVL2, DVL3, DYNC2H1, DYNC2I1, EHMT1, EIF2S2,…
GO:0009792	embryo development ending in birth or egg hatching	GO_BiologicalProcess-EBI-UniProt-GOA-ACAP-ARAP_25.05.2022_00h00	1.93827e-11	5.00074e-08	1.2797e-15	1.89396e-13	[4, 5]	Group191	20.8447	153	[ACTL6A, ADD1, ALX1, AMBRA1, AMOT, ARNT, ATM, AXIN1, BAP1, BCOR, BIRC6, BMI1, BPTF, BRCA1, BRCA2, BRD2, BYSL, C2CD3, CC2D2A, CCNA2, CCNB1, CCNB2, CDK20, CHD7, CHD8, CHTOP, CNOT1, CNOT2, CNOT3, COPS2, COPS3, CTNNB1, CTR9, CUL3, CUL4A, DACT1, DHX35, DLG1, DNAJB6, DVL2, DVL3, DYNC2I1, EIF2S2, EIF4A3, ELL, EP300, ERCC2, FBXW8, FOXC1, GATA6, GLI2, GLI3, GPI, HECTD1, HOXB9, IFT122, IFT140, IFT172, IFT5…
GO:0048568	embryonic organ development	GO_BiologicalProcess-EBI-UniProt-GOA-ACAP-ARAP_25.05.2022_00h00	3.44727e-06	0.00765984	1.2797e-15	1.89396e-13	[4, 5]	Group191	19.5072	95	[AHI1, ALX1, ARNT, BBS7, BCR, BIRC6, BMI1, BPTF, C2CD3, CC2D2A, CCNA2, CDK20, CEP290, CHD7, CTNNB1, DLG1, DNAJB6, DVL2, DYNC2I1, EIF4A3, ERCC1, ERCC3, FBXW8, FOXC1, FOXF2, FOXG1, GATA4, GLI2, GLI3, HECTD1, HOXB9, IFT122, IFT140, IFT172, IFT57, KDM2B, KMT2A, MAP2K1, MBD2, MBD3, MED1, MED12, MSX1, MTHFD1, NES, NIPBL, NPHP3, NR2F2, OTX1, PALB2, PBX1, PBX2, PITX2, POLE, PPIL1, PPP1R13L, PRKRA, RBBP6,…
GO:0043009	chordate embryonic development	GO_BiologicalProcess-EBI-UniProt-GOA-ACAP-ARAP_25.05.2022_00h00	5.28176e-12	1.37537e-08	1.2797e-15	1.89396e-13	[5, 6]	Group191	21.2976	151	[ACTL6A, ADD1, ALX1, AMBRA1, AMOT, ARNT, ATM, AXIN1, BAP1, BCOR, BIRC6, BMI1, BPTF, BRCA1, BRCA2, BRD2, BYSL, C2CD3, CC2D2A, CCNA2, CCNB1, CCNB2, CDK20, CHD7, CHD8, CHTOP, CNOT1, CNOT2, CNOT3, COPS2, COPS3, CTNNB1, CTR9, CUL3, CUL4A, DACT1, DHX35, DLG1, DNAJB6, DVL2, DVL3, DYNC2I1, EIF2S2, EIF4A3, ELL, EP300, ERCC2, FBXW8, FOXC1, GATA6, GLI2, GLI3, GPI, HECTD1, HOXB9, IFT122, IFT140, IFT172, IFT5…
GO:0001824	blastocyst development	GO_BiologicalProcess-EBI-UniProt-GOA-ACAP-ARAP_25.05.2022_00h00	6.08753e-06	0.0133682	1.2797e-15	1.89396e-13	[3, 7, 8]	Group191	27.2	34	[ACTL6A, BCOR, BRCA2, BYSL, CNOT1, CNOT2, CNOT3, COPS2, CTR9, CUL3, INTS1, MATR3, N4BP2L2, NBN, NCAPG2, NDEL1, PALB2, PELO, PHF6, PSMC4, RBBP8, RNASEH2A, RPL13, RPL7L1, RRP7A, RTF1, SF3B6, SMARCB1, SUPT6H, TBL1XR1, TET1, THOC2, TJP1, TTLL4]
GO:0001701	in utero embryonic development	GO_BiologicalProcess-EBI-UniProt-GOA-ACAP-ARAP_25.05.2022_00h00	2.16578e-11	5.58554e-08	1.2797e-15	1.89396e-13	[6, 7]	Group191	23.7327	103	[ACTL6A, ADD1, AMOT, ARNT, AXIN1, BAP1, BCOR, BIRC6, BMI1, BPTF, BRCA2, BYSL, C2CD3, CCNA2, CCNB1, CCNB2, CHD7, CHD8, CHTOP, CNOT1, CNOT2, CNOT3, COPS2, COPS3, CTNNB1, CTR9, CUL3, CUL4A, DHX35, DNAJB6, EIF2S2, ELL, ERCC2, FBXW8, FOXC1, GATA6, GLI2, GLI3, GPI, HECTD1, INTS1, KEAP1, KIFBP, MAGI1, MAP2K1, MATR3, MBD3, MED1, MSH2, MSX1, N4BP2L2, NBN, NCAPG2, NDEL1, NPAT, NR2F2, NSUN2, OCRL, PALB2, PE…
GO:0042393	histone binding	GO_MolecularFunction-EBI-UniProt-GOA-ACAP-ARAP_25.05.2022_00h00	7.53699e-30	2.17894e-26	0	0	[3]	Group192	39.2593	106	[ANP32A, ANP32B, ATAD2, BCAS3, BPTF, BRD2, BRD4, BRD7, CARM1, CBX2, CBX3, CBX4, CBX8, CDYL, CHAF1B, CHD1, CHD3, CHD4, CHD6, CHD7, CHD8, CXXC1, DAXX, DEK, DNAJC9, FMR1, GRWD1, HAT1, HDGFL2, HIRA, HJURP, ING1, ING2, ING3, ING5, IPO7, IPO9, JARID2, KAT7, KAT8, KDM1B, KDM5A, KMT2A, KMT2C, KMT2D, KMT2E, LRWD1, MCM3AP, MCM7, MLLT1, MLLT3, MORC4, MPHOSPH8, MSH6, MSL3, NAP1L1, NCAPD2, NCAPD3, NCAPG2, NOC…
GO:0006325	chromatin organization	GO_BiologicalProcess-EBI-UniProt-GOA-ACAP-ARAP_25.05.2022_00h00	0	0	0	0	[4, 6]	Group192	35.4009	234	[ABRAXAS1, ACTL6A, ACTR6, ANP32B, ASH1L, ASH2L, ASXL1, ATAD2, AXIN1, BABAM1, BABAM2, BAG6, BAP1, BAZ1A, BCOR, BCORL1, BICRA, BMI1, BPTF, BRCA1, BRCC3, BRD2, BRD4, BRD7, BRD8, BTAF1, BUD23, C17orf49, CABIN1, CARM1, CBX2, CBX3, CBX4, CBX6, CBX8, CDK2, CDYL, CHAF1A, CHAF1B, CHD1, CHD1L, CHD3, CHD4, CHD6, CHD7, CHD8, CHD9, CTBP1, CTR9, DAPK3, DAXX, DCAF1, DDX11, DDX21, DEK, DMAP1, DNAJC9, DPY30, EED,…
GO:0051276	chromosome organization	GO_BiologicalProcess-EBI-UniProt-GOA-ACAP-ARAP_25.05.2022_00h00	0	0	0	0	[5]	Group192	38.3741	439	[ABRAXAS1, ACIN1, ACTL6A, ACTR6, AKAP8, AKAP8L, ANAPC1, ANAPC2, ANAPC4, ANAPC5, ANP32B, APC, APEX1, ASCC2, ASCC3, ASH1L, ASH2L, ASXL1, ATAD2, ATM, ATR, AURKB, AXIN1, BABAM1, BABAM2, BAG6, BAP1, BAZ1A, BCOR, BCORL1, BICRA, BLM, BMI1, BPTF, BRCA1, BRCA2, BRCC3, BRD2, BRD4, BRD7, BRD8, BRIP1, BTAF1, BUB1, BUB1B, BUB3, BUD23, C17orf49, CABIN1, CARM1, CBX2, CBX3, CBX4, CBX6, CBX8, CCNB1, CCT2, CCT3, C…
GO:0016570	histone modification	GO_BiologicalProcess-EBI-UniProt-GOA-ACAP-ARAP_25.05.2022_00h00	0	0	0	0	[5, 6]	Group192	37.6866	202	[ABRAXAS1, ACTL6A, AKAP8, AKAP8L, ASH1L, ASH2L, ASXL1, ATM, AURKB, BABAM1, BABAM2, BAP1, BARD1, BAZ1A, BCOR, BMI1, BRCA1, BRCA2, BRCC3, BRD4, BRD7, BRD8, BRMS1, BRMS1L, CARM1, CBX8, CCNA2, CDC73, CDK1, CDK2, CDK5, CDK9, CHD3, CHD4, CHD6, CHTOP, CREBBP, CTBP1, CTNNB1, CTR9, CUL4B, CXXC1, DCAF1, DDB1, DDX21, DEK, DMAP1, DPY30, EED, EHMT1, EHMT2, EP300, EP400, ERCC6, EZH2, FBL, GATAD2A, GATAD2B, GTF…
GO:0006338	chromatin remodeling	GO_BiologicalProcess-EBI-UniProt-GOA-ACAP-ARAP_25.05.2022_00h00	5.00681e-24	1.41843e-20	0	0	[5, 7]	Group192	33.75	108	[ACTL6A, ACTR6, ANP32B, ASH1L, BAZ1A, BICRA, BPTF, BRD2, BRD4, BRD7, BTAF1, CBX3, CHAF1A, CHAF1B, CHD1, CHD1L, CHD3, CHD4, CHD6, CHD7, CHD8, CHD9, DAXX, DDX21, DEK, DMAP1, DNAJC9, EP400, ERCC6, ERCC6L, ERCC6L2, EZH2, GATAD1, GATAD2A, GATAD2B, GRWD1, H1-0, H1-10, H1-4, H2BC14, HCFC1, HDAC1, HDAC2, HELLS, HJURP, HLTF, HNRNPC, HP1BP3, JARID2, KAT2B, KDM4B, KDM5A, KDM5C, LIN54, MBD2, MBD3, MCM3AP, MC…
GO:0018205	peptidyl-lysine modification	GO_BiologicalProcess-EBI-UniProt-GOA-ACAP-ARAP_25.05.2022_00h00	6.21392e-26	1.77594e-22	0	0	[6, 7]	Group192	30.9417	138	[ACTL6A, ARNT, ASH1L, ASH2L, BAG6, BAZ1A, BCL11A, BCOR, BMI1, BRCA1, BRCA2, BRD4, BRD7, BRD8, CBX4, CDKN2A, CHD6, CREBBP, CTBP1, CTNNB1, CTR9, CXXC1, DDX21, DEK, DMAP1, DPY30, EHMT1, EHMT2, EP300, EP400, ERCC6, EZH2, GNL3, GNL3L, GTF3C4, H1-4, HAT1, HCFC1, HDAC2, HDAC6, HMG20A, HMG20B, ING3, ING5, JADE3, JARID2, KANSL2, KANSL3, KAT14, KAT2B, KAT7, KAT8, KDM1A, KDM4B, KMT2A, KMT2C, KMT2D, KMT2E, L…
GO:1904949	ATPase complex	GO_CellularComponent-EBI-UniProt-GOA-ACAP-ARAP_25.05.2022_00h00	2.19246e-18	6.04462e-15	0	0	[3]	Group193	46.2963	50	[ACTL6A, ACTR6, ASH1L, BAZ1A, BCL11A, BICRA, BPTF, BRD7, BRD8, C17orf49, CHD3, CHD4, CHD6, CSNK2A1, CSNK2A2, DDX21, DEK, DMAP1, EP400, ERCC6, GATAD2A, GATAD2B, HDAC1, HDAC2, ING3, MBD2, MBD3, MCRS1, MTA1, MTA2, MTA3, MYBBP1A, NFRKB, PBRM1, RB1, RBBP4, RBBP7, RUVBL1, RUVBL2, SF3B1, SMARCA1, SMARCA4, SMARCA5, SMARCB1, SMARCC1, SMARCC2, SMARCE1, SRCAP, TFPT, TRRAP]
GO:0070603	SWI/SNF superfamily-type complex	GO_CellularComponent-EBI-UniProt-GOA-ACAP-ARAP_25.05.2022_00h00	1.68837e-19	4.69198e-16	0	0	[3, 4, 7]	Group193	48.5437	50	[ACTL6A, ACTR6, ASH1L, BAZ1A, BCL11A, BICRA, BPTF, BRD7, BRD8, C17orf49, CHD3, CHD4, CHD6, CSNK2A1, CSNK2A2, DDX21, DEK, DMAP1, EP400, ERCC6, GATAD2A, GATAD2B, HDAC1, HDAC2, ING3, MBD2, MBD3, MCRS1, MTA1, MTA2, MTA3, MYBBP1A, NFRKB, PBRM1, RB1, RBBP4, RBBP7, RUVBL1, RUVBL2, SF3B1, SMARCA1, SMARCA4, SMARCA5, SMARCB1, SMARCC1, SMARCC2, SMARCE1, SRCAP, TFPT, TRRAP]
GO:0006325	chromatin organization	GO_BiologicalProcess-EBI-UniProt-GOA-ACAP-ARAP_25.05.2022_00h00	0	0	0	0	[4, 6]	Group193	35.4009	234	[ABRAXAS1, ACTL6A, ACTR6, ANP32B, ASH1L, ASH2L, ASXL1, ATAD2, AXIN1, BABAM1, BABAM2, BAG6, BAP1, BAZ1A, BCOR, BCORL1, BICRA, BMI1, BPTF, BRCA1, BRCC3, BRD2, BRD4, BRD7, BRD8, BTAF1, BUD23, C17orf49, CABIN1, CARM1, CBX2, CBX3, CBX4, CBX6, CBX8, CDK2, CDYL, CHAF1A, CHAF1B, CHD1, CHD1L, CHD3, CHD4, CHD6, CHD7, CHD8, CHD9, CTBP1, CTR9, DAPK3, DAXX, DCAF1, DDX11, DDX21, DEK, DMAP1, DNAJC9, DPY30, EED,…
GO:0071824	protein-DNA complex subunit organization	GO_BiologicalProcess-EBI-UniProt-GOA-ACAP-ARAP_25.05.2022_00h00	3.37094e-12	8.80489e-09	0	0	[5]	Group193	27.0903	81	[ACTL6A, ACTR6, ANP32B, BAZ1A, BDP1, BRD2, CAND1, CENPE, CENPS, CHAF1A, CHAF1B, CHD1, CHD6, DAXX, DMAP1, DNAJC9, GRWD1, H1-0, H1-10, H1-4, H2BC14, HELLS, HJURP, HMGB1, HP1BP3, LIN54, MCM3AP, MCM7, MED1, MED14, MED15, MED16, MED17, MED23, MED31, MED4, MED6, MED8, MIS12, MIS18A, MYC, NAP1L1, NPM1, PIH1D1, POGZ, POLR1E, PSME4, RAD51, RB1, RPL17, RPL23, RRN3, RUVBL1, RUVBL2, SENP6, SET, SETD2, SMARCA…
GO:0006338	chromatin remodeling	GO_BiologicalProcess-EBI-UniProt-GOA-ACAP-ARAP_25.05.2022_00h00	5.00681e-24	1.41843e-20	0	0	[5, 7]	Group193	33.75	108	[ACTL6A, ACTR6, ANP32B, ASH1L, BAZ1A, BICRA, BPTF, BRD2, BRD4, BRD7, BTAF1, CBX3, CHAF1A, CHAF1B, CHD1, CHD1L, CHD3, CHD4, CHD6, CHD7, CHD8, CHD9, DAXX, DDX21, DEK, DMAP1, DNAJC9, EP400, ERCC6, ERCC6L, ERCC6L2, EZH2, GATAD1, GATAD2A, GATAD2B, GRWD1, H1-0, H1-10, H1-4, H2BC14, HCFC1, HDAC1, HDAC2, HELLS, HJURP, HLTF, HNRNPC, HP1BP3, JARID2, KAT2B, KDM4B, KDM5A, KDM5C, LIN54, MBD2, MBD3, MCM3AP, MC…
GO:0034728	nucleosome organization	GO_BiologicalProcess-EBI-UniProt-GOA-ACAP-ARAP_25.05.2022_00h00	1.87148e-06	0.00421457	0	0	[6, 8]	Group193	25.4335	44	[ACTL6A, ACTR6, ANP32B, BAZ1A, BRD2, CHAF1A, CHAF1B, CHD1, CHD6, DAXX, DMAP1, DNAJC9, GRWD1, H1-0, H1-10, H1-4, H2BC14, HJURP, HP1BP3, LIN54, MCM3AP, MCM7, MIS18A, NAP1L1, NPM1, PSME4, RUVBL1, RUVBL2, SET, SETD2, SMARCA4, SMARCA5, SMARCB1, SMARCC1, SMARCC2, SMARCE1, SPTY2D1, SRCAP, SSRP1, SUPT16H, SUPT6H, TSPYL1, VPS72, YEATS4]
GO:0061983	meiosis II cell cycle process	GO_BiologicalProcess-EBI-UniProt-GOA-ACAP-ARAP_25.05.2022_00h00	1.2956e-05	0.0279721	3.12952e-34	6.91623e-32	[3, 4, 5]	Group194	55.5556	10	[BUB1, BUB1B, MASTL, PPP2R1A, RAD21, SGO2, SMC1A, SMC3, STAG1, STAG2]
GO:0000819	sister chromatid segregation	GO_BiologicalProcess-EBI-UniProt-GOA-ACAP-ARAP_25.05.2022_00h00	1.12038e-33	3.27374e-30	3.12952e-34	6.91623e-32	[4, 5, 6]	Group194	42.1875	108	[ACTL6A, AKAP8, AKAP8L, ANAPC1, ANAPC2, ANAPC4, ANAPC5, APC, ATM, AURKB, BRD7, BUB1, BUB1B, BUB3, CCNB1, CDC16, CDC20, CDC23, CDC27, CDK5RAP2, CENPE, CHMP2B, CTNNB1, CUL3, DDX11, DSN1, EML3, ESCO2, ESPL1, FEN1, GEN1, HASPIN, HNRNPU, KAT2B, KIF14, KIF18A, KIF23, KIF2C, KLHL22, KPNB1, MAD1L1, MAD2L1, MAPRE1, MCMBP, MIS12, MRE11, NCAPD2, NCAPD3, NCAPG, NCAPG2, NCAPH2, NDC80, NIPBL, NSL1, NSMCE2, NUD…
GO:0007062	sister chromatid cohesion	GO_BiologicalProcess-EBI-UniProt-GOA-ACAP-ARAP_25.05.2022_00h00	9.70368e-13	2.55401e-09	3.12952e-34	6.91623e-32	[3, 4, 5, 6, 7]	Group194	47.7612	32	[BUB1, BUB1B, CDC20, CTNNB1, DDX11, ESCO2, ESPL1, FEN1, HASPIN, MCMBP, MRE11, NIPBL, NSMCE2, PDS5A, PDS5B, PHB2, PLK1, POGZ, PPP2R1A, RAD21, RB1, SFPQ, SGO2, SLF1, SLF2, SMC1A, SMC3, SMC5, STAG1, STAG2, TENT4A, WAPL]
GO:0007135	meiosis II	GO_BiologicalProcess-EBI-UniProt-GOA-ACAP-ARAP_25.05.2022_00h00	1.2956e-05	0.0279721	3.12952e-34	6.91623e-32	[4, 5, 6, 8]	Group194	55.5556	10	[BUB1, BUB1B, MASTL, PPP2R1A, RAD21, SGO2, SMC1A, SMC3, STAG1, STAG2]
GO:0007063	regulation of sister chromatid cohesion	GO_BiologicalProcess-EBI-UniProt-GOA-ACAP-ARAP_25.05.2022_00h00	2.33012e-07	0.000546879	3.12952e-34	6.91623e-32	[4, 5, 6, 7, 8]	Group194	59.0909	13	[BUB1, CTNNB1, DDX11, ESPL1, FEN1, NSMCE2, RAD21, RB1, SFPQ, SLF1, SLF2, SMC5, WAPL]
GO:0007064	mitotic sister chromatid cohesion	GO_BiologicalProcess-EBI-UniProt-GOA-ACAP-ARAP_25.05.2022_00h00	1.25087e-06	0.00284697	3.12952e-34	6.91623e-32	[4, 5, 6, 7, 8, 9]	Group194	50	14	[CDC20, ESCO2, HASPIN, NIPBL, NSMCE2, PDS5A, PDS5B, POGZ, RB1, SLF1, SLF2, SMC1A, SMC3, SMC5]
GO:0006914	autophagy	GO_BiologicalProcess-EBI-UniProt-GOA-ACAP-ARAP_25.05.2022_00h00	1.9889e-06	0.00447304	7.81207e-29	1.60929e-26	[3, 4]	Group195	19.0476	112	[AMBRA1, APEX1, ARFIP2, ATG2A, ATG2B, ATM, ATP6V1A, ATP6V1E1, BAG3, BCAS3, CALM1, CDK5, CHMP2B, CSNK2A2, DAPK3, DNM1L, EHMT2, EIF4E, EIF4G1, EIF4G2, EIF4G3, EP300, ERCC4, EXOC1, EXOC4, EXOC7, EXOC8, FOXK1, FOXK2, GATA4, HAX1, HDAC6, HERC1, HK2, HMGB1, HOOK2, HSP90AA1, HSPA8, HSPB1, HTT, HUWE1, KAT8, KEAP1, KIF2A, KLHL22, LARP1, LRBA, LRRK2, MARK2, MLST8, MTCL1, MTDH, MTMR3, MTOR, PHB2, PHF23, PIK…
GO:0009894	regulation of catabolic process	GO_BiologicalProcess-EBI-UniProt-GOA-ACAP-ARAP_25.05.2022_00h00	1.01915e-30	2.95247e-27	7.81207e-29	1.60929e-26	[3, 4]	Group195	24.9038	259	[AGAP2, AGO1, AGO2, AGO3, AGTPBP1, ALKBH5, AMBRA1, AMER1, ANAPC2, ANXA2, APC, APEX1, ARAF, ARNT, ATG2A, ATM, ATP6V1A, ATP6V1E1, AXIN1, BAG2, BAG3, BAG5, BAG6, BARD1, BAX, BBS7, CASC3, CCAR2, CDC20, CDK2, CDK4, CDK5, CDKN2A, CNOT1, CNOT10, CNOT11, CNOT2, CNOT3, CNOT4, CNOT6, CNOT7, CNOT8, CNOT9, CRTC3, CSDE1, CSNK1A1, CSNK1D, CSNK1E, CSNK2A1, CSNK2A2, CUL4B, DACT1, DAPK3, DCP1A, DDB1, DHX36, DHX9,…
GO:0031329	regulation of cellular catabolic process	GO_BiologicalProcess-EBI-UniProt-GOA-ACAP-ARAP_25.05.2022_00h00	1.21777e-32	3.54981e-29	7.81207e-29	1.60929e-26	[4, 5]	Group195	27.1309	226	[AGO1, AGO2, AGO3, AGTPBP1, ALKBH5, AMBRA1, ANXA2, APEX1, ARAF, ARNT, ATG2A, ATM, ATP6V1A, ATP6V1E1, AXIN1, BAG2, BAG3, BAG5, BAG6, BAX, BBS7, CASC3, CCAR2, CDC20, CDK2, CDK5, CDKN2A, CNOT1, CNOT10, CNOT11, CNOT2, CNOT3, CNOT4, CNOT6, CNOT7, CNOT8, CNOT9, CSDE1, CSNK1A1, CSNK1D, CSNK1E, CSNK2A1, CSNK2A2, DAPK3, DCP1A, DHX36, DHX9, DIS3, DISC1, DKC1, DNM1L, EHMT2, EIF4A3, EIF4E, EIF4ENIF1, EIF4G1,…
GO:0010506	regulation of autophagy	GO_BiologicalProcess-EBI-UniProt-GOA-ACAP-ARAP_25.05.2022_00h00	1.1346e-06	0.00258576	7.81207e-29	1.60929e-26	[4, 5, 6]	Group195	21.1957	78	[AMBRA1, ATG2A, ATM, ATP6V1A, ATP6V1E1, BAG3, CDK5, CSNK2A2, DAPK3, DNM1L, EHMT2, EIF4E, EIF4G1, EIF4G2, EIF4G3, EP300, ERCC4, EXOC1, EXOC4, EXOC7, EXOC8, FOXK1, FOXK2, GATA4, HAX1, HDAC6, HERC1, HMGB1, HSPB1, HTT, KAT8, KEAP1, KLHL22, LARP1, LRRK2, MLST8, MTCL1, MTDH, MTMR3, MTOR, PHF23, PIK3C2A, PIK3C3, PIK3R2, PIK3R4, PRKACA, RAB3GAP1, RAB3GAP2, RNF41, RPTOR, RRAGA, SCFD1, SH3GLB1, SIRT1, SMCR…
GO:0010507	negative regulation of autophagy	GO_BiologicalProcess-EBI-UniProt-GOA-ACAP-ARAP_25.05.2022_00h00	1.23392e-05	0.0266651	7.81207e-29	1.60929e-26	[4, 5, 6, 7]	Group195	28.866	28	[EHMT2, EIF4E, EIF4G1, EIF4G2, EIF4G3, FOXK1, FOXK2, GATA4, HERC1, KLHL22, LRRK2, MLST8, MTOR, PHF23, RNF41, RPTOR, RRAGA, SCFD1, SMCR8, SMG1, SNRNP70, STAT3, TAB2, TLK2, TP53, TSC2, UBQLN4, WDR6]
GO:0016241	regulation of macroautophagy	GO_BiologicalProcess-EBI-UniProt-GOA-ACAP-ARAP_25.05.2022_00h00	1.53143e-05	0.0329258	7.81207e-29	1.60929e-26	[5, 6, 7]	Group195	24.2604	41	[AMBRA1, ATG2A, ATP6V1A, ATP6V1E1, BAG3, CDK5, EHMT2, EXOC1, EXOC4, EXOC7, EXOC8, HDAC6, HTT, LARP1, LRRK2, MTOR, PHF23, PIK3C3, PIK3R4, PRKACA, RAB3GAP1, RAB3GAP2, RNF41, SCFD1, SH3GLB1, SIRT1, SMCR8, SMG1, SNX18, SNX33, SNX6, SUPT5H, TBK1, TP53, TSC2, UBQLN4, VPS13C, VPS13D, WAC, WDR24, WDR45]
GO:0031984	organelle subcompartment	GO_CellularComponent-EBI-UniProt-GOA-ACAP-ARAP_25.05.2022_00h00	2.29429e-12	6.00873e-09	3.55568e-21	6.29355e-19	[2, 4]	Group196	7.01531	110	[ACSL1, AHCYL1, AKAP9, ALG13, AP1B1, AP1G1, APOL2, ARCN1, ARFIP1, ARFIP2, ARHGAP32, ATG2A, ATG2B, ATXN2, BAX, BIRC6, C17orf75, CALU, CANX, CDK1, CLTB, COG1, COG4, COG5, COG6, COG7, COPA, COPB1, COPB2, COPE, COPG1, COPG2, DIDO1, DLG1, DNAJA1, DNM1L, DNM2, DNMBP, DPY30, DST, ECPAS, EIF5A, EMD, ESYT2, FAF1, FAF2, FAM91A1, GBF1, GNAS, GRIP1, HACD3, HOOK2, HSP90B1, HSPA5, KIF13A, KPNA2, KPNB1, LRBA, L…
GO:0042175	nuclear outer membrane-endoplasmic reticulum membrane network	GO_CellularComponent-EBI-UniProt-GOA-ACAP-ARAP_25.05.2022_00h00	1.0401e-12	2.7365e-09	3.55568e-21	6.29355e-19	[3]	Group196	6.3099	79	[ACSL1, AHCYL1, ALG13, APOL2, ARCN1, ARHGAP32, ATG2A, ATG2B, BAX, CALU, CANX, CDK1, COPA, COPB1, COPB2, COPE, COPG1, COPG2, DIDO1, DLG1, DNAJA1, DNM1L, DST, EIF5A, EMD, ENO1, ESYT2, FAF1, FAF2, GRIP1, HACD3, HSP90B1, HSPA5, KPNA2, LRBA, LRRC59, LRRK2, MTDH, MTOR, NCOA2, NPLOC4, PCYT1A, PIK3R1, PJA2, PLD2, PML, RAB3GAP1, RAB3GAP2, RANBP2, RP9, RPL27, RPS26, RPS27A, RRBP1, RTCB, SBF1, SCFD1, SEC13,…
GO:0031090	organelle membrane	GO_CellularComponent-EBI-UniProt-GOA-ACAP-ARAP_25.05.2022_00h00	6.81483e-22	1.91429e-18	3.55568e-21	6.29355e-19	[3, 4]	Group196	7.89405	304	[ACBD3, ACSL1, AHCTF1, AHCYL1, AHNAK, ALG13, AMBRA1, ANKRD17, ANXA2, ANXA6, AP1B1, AP1G1, AP2S1, AP3B1, AP3D1, AP3M1, AP3S1, APOL2, APPL1, ARCN1, ARF3, ARFGAP2, ARFGAP3, ARFIP1, ARFIP2, ARHGAP1, ARHGAP21, ARHGAP32, ATG2A, ATG2B, ATP6V1A, ATP6V1E1, BAX, BBS1, BBS2, BBS7, BLOC1S2, BRIP1, C2CD5, CADPS2, CALU, CANX, CASC3, CASK, CBX3, CDK1, CDK4, CHMP2B, CLINT1, CLTB, COG1, COG4, COG5, COG6, COG7, CO…
GO:0005783	endoplasmic reticulum	GO_CellularComponent-EBI-UniProt-GOA-ACAP-ARAP_25.05.2022_00h00	2.06089e-12	5.40364e-09	3.55568e-21	6.29355e-19	[3, 4, 5]	Group196	7.78918	167	[ACSL1, AHCYL1, AHSA1, ALG13, AMBRA1, ANK3, ANP32A, APEX1, APOL2, ARCN1, ARHGAP32, ATG2A, ATG2B, BAX, CALU, CANX, CCDC88A, CCNA2, CDK1, COPA, COPB1, COPB2, COPE, COPG1, COPG2, CXXC1, DIDO1, DISC1, DLG1, DNAJA1, DNAJB11, DNM1L, DST, ECPAS, EEF1B2, EEF1D, EIF5A, ELAVL1, EMD, ESYT2, FAF1, FAF2, GANAB, GBF1, GIGYF2, GRIP1, HACD3, HAX1, HK2, HNRNPR, HOOK2, HPS6, HSP90B1, HSPA1A, HSPA5, HTT, KEAP1, KIF…
GO:0098827	endoplasmic reticulum subcompartment	GO_CellularComponent-EBI-UniProt-GOA-ACAP-ARAP_25.05.2022_00h00	1.79548e-13	4.7616e-10	3.55568e-21	6.29355e-19	[3, 4, 5, 6]	Group196	6.08766	75	[ACSL1, AHCYL1, ALG13, APOL2, ARCN1, ARHGAP32, ATG2A, ATG2B, BAX, CALU, CANX, CDK1, COPA, COPB1, COPB2, COPE, COPG1, COPG2, DIDO1, DLG1, DNAJA1, DNM1L, DST, EIF5A, EMD, ESYT2, FAF1, FAF2, GRIP1, HACD3, HSP90B1, HSPA5, KPNA2, KPNB1, LRBA, LRRC59, LRRK2, MTDH, MTOR, NCOA2, NPLOC4, PCYT1A, PJA2, PLD2, PML, RAB3GAP1, RAB3GAP2, RNF41, RP9, RPL27, RPS26, RPS27A, RRBP1, RTCB, SBF1, SCFD1, SEC13, SEC16A,…
GO:0005789	endoplasmic reticulum membrane	GO_CellularComponent-EBI-UniProt-GOA-ACAP-ARAP_25.05.2022_00h00	2.02894e-14	5.43148e-11	3.55568e-21	6.29355e-19	[4, 5, 6, 7]	Group196	5.85842	72	[ACSL1, AHCYL1, ALG13, APOL2, ARCN1, ARHGAP32, ATG2A, ATG2B, BAX, CALU, CANX, CDK1, COPA, COPB1, COPB2, COPE, COPG1, COPG2, DIDO1, DLG1, DNAJA1, DNM1L, DST, EIF5A, ESYT2, FAF1, FAF2, GRIP1, HACD3, HSP90B1, HSPA5, KPNA2, LRBA, LRRC59, LRRK2, MTDH, MTOR, NCOA2, NPLOC4, PCYT1A, PJA2, PLD2, PML, RAB3GAP1, RAB3GAP2, RP9, RPL27, RPS26, RPS27A, RRBP1, RTCB, SBF1, SCFD1, SEC13, SEC16A, SEC23A, SEC23B, SE…
GO:0001325	formation of extrachromosomal circular DNA	GO_BiologicalProcess-EBI-UniProt-GOA-ACAP-ARAP_25.05.2022_00h00	1.54336e-05	0.0331669	2.34982e-08	1.99734e-06	[5, 6, 7]	Group197	60	9	[BLM, DNA2, ERCC1, EXO1, NBN, RTEL1, SLX4, TERF2, XRCC5]
GO:0044786	cell cycle DNA replication	GO_BiologicalProcess-EBI-UniProt-GOA-ACAP-ARAP_25.05.2022_00h00	2.36698e-06	0.0053115	2.34982e-08	1.99734e-06	[3, 4, 7, 8, 9]	Group197	40	18	[ATAD5, BLM, BRCA2, CDC7, DACH1, DNA2, FEN1, MCM3, MCM4, MCM6, MCM7, PCNA, POLA1, RAD51, RTEL1, TERF2, UPF1, WIZ]
GO:0032201	telomere maintenance via semi-conservative replication	GO_BiologicalProcess-EBI-UniProt-GOA-ACAP-ARAP_25.05.2022_00h00	1.18846e-05	0.0257182	2.34982e-08	1.99734e-06	[3, 4, 5, 6, 7, 8, 9, 10, 11]	Group197	77.7778	7	[BLM, DNA2, FEN1, PCNA, RTEL1, TERF2, UPF1]
GO:0090737	telomere maintenance via telomere trimming	GO_BiologicalProcess-EBI-UniProt-GOA-ACAP-ARAP_25.05.2022_00h00	1.54336e-05	0.0331669	2.34982e-08	1.99734e-06	[6, 7, 8]	Group197	60	9	[BLM, DNA2, ERCC1, EXO1, NBN, RTEL1, SLX4, TERF2, XRCC5]
GO:0033260	nuclear DNA replication	GO_BiologicalProcess-EBI-UniProt-GOA-ACAP-ARAP_25.05.2022_00h00	4.53199e-07	0.00105187	2.34982e-08	1.99734e-06	[4, 5, 8, 9, 10]	Group197	43.9024	18	[ATAD5, BLM, BRCA2, CDC7, DACH1, DNA2, FEN1, MCM3, MCM4, MCM6, MCM7, PCNA, POLA1, RAD51, RTEL1, TERF2, UPF1, WIZ]
GO:0090656	t-circle formation	GO_BiologicalProcess-EBI-UniProt-GOA-ACAP-ARAP_25.05.2022_00h00	1.54336e-05	0.0331669	2.34982e-08	1.99734e-06	[6, 7, 8, 9]	Group197	60	9	[BLM, DNA2, ERCC1, EXO1, NBN, RTEL1, SLX4, TERF2, XRCC5]
GO:0045931	positive regulation of mitotic cell cycle	GO_BiologicalProcess-EBI-UniProt-GOA-ACAP-ARAP_25.05.2022_00h00	2.33338e-09	5.80545e-06	2.00181e-19	3.38306e-17	[4, 5, 6]	Group198	32.7869	40	[ANAPC5, ANKRD17, APEX1, BRCA2, BRD4, CCNB1, CDC16, CDC23, CDC27, CDC7, CDK1, CDK4, CPSF3, CUL3, CUL4A, CUL4B, DDX3X, DTL, EIF4E, EIF4G1, ESPL1, HSPA2, KMT2E, MEPCE, MTA3, MTBP, NSMCE2, PAFAH1B1, PBX1, PHB2, PLRG1, PPP1R10, RAB11A, RB1, RDX, RPTOR, RRM1, SIN3A, STIL, USP22]
GO:1901989	positive regulation of cell cycle phase transition	GO_BiologicalProcess-EBI-UniProt-GOA-ACAP-ARAP_25.05.2022_00h00	8.82229e-15	2.36702e-11	2.00181e-19	3.38306e-17	[4, 5, 6, 7]	Group198	40.8696	47	[ANAPC5, ANKRD17, APEX1, ATAD5, BRD4, CCNB1, CDC16, CDC23, CDC27, CDC7, CDC73, CDK1, CDK4, CPSF3, CUL3, CUL4A, CUL4B, DDX39B, DDX3X, DTL, EIF4G1, ESPL1, EZH2, FAM83D, HSPA2, KMT2E, MEPCE, MTA3, MTBP, NPM1, NSMCE2, PAF1, PAGR1, PBX1, PHB2, PLRG1, PPP1R10, RAB11A, RB1, RDX, RPTOR, RRM1, SIN3A, STIL, TBX2, THOC1, THOC5]
GO:1902749	regulation of cell cycle G2/M phase transition	GO_BiologicalProcess-EBI-UniProt-GOA-ACAP-ARAP_25.05.2022_00h00	6.18343e-12	1.60707e-08	2.00181e-19	3.38306e-17	[5, 6, 7]	Group198	37.069	43	[ABRAXAS1, ATAD5, ATM, AURKB, BABAM1, BABAM2, BARD1, BLM, BRCA1, BRCC3, BRD4, CCNB1, CDC7, CDK1, CDK2, CDK4, CDKN2A, CLSPN, DTL, HSPA2, INTS3, KIF14, MRE11, MTA3, NABP2, NBN, NOP53, NPM1, ORC1, PBX1, PINX1, PLK1, RAB11A, RAD21, RAD50, RBBP8, RRM1, SIN3A, SYF2, TICRR, TOPBP1, TP53, UIMC1]
GO:1901992	positive regulation of mitotic cell cycle phase transition	GO_BiologicalProcess-EBI-UniProt-GOA-ACAP-ARAP_25.05.2022_00h00	2.43326e-10	6.17319e-07	2.00181e-19	3.38306e-17	[5, 6, 7, 8]	Group198	38.0435	35	[ANAPC5, ANKRD17, APEX1, BRD4, CCNB1, CDC16, CDC23, CDC27, CDC7, CDK1, CDK4, CPSF3, CUL3, CUL4A, CUL4B, DDX3X, DTL, EIF4G1, ESPL1, HSPA2, KMT2E, MEPCE, MTA3, MTBP, NSMCE2, PBX1, PHB2, PLRG1, RAB11A, RB1, RDX, RPTOR, RRM1, SIN3A, STIL]
GO:1902751	positive regulation of cell cycle G2/M phase transition	GO_BiologicalProcess-EBI-UniProt-GOA-ACAP-ARAP_25.05.2022_00h00	9.10603e-06	0.0197965	2.00181e-19	3.38306e-17	[5, 6, 7, 8]	Group198	43.75	14	[ATAD5, BRD4, CCNB1, CDC7, CDK1, CDK4, DTL, HSPA2, MTA3, NPM1, PBX1, RAB11A, RRM1, SIN3A]
GO:0010389	regulation of G2/M transition of mitotic cell cycle	GO_BiologicalProcess-EBI-UniProt-GOA-ACAP-ARAP_25.05.2022_00h00	1.23191e-11	3.18941e-08	2.00181e-19	3.38306e-17	[6, 7, 8]	Group198	38.0952	40	[ABRAXAS1, ATM, AURKB, BABAM1, BABAM2, BARD1, BLM, BRCA1, BRCC3, BRD4, CCNB1, CDC7, CDK1, CDK2, CDK4, CDKN2A, CLSPN, DTL, HSPA2, INTS3, KIF14, MRE11, MTA3, NABP2, NBN, NOP53, ORC1, PBX1, PINX1, PLK1, RAB11A, RAD21, RAD50, RBBP8, RRM1, SIN3A, SYF2, TICRR, TOPBP1, UIMC1]
GO:0071826	ribonucleoprotein complex subunit organization	GO_BiologicalProcess-EBI-UniProt-GOA-ACAP-ARAP_25.05.2022_00h00	2.66247e-44	7.74442e-41	0	0	[5]	Group199	50.2222	113	[AAR2, ABT1, ADAR, AGO1, AGO2, AGO3, ATM, ATR, BOP1, BRIX1, CDC73, COIL, CPSF6, CRNKL1, DDX1, DDX39B, DDX46, DHX29, DHX30, DHX8, DHX9, DICER1, EIF2D, EIF2S2, EIF2S3, EIF3B, EIF3C, EIF3E, EIF3F, EIF3G, EIF3K, EIF6, GCFC2, GEMIN5, GEMIN6, GEMIN7, HEXIM1, HNRNPC, HSP90AA1, HSP90AB1, ISY1, KIF5B, KLC1, MDN1, NCBP1, NOP2, NOP53, NUFIP1, PHF5A, PIH1D1, PPAN, PRKDC, PRPF19, PRPF3, PRPF39, PRPF8, PSIP1, …
GO:0022618	ribonucleoprotein complex assembly	GO_BiologicalProcess-EBI-UniProt-GOA-ACAP-ARAP_25.05.2022_00h00	8.7441e-43	2.59193e-39	0	0	[5, 6]	Group199	50.2304	109	[AAR2, ABT1, ADAR, AGO1, AGO2, AGO3, ATM, ATR, BOP1, BRIX1, CDC73, COIL, CPSF6, CRNKL1, DDX1, DDX39B, DDX46, DHX29, DHX30, DHX9, DICER1, EIF2D, EIF2S2, EIF2S3, EIF3B, EIF3C, EIF3E, EIF3F, EIF3G, EIF3K, EIF6, GCFC2, GEMIN5, GEMIN6, GEMIN7, HEXIM1, HNRNPC, HSP90AA1, HSP90AB1, ISY1, MDN1, NCBP1, NOP2, NOP53, NUFIP1, PHF5A, PIH1D1, PPAN, PRKDC, PRPF19, PRPF3, PRPF39, PRPF8, PSIP1, PWP2, RBMX, RBMX2, …
GO:0042273	ribosomal large subunit biogenesis	GO_BiologicalProcess-EBI-UniProt-GOA-ACAP-ARAP_25.05.2022_00h00	2.17207e-27	6.23167e-24	0	0	[5, 6]	Group199	66.2162	49	[BOP1, BRIX1, DDX18, DHX30, EBNA1BP2, EIF6, FTSJ3, GTPBP4, HEATR3, LAS1L, MDN1, NIFK, NIP7, NOC2L, NOL9, NOP2, NOP53, NPM1, NSA2, NVL, PAK1IP1, PES1, PPAN, RPF2, RPL10, RPL10A, RPL11, RPL14, RPL15, RPL23A, RPL24, RPL26, RPL35, RPL35A, RPL38, RPL5, RPL6, RPL7, RPL7A, RPL7L1, RPLP0, RRP15, RRS1, RSL1D1, SDAD1, SURF6, URB1, ZNHIT3, ZNHIT6]
GO:0042255	ribosome assembly	GO_BiologicalProcess-EBI-UniProt-GOA-ACAP-ARAP_25.05.2022_00h00	3.02978e-16	8.20465e-13	0	0	[6, 7]	Group199	53.7313	36	[ABT1, BOP1, BRIX1, DDX3X, DHX29, DHX30, DHX37, EIF2S1, EIF6, MDN1, NIP7, NOP2, NOP53, NPM1, PPAN, PRKDC, PWP2, RPF2, RPL10, RPL11, RPL15, RPL23A, RPL24, RPL38, RPL5, RPL6, RPLP0, RPS14, RPS15, RPS19, RPS27, RPS5, RPSA, RRP7A, RRS1, XRCC5]
GO:0000027	ribosomal large subunit assembly	GO_BiologicalProcess-EBI-UniProt-GOA-ACAP-ARAP_25.05.2022_00h00	3.34922e-10	8.48023e-07	0	0	[6, 7, 8]	Group199	62.069	18	[BOP1, BRIX1, DHX30, MDN1, NOP2, NOP53, PPAN, RPF2, RPL10, RPL11, RPL15, RPL23A, RPL24, RPL38, RPL5, RPL6, RPLP0, RRS1]
GO:0000028	ribosomal small subunit assembly	GO_BiologicalProcess-EBI-UniProt-GOA-ACAP-ARAP_25.05.2022_00h00	2.46882e-07	0.000578445	0	0	[6, 7, 8]	Group199	63.1579	12	[ABT1, PRKDC, PWP2, RPL38, RPS14, RPS15, RPS19, RPS27, RPS5, RPSA, RRP7A, XRCC5]
GO:0006629	lipid metabolic process	GO_BiologicalProcess-EBI-UniProt-GOA-ACAP-ARAP_25.05.2022_00h00	5.88094e-19	1.62902e-15	5.88094e-19	9.82118e-17	[3]	Group200	5.62914	85	[ACACA, ACAT2, ACBD3, ACLY, ACSL1, AGAP2, AKR7A2, ALG13, AMBRA1, APOL2, ATM, BAX, BBS1, BCKDHB, BRCA1, CBR1, CCNA2, CDK4, COMT, CRKL, CRTC3, CXXC1, ECH1, EIF6, FANCA, FASN, GATA6, GPS2, HACD3, HADHA, HSD17B4, IDH1, INPPL1, ISYNA1, ITPKC, KDM5A, MED1, MLST8, MTMR1, MTMR3, MTOR, MYCBP2, NCOA2, NCOR1, NPHP3, NR0B1, NR3C1, OCRL, PAFAH1B1, PBX1, PCYT1A, PEX5, PHB2, PIK3C2A, PIK3C3, PIK3R1, PIK3R2, PIK…
GO:0044255	cellular lipid metabolic process	GO_BiologicalProcess-EBI-UniProt-GOA-ACAP-ARAP_25.05.2022_00h00	1.46584e-16	3.98415e-13	5.88094e-19	9.82118e-17	[3, 4]	Group200	5.13729	58	[ACACA, ACAT2, ACLY, ACSL1, AGAP2, ALG13, AMBRA1, ATM, BAX, BBS1, BRCA1, CBR1, CCNA2, ECH1, EIF6, FASN, GATA6, HACD3, HADHA, HSD17B4, IDH1, INPPL1, ISYNA1, ITPKC, KDM5A, MTMR1, MTMR3, MYCBP2, NCOR1, OCRL, PAFAH1B1, PCYT1A, PEX5, PHB2, PIK3C2A, PIK3C3, PIK3R1, PIK3R2, PIK3R4, PIKFYVE, PLCG1, PLD2, PPP2CA, PPP2R1A, PPP2R5A, PRDX6, QKI, RB1, RNF213, SAMD1, SIRT1, SMG1, SPHK2, TBL1XR1, TTF2, VAC14, W…
GO:0008610	lipid biosynthetic process	GO_BiologicalProcess-EBI-UniProt-GOA-ACAP-ARAP_25.05.2022_00h00	2.29941e-09	5.72554e-06	5.88094e-19	9.82118e-17	[4]	Group200	5.97758	48	[ACACA, ACBD3, ACLY, ACSL1, AGAP2, AMBRA1, ATM, BRCA1, CBR1, CCNA2, CDK4, EIF6, FASN, HACD3, IDH1, INPPL1, ISYNA1, ITPKC, MED1, MLST8, MTMR1, MTMR3, MTOR, MYCBP2, NR0B1, NR3C1, OCRL, PBX1, PCYT1A, PIK3C2A, PIK3C3, PIK3R1, PIK3R2, PIK3R4, PIKFYVE, PLD2, PRPF19, QKI, RPTOR, SF1, SIRT1, SMG1, SOD1, SPHK2, UBL4A, VAC14, WDR81, WDTC1]
GO:0006644	phospholipid metabolic process	GO_BiologicalProcess-EBI-UniProt-GOA-ACAP-ARAP_25.05.2022_00h00	2.29566e-05	0.0487369	5.88094e-19	9.82118e-17	[4, 5]	Group200	6.19469	28	[AGAP2, AMBRA1, ATM, GATA6, HADHA, IDH1, INPPL1, ISYNA1, ITPKC, MTMR1, MTMR3, OCRL, PAFAH1B1, PCYT1A, PHB2, PIK3C2A, PIK3C3, PIK3R1, PIK3R2, PIK3R4, PIKFYVE, PLCG1, PLD2, PRDX6, SMG1, SPHK2, VAC14, WDR81]
GO:0046486	glycerolipid metabolic process	GO_BiologicalProcess-EBI-UniProt-GOA-ACAP-ARAP_25.05.2022_00h00	4.02847e-06	0.0089271	5.88094e-19	9.82118e-17	[4, 5]	Group200	5.79399	27	[ACSL1, AGAP2, AMBRA1, ATM, HADHA, INPPL1, ITPKC, MTMR1, MTMR3, OCRL, PAFAH1B1, PCYT1A, PHB2, PIK3C2A, PIK3C3, PIK3R1, PIK3R2, PIK3R4, PIKFYVE, PLCG1, PLD2, PRDX6, SIRT1, SMG1, TBL1XR1, VAC14, WDR81]
GO:0006631	fatty acid metabolic process	GO_BiologicalProcess-EBI-UniProt-GOA-ACAP-ARAP_25.05.2022_00h00	1.87214e-08	4.5549e-05	5.88094e-19	9.82118e-17	[4, 5, 7]	Group200	4.28571	18	[ACACA, ACAT2, ACLY, ACSL1, BRCA1, CBR1, ECH1, EIF6, FASN, HACD3, HADHA, HSD17B4, MYCBP2, NCOR1, PEX5, QKI, SIRT1, WDTC1]
GO:1901564	organonitrogen compound metabolic process	GO_BiologicalProcess-EBI-UniProt-GOA-ACAP-ARAP_25.05.2022_00h00	5.27573e-22	1.48248e-18	0	0	[3]	Group201	15.4652	1034	[AASDHPPT, AATF, ABCF1, ABRAXAS1, ACACA, ACLY, ACSL1, ACTL6A, ADAR, ADD1, ADNP, ADSL, AGAP2, AGO1, AGO2, AGO3, AGTPBP1, AHCY, AIMP2, AIP, AKAP13, AKAP8, AKAP8L, AKAP9, ALDOA, ALG13, AMBRA1, AMER1, AMPD2, ANAPC1, ANAPC2, ANAPC4, ANAPC5, ANKRD54, ANP32B, ANXA2, AP3B1, APC, APEX1, APOL2, ARAF, ARHGEF2, ARNT, ASCC2, ASCC3, ASH1L, ASH2L, ASXL1, ATM, ATP6V1A, ATR, ATXN2, AURKB, AXIN1, BABAM1, BABAM2, B…
GO:0019538	protein metabolic process	GO_BiologicalProcess-EBI-UniProt-GOA-ACAP-ARAP_25.05.2022_00h00	1.02101e-39	3.00789e-36	0	0	[3, 4]	Group201	17.2892	972	[AASDHPPT, AATF, ABCF1, ABRAXAS1, ACACA, ACSL1, ACTL6A, ADAR, ADD1, ADNP, AGAP2, AGO1, AGO2, AGO3, AGTPBP1, AIMP2, AIP, AKAP13, AKAP8, AKAP8L, AKAP9, ALG13, AMBRA1, AMER1, ANAPC1, ANAPC2, ANAPC4, ANAPC5, ANKRD54, ANP32B, ANXA2, AP3B1, APC, APEX1, APOL2, ARAF, ARHGEF2, ARNT, ASCC2, ASCC3, ASH1L, ASH2L, ASXL1, ATM, ATR, ATXN2, AURKB, AXIN1, BABAM1, BABAM2, BAG2, BAG3, BAG5, BAG6, BAP1, BARD1, BAX, …
GO:0044260	cellular macromolecule metabolic process	GO_BiologicalProcess-EBI-UniProt-GOA-ACAP-ARAP_25.05.2022_00h00	0	0	0	0	[3, 4]	Group201	25.1348	839	[AATF, ABCF1, ABRAXAS1, ACTL6A, ADD1, AGO1, AGO2, AGO3, AGTPBP1, AIMP2, ALG13, ALKBH5, ALYREF, ANAPC1, ANAPC2, ANAPC4, ANAPC5, ANKRD17, ANXA2, APC, APEX1, APTX, ARAF, ASCC2, ASCC3, ASH1L, ASH2L, ATAD5, ATM, ATR, ATRIP, ATXN2, AURKB, AXIN1, BABAM1, BABAM2, BAG2, BAG5, BAG6, BAP1, BARD1, BAX, BAZ1A, BBS7, BCCIP, BCLAF1, BCOR, BLM, BMI1, BRCA1, BRCA2, BRCC3, BRD4, BRD7, BRD8, BRIP1, BUD23, BZW2, C18…
GO:0009057	macromolecule catabolic process	GO_BiologicalProcess-EBI-UniProt-GOA-ACAP-ARAP_25.05.2022_00h00	2.34216e-35	6.86017e-32	0	0	[4]	Group201	23.6786	336	[AGAP2, AGO1, AGO2, AGO3, AGTPBP1, ALKBH5, AMER1, ANAPC1, ANAPC2, ANAPC4, ANAPC5, ANXA2, APC, APEX1, ARAF, ASCC2, ASCC3, ATM, AXIN1, BAG2, BAG3, BAG5, BAG6, BAP1, BARD1, BAX, BBS7, BCLAF1, C18orf25, CANX, CASC3, CCAR2, CDC16, CDC20, CDC23, CDC27, CDK2, CDK5, CDKN2A, CHMP2B, CNOT1, CNOT10, CNOT11, CNOT2, CNOT3, CNOT4, CNOT6, CNOT7, CNOT8, CNOT9, COPS3, CSDE1, CSNK1A1, CSNK1D, CSNK1E, CSNK2A1, CSNK…
GO:0044265	cellular macromolecule catabolic process	GO_BiologicalProcess-EBI-UniProt-GOA-ACAP-ARAP_25.05.2022_00h00	1.4013e-45	3.18375e-42	0	0	[4, 5]	Group201	27.9886	295	[AGO1, AGO2, AGO3, AGTPBP1, ALKBH5, ANAPC1, ANAPC2, ANAPC4, ANAPC5, APC, APEX1, ARAF, ASCC2, ASCC3, ATM, AXIN1, BAG2, BAG5, BAG6, BAP1, BAX, BBS7, BCLAF1, C18orf25, CANX, CASC3, CCAR2, CDC16, CDC20, CDC23, CDC27, CDK2, CDKN2A, CHMP2B, CNOT1, CNOT10, CNOT11, CNOT2, CNOT3, CNOT4, CNOT6, CNOT7, CNOT8, CNOT9, COPS3, CSDE1, CSNK1A1, CSNK1D, CSNK1E, CSNK2A1, CSNK2A2, CTNNB1, CUL1, CUL2, CUL3, CUL4A, CU…
GO:0006259	DNA metabolic process	GO_BiologicalProcess-EBI-UniProt-GOA-ACAP-ARAP_25.05.2022_00h00	0	0	0	0	[4, 5, 6]	Group201	32.0035	361	[ABRAXAS1, ACTL6A, ALYREF, ANKRD17, APEX1, APTX, ASCC2, ASCC3, ATAD5, ATM, ATR, ATRIP, AURKB, BABAM1, BABAM2, BARD1, BAX, BAZ1A, BCCIP, BLM, BMI1, BRCA1, BRCA2, BRCC3, BRD7, BRD8, BRIP1, CBS, CCDC88A, CCNA2, CCT2, CCT3, CCT4, CCT7, CDC5L, CDC7, CDK1, CDK2, CDK7, CDK9, CDKN2A, CENPS, CEP164, CETN2, CHAF1A, CHAF1B, CHD1L, CHTF18, CIZ1, CLSPN, CSNK1E, CTNNB1, CUL4A, CUL4B, DACH1, DCAF1, DCLRE1A, DDB…
GO:1903312	negative regulation of mRNA metabolic process	GO_BiologicalProcess-EBI-UniProt-GOA-ACAP-ARAP_25.05.2022_00h00	9.52739e-19	2.63528e-15	4.96878e-36	1.12294e-33	[5, 6, 7, 8, 9]	Group202	48.4848	48	[BARD1, CSDE1, DHX9, DYRK1A, EIF4ENIF1, ELAVL1, FMR1, FUS, HNRNPA0, HNRNPA2B1, HNRNPAB, HNRNPC, HNRNPD, HNRNPK, HNRNPL, HNRNPU, IGF2BP1, IGF2BP2, IGF2BP3, LARP1, LARP4B, MEIOC, METTL16, NPM1, PABPC1, PKP3, PTBP1, RBM20, RBM42, RBMX, SAP18, SECISBP2, SFSWAP, SRSF10, SRSF4, SRSF6, SRSF7, SRSF9, SYNCRIP, TAF15, TARDBP, TENT4A, TENT4B, THRAP3, U2AF2, YBX1, YBX3, ZC3H14]
GO:0033119	negative regulation of RNA splicing	GO_BiologicalProcess-EBI-UniProt-GOA-ACAP-ARAP_25.05.2022_00h00	4.84592e-12	1.26382e-08	4.96878e-36	1.12294e-33	[5, 6, 7, 8, 9, 10]	Group202	66.6667	20	[DYRK1A, HNRNPA2B1, HNRNPK, HNRNPL, NPM1, PTBP1, PTBP3, RBM20, RBM42, RBMX, RPS13, RPS26, SAP18, SFSWAP, SRSF10, SRSF4, SRSF6, SRSF7, SRSF9, U2AF2]
GO:0050684	regulation of mRNA processing	GO_BiologicalProcess-EBI-UniProt-GOA-ACAP-ARAP_25.05.2022_00h00	1.66119e-29	4.80083e-26	4.96878e-36	1.12294e-33	[6, 7, 8, 9]	Group202	50.3401	74	[AHCYL1, BARD1, CDC73, CDK11B, CDK9, CPSF6, CWC22, DDX17, DDX5, DHX36, DHX9, DYRK1A, FMR1, FXR1, FXR2, HNRNPA1, HNRNPA2B1, HNRNPK, HNRNPL, HNRNPU, HSPA8, KHDRBS1, LARP7, METTL16, NCBP1, NCL, NPM1, NUP98, PAF1, PRDX6, PRPF19, PTBP1, QKI, RAVER1, RAVER2, RBFOX2, RBM11, RBM15, RBM15B, RBM20, RBM25, RBM39, RBM4, RBM42, RBM7, RBMX, SAFB, SAFB2, SAP18, SF1, SFSWAP, SLTM, SMU1, SNRNP70, SNRPA, SNW1, SON…
GO:0050686	negative regulation of mRNA processing	GO_BiologicalProcess-EBI-UniProt-GOA-ACAP-ARAP_25.05.2022_00h00	3.84246e-13	1.01633e-09	4.96878e-36	1.12294e-33	[6, 7, 8, 9, 10]	Group202	76	19	[BARD1, DYRK1A, HNRNPA2B1, HNRNPK, HNRNPL, NPM1, PTBP1, RBM20, RBM42, RBMX, SAP18, SFSWAP, SRSF10, SRSF4, SRSF6, SRSF7, SRSF9, U2AF2, ZC3H14]
GO:0048024	regulation of mRNA splicing, via spliceosome	GO_BiologicalProcess-EBI-UniProt-GOA-ACAP-ARAP_25.05.2022_00h00	3.17434e-23	8.98021e-20	4.96878e-36	1.12294e-33	[6, 7, 8, 9, 10, 11, 12]	Group202	50	58	[CWC22, DDX17, DDX5, DYRK1A, FMR1, FXR1, FXR2, HNRNPA1, HNRNPA2B1, HNRNPK, HNRNPL, HNRNPU, HSPA8, KHDRBS1, LARP7, METTL16, NCBP1, NCL, NPM1, NUP98, PRDX6, PRPF19, PTBP1, QKI, RAVER1, RAVER2, RBFOX2, RBM11, RBM15, RBM15B, RBM20, RBM25, RBM39, RBM4, RBM42, RBM7, RBMX, SAP18, SF1, SFSWAP, SMU1, SNRNP70, SNW1, SON, SRPK1, SRPK2, SRSF10, SRSF2, SRSF4, SRSF6, SRSF7, SRSF9, THRAP3, TRA2A, TRA2B, U2AF2, …
GO:0048025	negative regulation of mRNA splicing, via spliceosome	GO_BiologicalProcess-EBI-UniProt-GOA-ACAP-ARAP_25.05.2022_00h00	1.48114e-11	3.82727e-08	4.96878e-36	1.12294e-33	[6, 7, 8, 9, 10, 11, 12, 13]	Group202	73.913	17	[DYRK1A, HNRNPA2B1, HNRNPK, HNRNPL, NPM1, PTBP1, RBM20, RBM42, RBMX, SAP18, SFSWAP, SRSF10, SRSF4, SRSF6, SRSF7, SRSF9, U2AF2]
GO:0016772	transferase activity, transferring phosphorus-containing groups	GO_MolecularFunction-EBI-UniProt-GOA-ACAP-ARAP_25.05.2022_00h00	1.99534e-09	4.97438e-06	6.90382e-22	1.22888e-19	[3]	Group203	17.0175	291	[AASDHPPT, ACSL1, ADAR, ADNP, AGAP2, AKAP13, AKAP8L, AMBRA1, ANKRD54, APC, ARAF, ATM, ATR, AURKB, AXIN1, BCCIP, BCR, BLM, BORA, BRD2, BRD4, BUB1, BUB1B, CAD, CALM1, CASK, CBS, CCDC88A, CCNA2, CCNB1, CCNB2, CCNC, CCNH, CCNT1, CCT2, CCT4, CDC42BPB, CDC7, CDK1, CDK11B, CDK13, CDK17, CDK2, CDK20, CDK4, CDK5, CDK5RAP2, CDK7, CDK8, CDK9, CDKN2A, CENPE, CEP43, CHTF18, CKB, CLASP1, CLSPN, CMAS, CPNE3, CS…
GO:0051338	regulation of transferase activity	GO_BiologicalProcess-EBI-UniProt-GOA-ACAP-ARAP_25.05.2022_00h00	8.75056e-07	0.00200475	6.90382e-22	1.22888e-19	[4]	Group203	17.5689	172	[ACSL1, ADAR, ADNP, AGAP2, AKAP13, AMBRA1, ANKRD54, APC, ATM, AURKB, AXIN1, BAG2, BAG5, BCCIP, BLM, BMI1, BORA, BUB1B, BUB3, CALM1, CBS, CCDC88A, CCNA2, CCNB1, CCNB2, CCNH, CCNT1, CCT2, CCT4, CDC20, CDK5, CDK5RAP2, CDK7, CDKN2A, CENPE, CEP43, CHTF18, CLSPN, CTNNB1, DAXX, DDX3X, DKC1, DLG1, DNAJA1, DNM1L, DUSP16, DVL2, DVL3, ECT2, EIF4A2, ERCC4, ERCC6, ETAA1, EZH2, FERMT2, GCN1, GTPBP4, HERC5, HEX…
GO:0004674	protein serine/threonine kinase activity	GO_MolecularFunction-EBI-UniProt-GOA-ACAP-ARAP_25.05.2022_00h00	5.07074e-06	0.011181	6.90382e-22	1.22888e-19	[4, 6]	Group203	17.6116	146	[ACSL1, AKAP13, APC, ARAF, ATM, ATR, AURKB, AXIN1, BCCIP, BCR, BLM, BRD2, BRD4, BUB1, BUB1B, CALM1, CASK, CBS, CCNA2, CCNB1, CCNB2, CCNC, CCNH, CCNT1, CDC42BPB, CDC7, CDK1, CDK11B, CDK13, CDK17, CDK2, CDK20, CDK4, CDK5, CDK5RAP2, CDK7, CDK8, CDK9, CDKN2A, CLASP1, CPNE3, CSNK1A1, CSNK1D, CSNK1E, CSNK2A1, CSNK2A2, CSNK2B, DAPK3, DCAF1, DDX3X, DNAJA1, DUSP16, DVL2, DVL3, DYRK1A, EIF2AK1, EIF2AK4, ET…
GO:0031399	regulation of protein modification process	GO_BiologicalProcess-EBI-UniProt-GOA-ACAP-ARAP_25.05.2022_00h00	2.61168e-17	7.14556e-14	6.90382e-22	1.22888e-19	[5, 6]	Group203	19.2053	319	[ACSL1, ADAR, ADNP, AGAP2, AIMP2, AKAP13, AKAP8, AKAP8L, AKAP9, AMBRA1, AMER1, ANKRD54, APC, ARAF, ARHGEF2, ARNT, ATM, AURKB, AXIN1, BAG2, BAG5, BAX, BCCIP, BCOR, BLM, BMI1, BORA, BRAT1, BRCA1, BRD4, BRD7, BRMS1, BRMS1L, BUB1B, BUB3, CACTIN, CALM1, CBS, CCAR2, CCDC88A, CCNA2, CCNB1, CCNB2, CCNH, CCNT1, CDC20, CDK5, CDK5RAP2, CDK7, CDK9, CDKN2A, CDYL, CENPE, CENPS, CEP295, CEP43, CHTOP, CLSPN, CNK…
GO:0031400	negative regulation of protein modification process	GO_BiologicalProcess-EBI-UniProt-GOA-ACAP-ARAP_25.05.2022_00h00	5.15619e-09	1.27409e-05	6.90382e-22	1.22888e-19	[5, 6, 7]	Group203	21.172	112	[ADAR, APC, BAG2, BAG5, BAX, BCOR, BRCA1, BUB1B, BUB3, CACTIN, CALM1, CDC20, CDK5, CDK5RAP2, CDKN2A, CDYL, CEP43, CNKSR3, CRKL, CTBP1, CTNNB1, DNAJA1, DUSP16, EIF4G1, GNL3L, GPS2, GTPBP4, HDAC2, HEXIM1, HEXIM2, HMG20A, HMG20B, HSPA1A, HSPB1, IBTK, IPO5, IPO7, IVNS1ABP, JARID2, KAT2B, KDM1A, KDM4B, KDM5A, LRRK2, MAD2L1, MASTL, MEN1, MLLT1, NCAPG2, NF1, NOC2L, NPM1, NR2F2, NUP62, OCRL, OTUB1, P3H1,…
GO:0031401	positive regulation of protein modification process	GO_BiologicalProcess-EBI-UniProt-GOA-ACAP-ARAP_25.05.2022_00h00	3.58903e-07	0.000835886	6.90382e-22	1.22888e-19	[5, 6, 7]	Group203	17.427	191	[ACSL1, ADNP, AGAP2, AIMP2, AKAP13, AKAP8, AKAP8L, AKAP9, AMBRA1, AMER1, ARAF, ARHGEF2, ARNT, ATM, AURKB, AXIN1, BMI1, BORA, BRAT1, BRCA1, BRD4, BRD7, BRMS1, BRMS1L, CALM1, CCDC88A, CCNA2, CCNB1, CCNT1, CDC20, CDK5, CDKN2A, CENPE, CENPS, CEP295, CHTOP, CLSPN, CNOT9, CRKL, CSNK1D, CSNK2B, CTBP1, CTNNB1, CTR9, CUL3, DAXX, DDX21, DDX3X, DEK, DLG1, DOCK7, DVL2, DVL3, DYRK1A, ECT2, EIF2AK4, EIF4G1, ER…
GO:0050000	chromosome localization	GO_BiologicalProcess-EBI-UniProt-GOA-ACAP-ARAP_25.05.2022_00h00	3.35453e-11	8.6312e-08	3.804e-16	5.74404e-14	[3]	Group204	38.9474	37	[ATM, AURKB, CCNB1, CDC23, CENPE, CHMP2B, CUL3, EML3, FAM83D, HNRNPU, IFFO1, KAT2B, KIF14, KIF18A, KIF2C, KPNB1, LMNA, MAD1L1, MAPRE1, MEIOC, MIS12, MLH1, NDC80, NDE1, NDEL1, NUDC, NUF2, NUMA1, NUP62, PDCD6IP, PINX1, PSRC1, RAB11A, RRS1, SEH1L, SPICE1, ZW10]
GO:0051648	vesicle localization	GO_BiologicalProcess-EBI-UniProt-GOA-ACAP-ARAP_25.05.2022_00h00	2.16072e-07	0.000507986	3.804e-16	5.74404e-14	[3]	Group204	24.6696	56	[AP3B1, AP3D1, AP3M1, AP3S1, APEX1, ARFGAP2, ARFGAP3, BBS2, BBS7, BLOC1S2, C17orf75, CDK5, CLASP1, COPS5, CSNK1D, CTNNB1, CUL3, DNM2, EXOC1, EXOC2, EXOC3, EXOC4, EXOC5, EXOC6, EXOC7, EXOC8, FAM91A1, GBF1, HTT, KIF13A, KIF1A, KIF5B, LRRK2, MYO5C, NDE1, NDEL1, PAFAH1B1, PDCD6IP, PICALM, PPP6C, RAB11A, SAR1A, SCRIB, SEC16A, SNAP29, SNAPIN, TANC2, TBC1D23, TRAPPC3, TRAPPC8, TRIP11, TSG101, USO1, VPS3…
GO:0051656	establishment of organelle localization	GO_BiologicalProcess-EBI-UniProt-GOA-ACAP-ARAP_25.05.2022_00h00	2.43291e-16	6.59806e-13	3.804e-16	5.74404e-14	[3]	Group204	26.0684	122	[AGTPBP1, AP3B1, AP3D1, AP3M1, AP3S1, APEX1, ARFGAP2, ARFGAP3, ARHGAP21, ATM, AURKB, BBS2, BBS7, BLOC1S2, C17orf75, CCNB1, CDC23, CDK5, CDK5RAP2, CENPE, CFL1, CHMP2B, CLASP1, COPG1, COPG2, COPS5, CSNK1D, CTNNB1, CUL3, DLG1, DNM2, DOCK7, EIF6, EML3, ESPL1, EXOC1, EXOC2, EXOC3, EXOC4, EXOC5, EXOC6, EXOC7, EXOC8, EZR, FAM83D, FAM91A1, GBF1, HDAC6, HNRNPU, HOOK3, HTT, KAT2B, KIF13A, KIF14, KIF18A, KI…
GO:0051303	establishment of chromosome localization	GO_BiologicalProcess-EBI-UniProt-GOA-ACAP-ARAP_25.05.2022_00h00	5.66418e-11	1.45173e-07	3.804e-16	5.74404e-14	[4]	Group204	39.7727	35	[ATM, AURKB, CCNB1, CDC23, CENPE, CHMP2B, CUL3, EML3, FAM83D, HNRNPU, KAT2B, KIF14, KIF18A, KIF2C, KPNB1, MAD1L1, MAPRE1, MEIOC, MIS12, MLH1, NDC80, NDE1, NDEL1, NUDC, NUF2, NUMA1, NUP62, PDCD6IP, PINX1, PSRC1, RAB11A, RRS1, SEH1L, SPICE1, ZW10]
GO:0051650	establishment of vesicle localization	GO_BiologicalProcess-EBI-UniProt-GOA-ACAP-ARAP_25.05.2022_00h00	1.05826e-07	0.000251547	3.804e-16	5.74404e-14	[4]	Group204	25.7143	54	[AP3B1, AP3D1, AP3M1, AP3S1, APEX1, ARFGAP2, ARFGAP3, BBS2, BBS7, BLOC1S2, C17orf75, CDK5, CLASP1, COPS5, CSNK1D, CTNNB1, CUL3, DNM2, EXOC1, EXOC2, EXOC3, EXOC4, EXOC5, EXOC6, EXOC7, EXOC8, FAM91A1, GBF1, HTT, KIF13A, KIF1A, KIF5B, LRRK2, MYO5C, NDE1, NDEL1, PAFAH1B1, PDCD6IP, PICALM, PPP6C, RAB11A, SAR1A, SCRIB, SEC16A, SNAP29, SNAPIN, TANC2, TBC1D23, TRAPPC3, TRAPPC8, TRIP11, TSG101, WDR11, YKT…
GO:0051310	metaphase plate congression	GO_BiologicalProcess-EBI-UniProt-GOA-ACAP-ARAP_25.05.2022_00h00	6.35635e-11	1.62596e-07	3.804e-16	5.74404e-14	[4, 5]	Group204	42.1053	32	[AURKB, CCNB1, CDC23, CENPE, CHMP2B, CUL3, EML3, FAM83D, HNRNPU, KAT2B, KIF14, KIF18A, KIF2C, KPNB1, MAD1L1, MAPRE1, MEIOC, MIS12, MLH1, NDC80, NUDC, NUF2, NUMA1, NUP62, PDCD6IP, PINX1, PSRC1, RAB11A, RRS1, SEH1L, SPICE1, ZW10]
GO:0070727	cellular macromolecule localization	GO_BiologicalProcess-EBI-UniProt-GOA-ACAP-ARAP_25.05.2022_00h00	1.00785e-24	2.86631e-21	1.57759e-25	3.09207e-23	[3]	Group205	18.7548	488	[AFDN, AGAP1, AGAP2, AHCTF1, AHCYL1, AHI1, AIP, AKAP11, AKAP8, AMOT, ANK3, ANP32B, AP1B1, AP1G1, AP2S1, AP3B1, AP3D1, AP3M1, AP3S1, APC, APEX1, APPL1, ARCN1, ARF3, ARFGAP2, ARFGAP3, ARFIP1, ARFIP2, ARHGAP1, ARHGEF2, ATM, ATR, AURKB, BAG3, BAG6, BAP1, BARD1, BAX, BBS1, BBS2, BBS7, BCAS3, BCR, BORA, BRCA2, BUB1B, BUB3, BYSL, C17orf75, C2CD3, C2CD5, CADPS2, CANX, CASC3, CASK, CC2D2A, CCDC88A, CCDC93…
GO:0060341	regulation of cellular localization	GO_BiologicalProcess-EBI-UniProt-GOA-ACAP-ARAP_25.05.2022_00h00	1.48324e-06	0.00336251	1.57759e-25	3.09207e-23	[3, 4]	Group205	17.3021	177	[AFDN, AKAP8L, ANK3, ANP32B, ANXA2, APC, APEX1, APPL1, ARFIP1, ARHGAP1, ARHGAP8, BAG3, BAP1, BARD1, BAX, BCAS3, BORA, BYSL, C2CD5, CCDC88A, CCT2, CCT3, CCT4, CCT7, CDK1, CDK5, CDK9, CEP290, CEP295, CPSF6, CRKL, CSNK1E, CSNK2A2, CTNNA1, CTNNB1, DHX36, DHX9, DKC1, DLG1, DMAP1, DNAJA1, DNAJB6, DNAJC13, DNM1L, DVL3, ECT2, EFCAB7, EMD, ENTR1, EPB41L2, EXOC1, EXOC7, EXPH5, EZR, FERMT2, FRMD4A, GAPVD1, …
GO:0008104	protein localization	GO_BiologicalProcess-EBI-UniProt-GOA-ACAP-ARAP_25.05.2022_00h00	4.70342e-24	1.33295e-20	1.57759e-25	3.09207e-23	[4]	Group205	18.6656	484	[AFDN, AGAP1, AGAP2, AHCTF1, AHCYL1, AHI1, AIP, AKAP11, AKAP8, AMOT, ANK3, ANP32B, AP1B1, AP1G1, AP2S1, AP3B1, AP3D1, AP3M1, AP3S1, APC, APEX1, APPL1, ARCN1, ARF3, ARFGAP2, ARFGAP3, ARFIP1, ARFIP2, ARHGAP1, ARHGEF2, ATR, AURKB, BAG3, BAG6, BAP1, BARD1, BAX, BBS1, BBS2, BBS7, BCAS3, BCR, BORA, BRCA2, BUB1B, BUB3, BYSL, C17orf75, C2CD3, C2CD5, CADPS2, CANX, CASK, CC2D2A, CCDC88A, CCDC93, CCHCR1, CC…
GO:0032386	regulation of intracellular transport	GO_BiologicalProcess-EBI-UniProt-GOA-ACAP-ARAP_25.05.2022_00h00	4.43823e-09	1.09757e-05	1.57759e-25	3.09207e-23	[4, 5]	Group205	23.1608	85	[AKAP8L, ANK3, ANP32B, ANXA2, APEX1, ARFIP1, ARHGAP1, ARHGAP8, BAG3, BAP1, BARD1, BCAS3, C2CD5, CDK1, CDK5, CEP290, CPSF6, CSNK2A2, DHX9, DMAP1, DNAJC13, ECT2, EFCAB7, EMD, EZR, GLI3, GRIPAP1, HAX1, HDAC3, HSP90AA1, HSP90AB1, HSPA1L, HUWE1, ICE1, IPO5, KHDRBS1, KIF20B, LRRK2, MAGI1, MAP2K1, MAP2K2, MDN1, MIEF1, MTCL1, NDEL1, NF1, NOLC1, NSUN2, NUMA1, NUP153, NUP214, OCRL, PCM1, PCNT, PIK3R1, PIK3…
GO:0032388	positive regulation of intracellular transport	GO_BiologicalProcess-EBI-UniProt-GOA-ACAP-ARAP_25.05.2022_00h00	1.95298e-06	0.00439617	1.57759e-25	3.09207e-23	[3, 4, 5, 6]	Group205	23.8532	52	[ANK3, ANP32B, ANXA2, BAG3, BAP1, BCAS3, C2CD5, CDK1, CDK5, CEP290, CPSF6, CSNK2A2, DHX9, DMAP1, ECT2, EFCAB7, EMD, EZR, GLI3, HDAC3, HSP90AA1, HSP90AB1, HSPA1L, HUWE1, ICE1, IPO5, KHDRBS1, KIF20B, MAGI1, MIEF1, MTCL1, NUMA1, PCM1, PCNT, PIK3R1, PIK3R2, PRKACA, PTPN23, RAN, RDX, RIOK2, SAR1A, SH3GLB1, SNAPIN, TARDBP, TCAF1, TRIM28, UBE2D3, UBE2L3, UBR5, VPS11, YWHAE]
GO:0033157	regulation of intracellular protein transport	GO_BiologicalProcess-EBI-UniProt-GOA-ACAP-ARAP_25.05.2022_00h00	1.93071e-05	0.0411628	1.57759e-25	3.09207e-23	[5, 6, 7, 8]	Group205	22.0408	54	[ANK3, ANP32B, BAG3, BAP1, BARD1, BCAS3, C2CD5, CDK1, CDK5, CEP290, CSNK2A2, DMAP1, ECT2, EFCAB7, EMD, GLI3, GRIPAP1, HAX1, HDAC3, HSP90AA1, HSP90AB1, HSPA1L, HUWE1, ICE1, IPO5, KIF20B, LRRK2, MAGI1, MIEF1, MTCL1, NDEL1, NF1, NOLC1, PCM1, PCNT, PIK3R1, PIK3R2, PRKACA, PTPN14, RAN, RANGAP1, SAR1A, SH3GLB1, SUFU, SUMO1, TARDBP, TCAF1, TRIM28, UBE2D3, UBE2L3, UBR5, VPS11, XPO1, YWHAE]
GO:0099111	microtubule-based transport	GO_BiologicalProcess-EBI-UniProt-GOA-ACAP-ARAP_25.05.2022_00h00	7.30874e-06	0.0159988	3.24778e-08	2.72813e-06	[4]	Group206	22.973	51	[AGTPBP1, AP3B1, AP3D1, AP3M1, AP3S1, APEX1, ARHGAP21, BAG3, BLOC1S2, COPG1, COPG2, DST, DYNC2H1, DYNC2I1, HDAC6, HNRNPU, HSPA8, HSPB1, HTT, IFT122, IFT140, IFT172, IFT43, IFT46, IFT57, IFT74, IFT81, KATNIP, KIF13A, KIF1A, KIF1B, KIF5B, MAP1A, MED12, NDE1, NDEL1, NEFL, NPHP3, OFD1, PAFAH1B1, PCM1, PURA, SFPQ, SNAPIN, SOD1, SSX2IP, STAU1, TERF2, TTC26, TTC30A, WDR19]
GO:0030705	cytoskeleton-dependent intracellular transport	GO_BiologicalProcess-EBI-UniProt-GOA-ACAP-ARAP_25.05.2022_00h00	4.34114e-09	1.074e-05	3.24778e-08	2.72813e-06	[4, 5]	Group206	26.9406	59	[AGTPBP1, AP3B1, AP3D1, AP3M1, AP3S1, APEX1, ARHGAP21, BAG3, BLOC1S2, CCDC88A, COPG1, COPG2, DST, DYNC2H1, DYNC2I1, HDAC6, HNRNPU, HOOK1, HOOK2, HOOK3, HSPA8, HSPB1, HTT, IFT122, IFT140, IFT172, IFT43, IFT46, IFT57, IFT74, IFT81, KIF13A, KIF1A, KIF1B, KIF5B, MAP1A, MED12, MYO5C, NDE1, NDEL1, NEFL, PAFAH1B1, PCM1, PURA, SFPQ, SNAPIN, SOD1, SSX2IP, STAU1, TANC2, TERF2, TTC26, TTC30A, TUBA1A, TUBA1B…
GO:0010970	transport along microtubule	GO_BiologicalProcess-EBI-UniProt-GOA-ACAP-ARAP_25.05.2022_00h00	1.29602e-07	0.00030625	3.24778e-08	2.72813e-06	[4, 5, 6]	Group206	26.6667	48	[AGTPBP1, AP3B1, AP3D1, AP3M1, AP3S1, APEX1, ARHGAP21, BAG3, BLOC1S2, COPG1, COPG2, DST, DYNC2H1, DYNC2I1, HDAC6, HNRNPU, HSPA8, HSPB1, HTT, IFT122, IFT140, IFT172, IFT43, IFT46, IFT57, IFT74, IFT81, KIF13A, KIF1A, KIF1B, KIF5B, MAP1A, MED12, NDE1, NDEL1, NEFL, PAFAH1B1, PCM1, PURA, SFPQ, SNAPIN, SOD1, SSX2IP, STAU1, TERF2, TTC26, TTC30A, WDR19]
GO:0120111	neuron projection cytoplasm	GO_CellularComponent-EBI-UniProt-GOA-ACAP-ARAP_25.05.2022_00h00	7.42547e-07	0.00170489	3.24778e-08	2.72813e-06	[5, 6]	Group206	30.6931	31	[AGTPBP1, AP3B1, AP3D1, AP3M1, AP3S1, APEX1, BLOC1S2, CANX, DST, FMR1, HDAC6, HIP1R, HNRNPAB, HNRNPU, HSPB1, KIF1A, KIF1B, KIF5B, LRRK2, MAP1A, MED12, NDEL1, NEFL, PAFAH1B1, PURA, RANGAP1, SFPQ, SNAPIN, SOD1, TERF2, ZC3H14]
GO:0008088	axo-dendritic transport	GO_BiologicalProcess-EBI-UniProt-GOA-ACAP-ARAP_25.05.2022_00h00	7.7043e-06	0.0168262	3.24778e-08	2.72813e-06	[5, 6, 7]	Group206	30.2326	26	[AGTPBP1, AP3B1, AP3D1, AP3M1, AP3S1, APEX1, BLOC1S2, DST, HDAC6, HNRNPU, HSPA8, HSPB1, KIF1A, KIF1B, KIF5B, MAP1A, MED12, NDEL1, NEFL, PAFAH1B1, PURA, SFPQ, SNAPIN, SOD1, STAU1, TERF2]
GO:1904115	axon cytoplasm	GO_CellularComponent-EBI-UniProt-GOA-ACAP-ARAP_25.05.2022_00h00	1.72755e-06	0.0039008	3.24778e-08	2.72813e-06	[6, 7]	Group206	34.8485	23	[AGTPBP1, AP3B1, AP3D1, AP3M1, AP3S1, APEX1, BLOC1S2, DST, HDAC6, HSPB1, KIF1A, KIF1B, KIF5B, MAP1A, MED12, NDEL1, NEFL, PAFAH1B1, RANGAP1, SNAPIN, SOD1, TERF2, ZC3H14]
GO:0007051	spindle organization	GO_BiologicalProcess-EBI-UniProt-GOA-ACAP-ARAP_25.05.2022_00h00	3.31326e-22	9.32351e-19	3.83087e-41	9.00254e-39	[3, 4, 7]	Group207	37.3333	84	[ABRAXAS1, ASPM, AURKB, BCCIP, BORA, CCNB1, CCNB2, CDC20, CENPE, CEP192, CEP97, CHD3, CHMP2B, CKAP5, CLASP1, CSNK1D, DLG1, DRG1, EML3, ESPL1, EZR, HAUS1, HAUS3, HAUS4, HAUS5, HAUS6, HAUS7, HAUS8, HDAC3, HNRNPU, HSPA1A, INTS13, KIF23, KIF2A, KPNB1, LSM14A, LZTS2, MAP9, MAPRE1, MAPRE2, MLH1, MYBL2, NCOR1, NDC80, NDRG1, NUDC, NUF2, NUMA1, NUP62, OFD1, PCNT, PDCD6IP, PLK1, PPP2R1A, PRC1, PSRC1, RAB11…
GO:0000922	spindle pole	GO_CellularComponent-EBI-UniProt-GOA-ACAP-ARAP_25.05.2022_00h00	3.60473e-16	9.75801e-13	3.83087e-41	9.00254e-39	[2, 6, 8]	Group207	35.7542	64	[ALMS1, ASPM, AURKB, BCCIP, BIRC6, BRCC3, CALM1, CCNB1, CDC14A, CDC20, CDK5RAP2, CEP44, CKAP2, CKAP5, CTNNB1, CUL3, DDX11, DYNC2I1, EMD, FAM161A, FAM83D, HAUS1, HAUS8, HNRNPU, KIF20B, KIF2A, KLHL22, MAD1L1, MAD2L1, MAPRE1, MTCL1, NDE1, NEDD1, NIN, NPM1, NUMA1, NUP62, PKP4, PLK1, POC1A, PPP2CA, PRC1, PSRC1, RAB11A, RAD21, RAE1, SMC1A, SMC3, SMC6, SPOUT1, STAG1, STAG2, TOPBP1, TOPORS, TPX2, TUBG1, …
GO:0005819	spindle	GO_CellularComponent-EBI-UniProt-GOA-ACAP-ARAP_25.05.2022_00h00	3.85702e-36	1.13165e-32	3.83087e-41	9.00254e-39	[5, 7]	Group207	34.9887	155	[ALMS1, ANAPC5, ARHGEF2, ASPM, ATM, AURKB, BCCIP, BIRC6, BORA, BRCC3, BUB1B, CALM1, CBX3, CCAR2, CCNB1, CDC14A, CDC16, CDC20, CDC27, CDC7, CDK1, CDK5RAP2, CENPE, CEP170, CEP295, CEP350, CEP44, CHMP2B, CIAO1, CIAO2B, CKAP2, CKAP5, CLASP1, CSNK1A1, CSNK1D, CTNNB1, CUL3, DCTN3, DDX11, DIAPH1, DIDO1, DYNC2I1, ECT2, EMD, EML3, ERCC2, ESPL1, FAM161A, FAM83D, HASPIN, HAUS1, HAUS3, HAUS4, HAUS5, HAUS6, H…
GO:0051225	spindle assembly	GO_BiologicalProcess-EBI-UniProt-GOA-ACAP-ARAP_25.05.2022_00h00	1.7387e-18	4.79533e-15	3.83087e-41	9.00254e-39	[4, 5, 7, 8]	Group207	40	62	[ABRAXAS1, ASPM, AURKB, BCCIP, CCNB2, CDC20, CEP192, CEP97, CHMP2B, CLASP1, CSNK1D, DRG1, EML3, HAUS1, HAUS3, HAUS4, HAUS5, HAUS6, HAUS7, HAUS8, HDAC3, HNRNPU, HSPA1A, KIF23, KIF2A, KPNB1, LSM14A, LZTS2, MAP9, MAPRE1, MAPRE2, MLH1, MYBL2, NCOR1, NDC80, NDRG1, NUMA1, OFD1, PDCD6IP, PLK1, PRC1, RAB11A, RACGAP1, RPS3, SENP6, SMC1A, SMC3, SPICE1, STAG1, STAG2, STIL, TASOR, TPX2, TUBB, TUBB2A, TUBGCP2…
GO:0005876	spindle microtubule	GO_CellularComponent-EBI-UniProt-GOA-ACAP-ARAP_25.05.2022_00h00	2.68797e-10	6.81132e-07	3.83087e-41	9.00254e-39	[6, 7, 8]	Group207	38.6364	34	[AURKB, CALM1, CDK1, CENPE, CEP295, CHMP2B, CLASP1, CSNK1D, CUL3, EML3, FAM161A, HAUS1, HAUS3, HAUS4, HAUS5, HAUS6, HAUS7, HAUS8, HNRNPU, KIF18A, KIF2A, KLHL22, MAP9, MAPRE1, NUMA1, PAFAH1B1, PLK1, PRC1, PSRC1, RAB11A, SKA1, TUBG1, TUBGCP3, ZW10]
GO:0072686	mitotic spindle	GO_CellularComponent-EBI-UniProt-GOA-ACAP-ARAP_25.05.2022_00h00	6.23847e-26	1.78233e-22	3.83087e-41	9.00254e-39	[6, 8]	Group207	42.6316	81	[ASPM, AURKB, BCCIP, CDC14A, CDC16, CDC27, CDC7, CDK1, CDK5RAP2, CENPE, CEP295, CKAP2, CLASP1, CUL3, DIAPH1, ECT2, EML3, ESPL1, FAM161A, FAM83D, HAUS1, HAUS3, HAUS4, HAUS5, HAUS6, HAUS7, HAUS8, HDAC3, HNRNPU, IQCB1, KAT14, KAT2B, KIF18A, KIF20B, KIF23, KLHL22, LSM14A, MAD1L1, MAD2L1, MAP9, MAPRE1, MBIP, NCAPG, NCOR1, NIN, NUDC, NUMA1, NUP62, PKP4, PLK1, PRC1, PYCR3, RACGAP1, RAE1, RANGAP1, RPS3, …
GO:0098796	membrane protein complex	GO_CellularComponent-EBI-UniProt-GOA-ACAP-ARAP_25.05.2022_00h00	2.59545e-14	6.94283e-11	5.53976e-23	1.0304e-20	[2, 3]	Group208	6.35031	91	[AFDN, AHNAK, AKAP9, ANAPC2, ANXA2, AP1B1, AP1G1, AP2S1, AP3B1, AP3D1, AP3M1, AP3S1, APC, ARCN1, ATP6V1A, ATP6V1E1, BAX, CALM1, CHAF1B, CHMP2B, CLINT1, CLTB, COPA, COPB1, COPB2, COPE, COPG1, COPG2, CTNNA1, CTNNB1, CTNND1, DENND4C, DLG1, DNAJC11, EFCAB7, ENTR1, FAF1, FAF2, FASN, GNAS, GNB4, HMGB1, HOOK1, HOOK2, HOOK3, HSPA2, HSPD1, KHDRBS1, NCOR2, NPLOC4, PDZD11, PHB2, PICALM, PIK3C2A, PIK3C3, PIK…
GO:0048475	coated membrane	GO_CellularComponent-EBI-UniProt-GOA-ACAP-ARAP_25.05.2022_00h00	1.41976e-05	0.0305674	5.53976e-23	1.0304e-20	[3]	Group208	28.5714	28	[AP1B1, AP1G1, AP2S1, AP3B1, AP3D1, AP3M1, AP3S1, ARCN1, CLINT1, CLTB, COPA, COPB1, COPB2, COPE, COPG1, COPG2, PICALM, SAR1A, SCYL1, SEC13, SEC23A, SEC23B, SEC24C, VPS11, VPS18, VPS33A, VPS39, VPS41]
GO:0030117	membrane coat	GO_CellularComponent-EBI-UniProt-GOA-ACAP-ARAP_25.05.2022_00h00	1.41976e-05	0.0305674	5.53976e-23	1.0304e-20	[3, 4]	Group208	28.5714	28	[AP1B1, AP1G1, AP2S1, AP3B1, AP3D1, AP3M1, AP3S1, ARCN1, CLINT1, CLTB, COPA, COPB1, COPB2, COPE, COPG1, COPG2, PICALM, SAR1A, SCYL1, SEC13, SEC23A, SEC23B, SEC24C, VPS11, VPS18, VPS33A, VPS39, VPS41]
GO:0030897	HOPS complex	GO_CellularComponent-EBI-UniProt-GOA-ACAP-ARAP_25.05.2022_00h00	2.7797e-06	0.00620708	5.53976e-23	1.0304e-20	[3, 4]	Group208	69.2308	9	[HOOK1, HOOK2, HOOK3, VPS11, VPS16, VPS18, VPS33A, VPS39, VPS41]
GO:0012506	vesicle membrane	GO_CellularComponent-EBI-UniProt-GOA-ACAP-ARAP_25.05.2022_00h00	4.45526e-06	0.00984167	5.53976e-23	1.0304e-20	[4, 5]	Group208	8.33983	107	[ANXA2, ANXA6, AP1B1, AP1G1, AP2S1, AP3B1, AP3D1, AP3M1, AP3S1, APPL1, ARCN1, ARHGAP1, ARHGAP21, ARHGAP32, ATP6V1A, ATP6V1E1, C2CD5, CADPS2, CHMP2B, CLINT1, CLTB, COPA, COPB1, COPB2, COPE, COPG1, COPG2, CPNE3, DENND4C, DIAPH1, DNAJC13, DNM1L, DNM2, DSP, EXOC3, GOPC, GRIPAP1, HIP1R, HPS6, HSPA8, HTT, IQGAP1, IRAK1, KIF13A, KIF16B, KIF1A, KIF1B, LRRK2, MYCBP2, NBEAL2, NCDN, NDRG1, OCRL, OSBPL11, PI…
GO:0030123	AP-3 adaptor complex	GO_CellularComponent-EBI-UniProt-GOA-ACAP-ARAP_25.05.2022_00h00	2.7797e-06	0.00620708	5.53976e-23	1.0304e-20	[4, 5, 6]	Group208	69.2308	9	[AP3B1, AP3D1, AP3M1, AP3S1, VPS11, VPS18, VPS33A, VPS39, VPS41]
GO:0030659	cytoplasmic vesicle membrane	GO_CellularComponent-EBI-UniProt-GOA-ACAP-ARAP_25.05.2022_00h00	1.3091e-05	0.0282373	5.53976e-23	1.0304e-20	[4, 5, 6, 7]	Group208	8.48533	107	[ANXA2, ANXA6, AP1B1, AP1G1, AP2S1, AP3B1, AP3D1, AP3M1, AP3S1, APPL1, ARCN1, ARHGAP1, ARHGAP21, ARHGAP32, ATP6V1A, ATP6V1E1, C2CD5, CADPS2, CHMP2B, CLINT1, CLTB, COPA, COPB1, COPB2, COPE, COPG1, COPG2, CPNE3, DENND4C, DIAPH1, DNAJC13, DNM1L, DNM2, DSP, EXOC3, GOPC, GRIPAP1, HIP1R, HPS6, HSPA8, HTT, IQGAP1, IRAK1, KIF13A, KIF16B, KIF1A, KIF1B, LRRK2, MYCBP2, NBEAL2, NCDN, NDRG1, OCRL, OSBPL11, PI…
GO:0000785	chromatin	GO_CellularComponent-EBI-UniProt-GOA-ACAP-ARAP_25.05.2022_00h00	3.82862e-22	1.07622e-18	0	0	[2, 6]	Group209	21.1441	292	[ACTL6A, ACTR6, ADNP, AFF4, AHCTF1, AHR, AKAP8L, ALX1, ANKRD17, APTX, ARNT, ASH1L, ASH2L, BAZ1A, BBX, BCAS3, BCL11A, BICRA, BMI1, BPTF, BRD2, BRD4, BRD7, BRD8, BRIP1, BRMS1, BRMS1L, C17orf49, CBX2, CBX3, CBX6, CBX8, CCAR2, CDK4, CDKN2A, CENPB, CENPS, CHAF1A, CHAF1B, CHD1, CHD3, CHD4, CHD6, CHD7, CHD8, COPS5, CPSF6, CREBBP, CSNK2A1, CSNK2A2, CTNNB1, CTR9, CUX1, DDX11, DDX21, DEK, DHX9, DMAP1, DVL3…
GO:0006996	organelle organization	GO_BiologicalProcess-EBI-UniProt-GOA-ACAP-ARAP_25.05.2022_00h00	0	0	0	0	[4]	Group209	22.3238	928	[ABRAXAS1, ABT1, ACIN1, ACTL6A, ACTR6, ADD1, AFAP1, AFF2, AGAP2, AGTPBP1, AHCTF1, AHI1, AIP, AKAP11, AKAP13, AKAP8, AKAP8L, AKAP9, ALDOA, ALMS1, AMBRA1, AMOT, AMOTL2, ANAPC1, ANAPC2, ANAPC4, ANAPC5, ANK3, ANP32B, ANXA2, AP1B1, AP1G1, AP3B1, AP3D1, AP3M1, AP3S1, APC, APEX1, ARFGAP2, ARFGAP3, ARFIP1, ARFIP2, ARHGAP12, ARHGAP21, ARHGEF2, ASCC2, ASCC3, ASH1L, ASH2L, ASPM, ASXL1, ATAD2, ATG2A, ATG2B, …
GO:0098687	chromosomal region	GO_CellularComponent-EBI-UniProt-GOA-ACAP-ARAP_25.05.2022_00h00	0	0	0	0	[2, 6]	Group209	44.7115	186	[ACTL6A, AHCTF1, ALYREF, APC, APEX1, ATM, ATR, AURKB, BAZ1A, BLM, BRCA2, BRD7, BUB1, BUB1B, BUB3, CBX3, CCNB1, CDC73, CDK1, CDK2, CENPB, CENPE, CENPS, CHD4, CHMP2B, CKAP5, CLASP1, CSNK1A1, DAXX, DCTN3, DDB1, DHX36, DNA2, DSN1, ERCC1, ERCC4, ERCC6L, ESCO2, EZH2, FEN1, FMR1, GAR1, GATAD2B, HAT1, HDAC2, HELLS, HJURP, HNRNPA2B1, HNRNPU, KAT2B, KAT7, KAT8, KDM1A, KDM4B, KIF18A, KIF2C, KNL1, LRIF1, LRW…
GO:0005694	chromosome	GO_CellularComponent-EBI-UniProt-GOA-ACAP-ARAP_25.05.2022_00h00	0	0	0	0	[5]	Group209	26.7641	531	[ACTL6A, ACTR6, ADNP, AFF4, AGO3, AHCTF1, AHR, AKAP8, AKAP8L, ALX1, ALYREF, ANKRD17, APC, APEX1, APTX, ARNT, ASH1L, ASH2L, ATAD5, ATM, ATR, AURKB, BAZ1A, BBX, BCAS2, BCAS3, BCL11A, BICRA, BLM, BMI1, BOP1, BPTF, BRCA1, BRCA2, BRD2, BRD4, BRD7, BRD8, BRIP1, BRIX1, BRMS1, BRMS1L, BUB1, BUB1B, BUB3, BYSL, C17orf49, CBX2, CBX3, CBX6, CBX8, CCAR2, CCDC137, CCNB1, CDC5L, CDC73, CDK1, CDK2, CDK4, CDKN2A,…
GO:0006259	DNA metabolic process	GO_BiologicalProcess-EBI-UniProt-GOA-ACAP-ARAP_25.05.2022_00h00	0	0	0	0	[4, 5, 6]	Group209	32.0035	361	[ABRAXAS1, ACTL6A, ALYREF, ANKRD17, APEX1, APTX, ASCC2, ASCC3, ATAD5, ATM, ATR, ATRIP, AURKB, BABAM1, BABAM2, BARD1, BAX, BAZ1A, BCCIP, BLM, BMI1, BRCA1, BRCA2, BRCC3, BRD7, BRD8, BRIP1, CBS, CCDC88A, CCNA2, CCT2, CCT3, CCT4, CCT7, CDC5L, CDC7, CDK1, CDK2, CDK7, CDK9, CDKN2A, CENPS, CEP164, CETN2, CHAF1A, CHAF1B, CHD1L, CHTF18, CIZ1, CLSPN, CSNK1E, CTNNB1, CUL4A, CUL4B, DACH1, DCAF1, DCLRE1A, DDB…
GO:0006325	chromatin organization	GO_BiologicalProcess-EBI-UniProt-GOA-ACAP-ARAP_25.05.2022_00h00	0	0	0	0	[4, 6]	Group209	35.4009	234	[ABRAXAS1, ACTL6A, ACTR6, ANP32B, ASH1L, ASH2L, ASXL1, ATAD2, AXIN1, BABAM1, BABAM2, BAG6, BAP1, BAZ1A, BCOR, BCORL1, BICRA, BMI1, BPTF, BRCA1, BRCC3, BRD2, BRD4, BRD7, BRD8, BTAF1, BUD23, C17orf49, CABIN1, CARM1, CBX2, CBX3, CBX4, CBX6, CBX8, CDK2, CDYL, CHAF1A, CHAF1B, CHD1, CHD1L, CHD3, CHD4, CHD6, CHD7, CHD8, CHD9, CTBP1, CTR9, DAPK3, DAXX, DCAF1, DDX11, DDX21, DEK, DMAP1, DNAJC9, DPY30, EED,…
GO:0051276	chromosome organization	GO_BiologicalProcess-EBI-UniProt-GOA-ACAP-ARAP_25.05.2022_00h00	0	0	0	0	[5]	Group209	38.3741	439	[ABRAXAS1, ACIN1, ACTL6A, ACTR6, AKAP8, AKAP8L, ANAPC1, ANAPC2, ANAPC4, ANAPC5, ANP32B, APC, APEX1, ASCC2, ASCC3, ASH1L, ASH2L, ASXL1, ATAD2, ATM, ATR, AURKB, AXIN1, BABAM1, BABAM2, BAG6, BAP1, BAZ1A, BCOR, BCORL1, BICRA, BLM, BMI1, BPTF, BRCA1, BRCA2, BRCC3, BRD2, BRD4, BRD7, BRD8, BRIP1, BTAF1, BUB1, BUB1B, BUB3, BUD23, C17orf49, CABIN1, CARM1, CBX2, CBX3, CBX4, CBX6, CBX8, CCNB1, CCT2, CCT3, C…
GO:0019827	stem cell population maintenance	GO_BiologicalProcess-EBI-UniProt-GOA-ACAP-ARAP_25.05.2022_00h00	1.34644e-17	3.69463e-14	7.28939e-34	1.60367e-31	[2, 3]	Group210	36.1257	69	[ACTL6A, ASPM, BICRA, BRMS1, BRMS1L, CDC73, CNOT1, CNOT2, CNOT3, CTNNB1, CTR9, CUL4A, DDX6, EIF4E, EIF4ENIF1, ELAVL1, FANCD2, GNL3, HDAC1, HDAC2, HOOK3, IGF2BP1, ING1, ING2, ING3, KDM2B, LRIF1, MED12, MED14, MED15, MED17, MED6, METTL3, MYC, NIPBL, NKAP, PAF1, PCM1, PELO, RBBP4, RBBP7, RBPJ, RTF1, SAP130, SAV1, SF3B3, SIN3A, SINHCAF, SIX2, SKI, SMARCA4, SMARCB1, SMARCC1, SMARCE1, SMC1A, SMC3, SMC5…
GO:2000036	regulation of stem cell population maintenance	GO_BiologicalProcess-EBI-UniProt-GOA-ACAP-ARAP_25.05.2022_00h00	9.60347e-11	2.44696e-07	7.28939e-34	1.60367e-31	[3, 4]	Group210	41.5584	32	[ACTL6A, BICRA, BRMS1, BRMS1L, CNOT1, CNOT2, CNOT3, ELAVL1, HDAC1, HDAC2, ING1, ING2, ING3, KDM2B, MYC, RBBP4, RBBP7, SAP130, SAV1, SF3B3, SIN3A, SINHCAF, SMARCA4, SMARCB1, SMARCC1, SMARCE1, SUDS3, TAF5L, TAF6L, TET1, WDR43, ZC3H13]
GO:1902455	negative regulation of stem cell population maintenance	GO_BiologicalProcess-EBI-UniProt-GOA-ACAP-ARAP_25.05.2022_00h00	1.59387e-07	0.000375994	7.28939e-34	1.60367e-31	[3, 4, 5]	Group210	53.5714	15	[BRMS1, BRMS1L, HDAC1, HDAC2, ING1, ING2, ING3, RBBP4, RBBP7, SAP130, SF3B3, SIN3A, SINHCAF, SUDS3, TET1]
GO:1902459	positive regulation of stem cell population maintenance	GO_BiologicalProcess-EBI-UniProt-GOA-ACAP-ARAP_25.05.2022_00h00	8.2899e-08	0.000197548	7.28939e-34	1.60367e-31	[3, 4, 5]	Group210	41.5094	22	[ACTL6A, BICRA, BRMS1, BRMS1L, HDAC1, HDAC2, ING1, ING2, ING3, KDM2B, RBBP4, RBBP7, SAP130, SF3B3, SIN3A, SINHCAF, SMARCA4, SMARCB1, SMARCC1, SMARCE1, SUDS3, TET1]
GO:0000118	histone deacetylase complex	GO_CellularComponent-EBI-UniProt-GOA-ACAP-ARAP_25.05.2022_00h00	1.18506e-28	3.41415e-25	7.28939e-34	1.60367e-31	[3, 7, 8]	Group210	61.5385	56	[ACTR6, BRD8, BRMS1, BRMS1L, CHD3, CHD4, CHD6, CSNK2A1, CSNK2A2, DMAP1, DNTTIP1, EP400, GATAD2A, GATAD2B, HDAC1, HDAC2, HDAC3, HDAC6, ING1, ING2, ING3, KDM3B, KMT2E, MBD2, MBD3, MECOM, MIDEAS, MORF4L1, MTA1, MTA2, MTA3, NCOR1, NRIP1, PHF12, RBBP4, RBBP7, RCOR1, RCOR2, RERE, RUVBL1, RUVBL2, SAP130, SAP18, SETD5, SF3B3, SIN3A, SIN3B, SINHCAF, SRCAP, SUDS3, TAF6L, TBL1X, TBL1XR1, TET1, TRERF1, TRRAP]
GO:0070822	Sin3-type complex	GO_CellularComponent-EBI-UniProt-GOA-ACAP-ARAP_25.05.2022_00h00	6.07307e-14	1.61908e-10	7.28939e-34	1.60367e-31	[3, 4, 7, 8, 9]	Group210	76.9231	20	[BRMS1, BRMS1L, CSNK2A1, CSNK2A2, HDAC1, HDAC2, ING1, ING2, ING3, MORF4L1, PHF12, RBBP4, RBBP7, SAP130, SF3B3, SIN3A, SIN3B, SINHCAF, SUDS3, TET1]
GO:0016580	Sin3 complex	GO_CellularComponent-EBI-UniProt-GOA-ACAP-ARAP_25.05.2022_00h00	6.07307e-14	1.61908e-10	7.28939e-34	1.60367e-31	[4, 5, 8, 9, 10]	Group210	76.9231	20	[BRMS1, BRMS1L, CSNK2A1, CSNK2A2, HDAC1, HDAC2, ING1, ING2, ING3, MORF4L1, PHF12, RBBP4, RBBP7, SAP130, SF3B3, SIN3A, SIN3B, SINHCAF, SUDS3, TET1]
GO:1990948	ubiquitin ligase inhibitor activity	GO_BiologicalProcess-EBI-UniProt-GOA-ACAP-ARAP_25.05.2022_00h00	5.9186e-06	0.0130209	2.59517e-13	3.39967e-11	[7, 8, 9, 10, 11, 12, 13]	Group211	72.7273	8	[CDKN2A, RPL11, RPL17, RPL23, RPL5, RPS15, RPS20, RPS7]
GO:0072331	signal transduction by p53 class mediator	GO_BiologicalProcess-EBI-UniProt-GOA-ACAP-ARAP_25.05.2022_00h00	6.80151e-12	1.76703e-08	2.59517e-13	3.39967e-11	[4, 5, 6]	Group211	30.8901	59	[ATAD5, ATM, ATR, AURKB, BAG6, BAX, BOP1, BRCA2, CHD6, COPS3, DDX5, DYRK1A, EIF5A, EP300, GTSE1, HEXIM1, HNRNPK, ING2, ING3, KDM1A, MLF1, MSH2, MSX1, MTOR, MYBBP1A, MYC, NBN, NDRG1, NOP2, NOP53, NPM1, PAK1IP1, PML, PSMD10, RNF34, RPF2, RPL11, RPL17, RPL23, RPL26, RPL5, RPS15, RPS20, RPS7, RRN3, RRP8, RRS1, SIRT1, SNW1, TAF9, TAF9B, TOPORS, TP53, TP53RK, TP73, URB2, USP10, USP28, USP7]
GO:1901796	regulation of signal transduction by p53 class mediator	GO_BiologicalProcess-EBI-UniProt-GOA-ACAP-ARAP_25.05.2022_00h00	1.25141e-12	3.28495e-09	2.59517e-13	3.39967e-11	[5, 6, 7]	Group211	37.5	45	[ATAD5, ATM, ATR, AURKB, BOP1, CHD6, COPS3, DDX5, DYRK1A, EIF5A, EP300, HEXIM1, HNRNPK, ING2, ING3, KDM1A, MLF1, MSX1, MTOR, MYC, NOP2, NOP53, NPM1, PAK1IP1, PML, PSMD10, RNF34, RPF2, RPL11, RPL17, RPL23, RPL26, RPL5, RPS15, RPS20, RPS7, RRN3, RRS1, SIRT1, TAF9, TAF9B, TP53, TP53RK, URB2, USP7]
GO:1901798	positive regulation of signal transduction by p53 class mediator	GO_BiologicalProcess-EBI-UniProt-GOA-ACAP-ARAP_25.05.2022_00h00	5.80916e-06	0.012786	2.59517e-13	3.39967e-11	[5, 6, 7, 8]	Group211	41.0256	16	[ATM, ATR, CHD6, DDX5, EIF5A, HEXIM1, MSX1, MYC, PML, RPL11, RPL17, RPL23, RPL26, RPS15, RPS20, RPS7]
GO:0055106	ubiquitin-protein transferase regulator activity	GO_BiologicalProcess-EBI-UniProt-GOA-ACAP-ARAP_25.05.2022_00h00	2.06286e-05	0.0439182	2.59517e-13	3.39967e-11	[5, 9, 10]	Group211	46.1538	12	[BMI1, CBX8, CDC20, CDKN2A, RPL11, RPL17, RPL23, RPL5, RPS15, RPS20, RPS7, UBE2L3]
GO:0055105	ubiquitin-protein transferase inhibitor activity	GO_BiologicalProcess-EBI-UniProt-GOA-ACAP-ARAP_25.05.2022_00h00	1.58347e-05	0.033997	2.59517e-13	3.39967e-11	[6, 8, 9, 10, 11]	Group211	66.6667	8	[CDKN2A, RPL11, RPL17, RPL23, RPL5, RPS15, RPS20, RPS7]
GO:1904667	negative regulation of ubiquitin protein ligase activity	GO_BiologicalProcess-EBI-UniProt-GOA-ACAP-ARAP_25.05.2022_00h00	1.26289e-06	0.00287307	2.59517e-13	3.39967e-11	[7, 9, 10, 11, 12]	Group211	66.6667	10	[BAG2, CDKN2A, MAD2L1, RPL11, RPL17, RPL23, RPL5, RPS15, RPS20, RPS7]
GO:0009314	response to radiation	GO_BiologicalProcess-EBI-UniProt-GOA-ACAP-ARAP_25.05.2022_00h00	4.90289e-07	0.00113649	2.35257e-11	2.77603e-09	[3]	Group212	20.1207	100	[ABRAXAS1, ATM, ATR, AURKB, BABAM1, BABAM2, BARD1, BAX, BLM, BRAT1, BRCA1, BRCA2, BRCC3, CCAR2, CDK5, CNOT6, COPS3, CREBBP, CUL4A, CUL4B, DDB1, DHX36, DHX8, DNM2, DTL, ECT2, EEF1D, EIF2AK4, EIF2S1, EP300, ERCC1, ERCC2, ERCC3, ERCC4, ERCC6, FANCD2, FEN1, FIGNL1, GTF2H2, HSPA5, INTS3, INTS7, KARS1, KDM1A, KMT2A, MAP2K7, MAP3K20, MAPRE2, MEN1, METTL3, MINDY4, MSH2, MSH6, MTA1, MYC, NABP2, NET1, NF1,…
GO:0010212	response to ionizing radiation	GO_BiologicalProcess-EBI-UniProt-GOA-ACAP-ARAP_25.05.2022_00h00	3.11988e-11	8.03057e-08	2.35257e-11	2.77603e-09	[4]	Group212	31.9018	52	[ABRAXAS1, ATM, ATR, BABAM1, BABAM2, BARD1, BAX, BLM, BRAT1, BRCA1, BRCA2, BRCC3, DNM2, ECT2, EEF1D, ERCC1, ERCC4, ERCC6, FANCD2, FIGNL1, HSPA5, INTS3, INTS7, KARS1, KDM1A, MAP3K20, MEN1, MSH2, MTA1, MYC, NABP2, NET1, NHEJ1, NIPBL, PARP1, PML, PRKDC, RAD51, RFWD3, RPL26, SIRT1, TELO2, TICRR, TLK2, TNKS1BP1, TOPBP1, TP53, TP53BP1, UIMC1, USP28, XRCC5, XRCC6]
GO:0071478	cellular response to radiation	GO_BiologicalProcess-EBI-UniProt-GOA-ACAP-ARAP_25.05.2022_00h00	4.78092e-08	0.000114742	2.35257e-11	2.77603e-09	[4, 5]	Group212	25.9259	56	[ATM, ATR, AURKB, BABAM2, BARD1, BAX, BLM, BRCA1, BRCA2, BRCC3, CREBBP, CUL4A, CUL4B, DDB1, DHX36, DNM2, ECT2, EEF1D, EIF2AK4, EIF2S1, EP300, ERCC1, ERCC4, FIGNL1, HSPA5, INTS7, KDM1A, MAP3K20, MAPRE2, METTL3, MINDY4, MYC, NET1, NIPBL, NOC2L, NPM1, NSMCE3, PARP1, PCNA, PIK3R1, POLA1, POLD1, RAD51, RPL26, RUVBL2, SIRT1, TENT4A, TLK2, TNKS1BP1, TP53, TP53BP1, USP28, XPC, XRCC5, XRCC6, ZBTB1]
GO:0009411	response to UV	GO_BiologicalProcess-EBI-UniProt-GOA-ACAP-ARAP_25.05.2022_00h00	1.47002e-09	3.67652e-06	2.35257e-11	2.77603e-09	[5]	Group212	30.2469	49	[ATR, AURKB, BAX, BRCA2, CCAR2, CREBBP, CUL4A, CUL4B, DDB1, DHX36, DTL, EIF2AK4, EIF2S1, EP300, ERCC1, ERCC2, ERCC3, ERCC4, ERCC6, FEN1, GTF2H2, KDM1A, MAP2K7, MEN1, METTL3, MINDY4, MSH2, MSH6, MYC, NOC2L, NPM1, NSMCE3, PARP1, PCNA, PIK3R1, PML, POLA1, POLD1, RO60, RPL26, RUVBL2, SDF4, SIRT1, TENT4A, TP53, TRIM32, USP28, XPC, ZBTB1]
GO:0042770	signal transduction in response to DNA damage	GO_BiologicalProcess-EBI-UniProt-GOA-ACAP-ARAP_25.05.2022_00h00	9.98705e-18	2.74244e-14	2.35257e-11	2.77603e-09	[4, 5, 6]	Group212	35.6784	71	[ABRAXAS1, ATAD5, ATM, ATR, ATRIP, BABAM1, BABAM2, BARD1, BLM, BRCA1, BRCA2, BRCC3, BRIP1, CCAR2, CDC5L, CDK1, CDK2, CLSPN, COPS3, CUL4A, DDX39B, DDX5, DTL, DYRK1A, EIF2AK4, EME1, ERCC4, ERCC6, ETAA1, FANCD2, GIGYF2, GTSE1, INTS7, KDM1A, MAP3K20, MRE11, MSH2, MSX1, NBN, NDRG1, NOP53, NPM1, PLK1, PML, POLR1B, PPP1R10, PRKDC, PRPF19, PSMD10, RAD51, RFWD3, RPA2, RPL26, SIRT1, SYF2, TELO2, THOC1, THO…
GO:0071479	cellular response to ionizing radiation	GO_BiologicalProcess-EBI-UniProt-GOA-ACAP-ARAP_25.05.2022_00h00	1.45127e-06	0.00329147	2.35257e-11	2.77603e-09	[5, 6]	Group212	31.4607	28	[ATM, ATR, BABAM2, BARD1, BLM, BRCA1, BRCA2, BRCC3, DNM2, ECT2, EEF1D, ERCC4, FIGNL1, HSPA5, INTS7, KDM1A, MAP3K20, NET1, NIPBL, RAD51, RPL26, SIRT1, TLK2, TNKS1BP1, TP53, TP53BP1, XRCC5, XRCC6]
GO:0034644	cellular response to UV	GO_BiologicalProcess-EBI-UniProt-GOA-ACAP-ARAP_25.05.2022_00h00	3.63795e-08	8.76019e-05	2.35257e-11	2.77603e-09	[6, 7]	Group212	33.3333	33	[ATR, AURKB, BAX, CREBBP, CUL4A, CUL4B, DDB1, DHX36, EIF2AK4, EIF2S1, EP300, ERCC1, ERCC4, KDM1A, METTL3, MINDY4, MYC, NOC2L, NPM1, NSMCE3, PARP1, PCNA, PIK3R1, POLA1, POLD1, RPL26, RUVBL2, SIRT1, TENT4A, TP53, USP28, XPC, ZBTB1]
GO:0003729	mRNA binding	GO_MolecularFunction-EBI-UniProt-GOA-ACAP-ARAP_25.05.2022_00h00	0	0	0	0	[5]	Group213	47.093	162	[AGO2, ALYREF, AQR, BCLAF1, CARM1, CASC3, CDK9, CHTOP, CLUH, CPSF1, CPSF6, CSTF2, CSTF2T, CSTF3, DCP1A, DDX3X, DDX5, DDX6, DHX33, DHX36, DHX9, EEFSEC, EIF2S1, EIF2S2, EIF3C, EIF3E, EIF4A1, EIF4A3, EIF4ENIF1, EIF4G1, EIF4G2, EIF4G3, EIF6, ELAVL1, EXOSC4, EXOSC8, FMR1, FUBP3, FUS, FXR1, FXR2, FYTTD1, G3BP1, G3BP2, GEMIN5, GNL3, HNRNPA0, HNRNPA1, HNRNPA2B1, HNRNPA3, HNRNPAB, HNRNPC, HNRNPD, HNRNPK, …
GO:0003730	mRNA 3'-UTR binding	GO_MolecularFunction-EBI-UniProt-GOA-ACAP-ARAP_25.05.2022_00h00	7.03872e-16	1.89975e-12	0	0	[6]	Group213	43.8095	46	[CDK9, CPSF1, DDX5, DHX36, ELAVL1, EXOSC4, EXOSC8, FMR1, FUS, FXR1, FXR2, GEMIN5, HNRNPA0, HNRNPA1, HNRNPA2B1, HNRNPA3, HNRNPC, HNRNPD, HNRNPL, HNRNPU, IGF2BP1, IGF2BP2, IGF2BP3, ILF3, KHSRP, LARP1, LARP4, LARP4B, PABPC1, PABPC4, PUM1, PUM2, RBM4, RNF40, RPL5, RPS7, RSL1D1, SECISBP2, SECISBP2L, SERBP1, TAF15, TARDBP, TIAL1, TP53, YBX3, ZFP36L2]
GO:1902369	negative regulation of RNA catabolic process	GO_BiologicalProcess-EBI-UniProt-GOA-ACAP-ARAP_25.05.2022_00h00	1.21707e-09	3.04998e-06	0	0	[5, 6, 7, 8, 9]	Group213	37.5	33	[CSDE1, DHX36, DHX9, DKC1, EIF4ENIF1, ELAVL1, FMR1, FUS, HNRNPA0, HNRNPAB, HNRNPC, HNRNPD, HNRNPU, IGF2BP1, IGF2BP2, IGF2BP3, LARP1, LARP4B, MEIOC, METTL16, NSUN2, PABPC1, PKP3, SECISBP2, SYNCRIP, TAF15, TARDBP, TENT4A, TENT4B, THRAP3, YBX1, YBX3, ZCCHC17]
GO:0043488	regulation of mRNA stability	GO_BiologicalProcess-EBI-UniProt-GOA-ACAP-ARAP_25.05.2022_00h00	9.90709e-27	2.83838e-23	0	0	[4, 6, 7, 8, 9, 10]	Group213	44.382	79	[AGO1, AGO2, AGO3, ALKBH5, APEX1, CNOT1, CNOT10, CNOT11, CNOT2, CNOT3, CNOT4, CNOT6, CNOT7, CNOT8, CNOT9, CSDE1, DCP1A, DHX36, DHX9, DIS3, EIF4ENIF1, ELAVL1, EXOSC2, EXOSC3, EXOSC5, EXOSC7, EXOSC8, FMR1, FUS, FXR1, FXR2, GIGYF2, HNRNPA0, HNRNPC, HNRNPD, HNRNPM, HNRNPU, IGF2BP1, IGF2BP2, IGF2BP3, KHSRP, LARP1, LARP4B, MEIOC, METTL16, METTL3, MLH1, MOV10, MYEF2, NPM1, PABPC1, PABPC4, PAN2, PAN3, PA…
GO:0043489	RNA stabilization	GO_BiologicalProcess-EBI-UniProt-GOA-ACAP-ARAP_25.05.2022_00h00	2.55232e-09	6.34762e-06	0	0	[4, 6, 7, 8, 9, 10]	Group213	39.726	29	[CSDE1, DHX36, DHX9, DKC1, EIF4ENIF1, ELAVL1, FUS, HNRNPA0, HNRNPC, HNRNPD, HNRNPU, IGF2BP1, IGF2BP2, IGF2BP3, LARP1, LARP4B, MEIOC, METTL16, NSUN2, PABPC1, SYNCRIP, TAF15, TARDBP, TENT4A, TENT4B, THRAP3, YBX1, YBX3, ZCCHC17]
GO:1902373	negative regulation of mRNA catabolic process	GO_BiologicalProcess-EBI-UniProt-GOA-ACAP-ARAP_25.05.2022_00h00	5.34014e-09	1.31902e-05	0	0	[5, 6, 7, 8, 9, 10]	Group213	38.6667	29	[CSDE1, DHX9, EIF4ENIF1, ELAVL1, FMR1, FUS, HNRNPA0, HNRNPAB, HNRNPC, HNRNPD, HNRNPU, IGF2BP1, IGF2BP2, IGF2BP3, LARP1, LARP4B, MEIOC, METTL16, PABPC1, PKP3, SECISBP2, SYNCRIP, TAF15, TARDBP, TENT4A, TENT4B, THRAP3, YBX1, YBX3]
GO:0048255	mRNA stabilization	GO_BiologicalProcess-EBI-UniProt-GOA-ACAP-ARAP_25.05.2022_00h00	3.25225e-08	7.85094e-05	0	0	[5, 6, 7, 8, 9, 10, 11]	Group213	39.6825	25	[CSDE1, DHX9, EIF4ENIF1, ELAVL1, FUS, HNRNPA0, HNRNPC, HNRNPD, HNRNPU, IGF2BP1, IGF2BP2, IGF2BP3, LARP1, LARP4B, MEIOC, METTL16, PABPC1, SYNCRIP, TAF15, TARDBP, TENT4A, TENT4B, THRAP3, YBX1, YBX3]
GO:0022626	cytosolic ribosome	GO_CellularComponent-EBI-UniProt-GOA-ACAP-ARAP_25.05.2022_00h00	9.20653e-43	2.72663e-39	3.69674e-37	8.42858e-35	[3, 4, 5, 6]	Group214	66.1017	78	[DDX3X, DHX29, EIF2AK4, EIF2D, EIF2S1, FXR2, LARP4, RACK1, RPL10, RPL10A, RPL11, RPL12, RPL13, RPL13A, RPL14, RPL15, RPL17, RPL18, RPL18A, RPL19, RPL21, RPL22, RPL23, RPL23A, RPL24, RPL26, RPL27, RPL27A, RPL28, RPL3, RPL30, RPL31, RPL32, RPL34, RPL35, RPL35A, RPL36, RPL36AL, RPL38, RPL4, RPL5, RPL6, RPL7, RPL7A, RPL7L1, RPL8, RPL9, RPLP0, RPLP2, RPS10, RPS11, RPS12, RPS13, RPS14, RPS15, RPS15A, R…
GO:0044391	ribosomal subunit	GO_CellularComponent-EBI-UniProt-GOA-ACAP-ARAP_25.05.2022_00h00	1.19853e-23	3.39425e-20	3.69674e-37	8.42858e-35	[3, 6]	Group214	39.9015	81	[DDX3X, DHX29, EIF2D, EIF2S1, FXR2, LARP4, MIEF1, MRPS22, MRPS27, NPM1, RACK1, RPL10, RPL10A, RPL11, RPL12, RPL13, RPL13A, RPL14, RPL15, RPL17, RPL18, RPL18A, RPL19, RPL21, RPL22, RPL23, RPL23A, RPL24, RPL26, RPL27, RPL27A, RPL28, RPL3, RPL30, RPL31, RPL32, RPL34, RPL35, RPL35A, RPL36, RPL36AL, RPL38, RPL4, RPL5, RPL6, RPL7, RPL7A, RPL7L1, RPL8, RPL9, RPLP0, RPLP2, RPS10, RPS11, RPS12, RPS13, RPS…
GO:0005840	ribosome	GO_CellularComponent-EBI-UniProt-GOA-ACAP-ARAP_25.05.2022_00h00	4.91851e-27	1.41063e-23	3.69674e-37	8.42858e-35	[5]	Group214	39.4191	95	[APEX1, CANX, DDX3X, DHX29, DHX9, DNAJC21, EIF2AK4, EIF2D, EIF2S1, FXR2, GCN1, LARP1, LARP4, LARP4B, MIEF1, MRPS22, MRPS27, NPM1, NR0B1, NUFIP2, RACK1, RPL10, RPL10A, RPL11, RPL12, RPL13, RPL13A, RPL14, RPL15, RPL17, RPL18, RPL18A, RPL19, RPL21, RPL22, RPL22L1, RPL23, RPL23A, RPL24, RPL26, RPL27, RPL27A, RPL28, RPL3, RPL30, RPL31, RPL32, RPL34, RPL35, RPL35A, RPL36, RPL36AL, RPL38, RPL4, RPL5, RP…
GO:0042788	polysomal ribosome	GO_CellularComponent-EBI-UniProt-GOA-ACAP-ARAP_25.05.2022_00h00	5.51034e-12	1.43379e-08	3.69674e-37	8.42858e-35	[4, 6]	Group214	61.1111	22	[DHX9, LARP1, LARP4B, NR0B1, NUFIP2, RPL10A, RPL11, RPL18, RPL18A, RPL19, RPL24, RPL30, RPL31, RPL32, RPL36, RPL36AL, RPL38, RPL6, RPL7A, RPL8, RPS23, RPS26]
GO:0015934	large ribosomal subunit	GO_CellularComponent-EBI-UniProt-GOA-ACAP-ARAP_25.05.2022_00h00	1.75778e-12	4.61066e-09	3.69674e-37	8.42858e-35	[4, 7]	Group214	37.1901	45	[FXR2, MIEF1, NPM1, RPL10, RPL10A, RPL11, RPL12, RPL13, RPL13A, RPL14, RPL15, RPL17, RPL18, RPL18A, RPL19, RPL21, RPL22, RPL23, RPL23A, RPL24, RPL26, RPL27, RPL27A, RPL28, RPL3, RPL30, RPL31, RPL32, RPL34, RPL35, RPL35A, RPL36, RPL36AL, RPL38, RPL4, RPL5, RPL6, RPL7, RPL7A, RPL7L1, RPL8, RPL9, RPLP0, RPLP2, ZCCHC17]
GO:0022625	cytosolic large ribosomal subunit	GO_CellularComponent-EBI-UniProt-GOA-ACAP-ARAP_25.05.2022_00h00	5.09603e-25	1.45186e-21	3.69674e-37	8.42858e-35	[4, 5, 6, 7, 8]	Group214	68.254	43	[FXR2, RPL10, RPL10A, RPL11, RPL12, RPL13, RPL13A, RPL14, RPL15, RPL17, RPL18, RPL18A, RPL19, RPL21, RPL22, RPL23, RPL23A, RPL24, RPL26, RPL27, RPL27A, RPL28, RPL3, RPL30, RPL31, RPL32, RPL34, RPL35, RPL35A, RPL36, RPL36AL, RPL38, RPL4, RPL5, RPL6, RPL7, RPL7A, RPL7L1, RPL8, RPL9, RPLP0, RPLP2, ZCCHC17]
GO:0002181	cytoplasmic translation	GO_BiologicalProcess-EBI-UniProt-GOA-ACAP-ARAP_25.05.2022_00h00	0	0	3.69674e-37	8.42858e-35	[5, 6, 7, 8]	Group214	60.5714	106	[CSDE1, DHX29, DHX36, DHX9, DRG1, EIF2B3, EIF2D, EIF2S2, EIF2S3, EIF3B, EIF3C, EIF3E, EIF3F, EIF3G, EIF3K, EIF4A1, EIF4A2, EIF4G1, EIF6, FMR1, FTSJ1, HNRNPD, HNRNPU, IGF2BP1, METTL3, MTOR, NCBP1, NDRG1, NEMF, PABPC1, RACK1, RBM4, RPL10, RPL10A, RPL11, RPL12, RPL13, RPL13A, RPL14, RPL15, RPL17, RPL18, RPL18A, RPL19, RPL21, RPL22, RPL22L1, RPL23, RPL23A, RPL24, RPL26, RPL27, RPL27A, RPL28, RPL3, RP…
GO:0030687	preribosome, large subunit precursor	GO_CellularComponent-EBI-UniProt-GOA-ACAP-ARAP_25.05.2022_00h00	4.64504e-08	0.000111527	0	0	[4]	Group215	60.8696	14	[BOP1, EBNA1BP2, EIF6, FTSJ3, LAS1L, MDN1, NIP7, NOC2L, NSA2, PES1, PPAN, RRP15, RRP1B, RRS1]
GO:0042254	ribosome biogenesis	GO_BiologicalProcess-EBI-UniProt-GOA-ACAP-ARAP_25.05.2022_00h00	0	0	0	0	[5]	Group215	55.3125	177	[AATF, ABT1, BOP1, BRIX1, BUD23, BYSL, CDKN2A, CHD7, CUL4A, CUL4B, DDX10, DDX17, DDX18, DDX21, DDX27, DDX31, DDX3X, DDX47, DDX51, DDX52, DDX54, DHX29, DHX30, DHX37, DIMT1, DIS3, DKC1, DROSHA, EBNA1BP2, EIF2S1, EIF4A3, EIF6, ERCC2, ESF1, EXOSC1, EXOSC10, EXOSC2, EXOSC3, EXOSC4, EXOSC5, EXOSC6, EXOSC7, EXOSC8, FBL, FRG1, FTSJ3, GAR1, GNL2, GNL3L, GPATCH4, GRWD1, GTPBP4, HEATR1, HEATR3, IGF2BP3, KAT…
GO:0042273	ribosomal large subunit biogenesis	GO_BiologicalProcess-EBI-UniProt-GOA-ACAP-ARAP_25.05.2022_00h00	2.17207e-27	6.23167e-24	0	0	[5, 6]	Group215	66.2162	49	[BOP1, BRIX1, DDX18, DHX30, EBNA1BP2, EIF6, FTSJ3, GTPBP4, HEATR3, LAS1L, MDN1, NIFK, NIP7, NOC2L, NOL9, NOP2, NOP53, NPM1, NSA2, NVL, PAK1IP1, PES1, PPAN, RPF2, RPL10, RPL10A, RPL11, RPL14, RPL15, RPL23A, RPL24, RPL26, RPL35, RPL35A, RPL38, RPL5, RPL6, RPL7, RPL7A, RPL7L1, RPLP0, RRP15, RRS1, RSL1D1, SDAD1, SURF6, URB1, ZNHIT3, ZNHIT6]
GO:0042255	ribosome assembly	GO_BiologicalProcess-EBI-UniProt-GOA-ACAP-ARAP_25.05.2022_00h00	3.02978e-16	8.20465e-13	0	0	[6, 7]	Group215	53.7313	36	[ABT1, BOP1, BRIX1, DDX3X, DHX29, DHX30, DHX37, EIF2S1, EIF6, MDN1, NIP7, NOP2, NOP53, NPM1, PPAN, PRKDC, PWP2, RPF2, RPL10, RPL11, RPL15, RPL23A, RPL24, RPL38, RPL5, RPL6, RPLP0, RPS14, RPS15, RPS19, RPS27, RPS5, RPSA, RRP7A, RRS1, XRCC5]
GO:0000027	ribosomal large subunit assembly	GO_BiologicalProcess-EBI-UniProt-GOA-ACAP-ARAP_25.05.2022_00h00	3.34922e-10	8.48023e-07	0	0	[6, 7, 8]	Group215	62.069	18	[BOP1, BRIX1, DHX30, MDN1, NOP2, NOP53, PPAN, RPF2, RPL10, RPL11, RPL15, RPL23A, RPL24, RPL38, RPL5, RPL6, RPLP0, RRS1]
GO:0000470	maturation of LSU-rRNA	GO_BiologicalProcess-EBI-UniProt-GOA-ACAP-ARAP_25.05.2022_00h00	5.37529e-15	1.4438e-11	0	0	[6, 7, 8, 9, 10]	Group215	75.8621	22	[BOP1, DDX18, EIF6, FTSJ3, GTPBP4, LAS1L, NIFK, NOL9, NOP2, NSA2, PES1, RPF2, RPL10A, RPL35, RPL7, RPL7A, RPL7L1, RRP15, RSL1D1, URB1, ZNHIT3, ZNHIT6]
GO:0000463	maturation of LSU-rRNA from tricistronic rRNA transcript (SSU-rRNA, 5.8S rRNA, LSU-rRNA)	GO_BiologicalProcess-EBI-UniProt-GOA-ACAP-ARAP_25.05.2022_00h00	2.23723e-12	5.86153e-09	0	0	[7, 8, 9, 10, 11]	Group215	93.3333	14	[BOP1, DDX18, FTSJ3, GTPBP4, NIFK, NOL9, PES1, RPF2, RPL35, RPL7, RPL7L1, URB1, ZNHIT3, ZNHIT6]
GO:0044843	cell cycle G1/S phase transition	GO_BiologicalProcess-EBI-UniProt-GOA-ACAP-ARAP_25.05.2022_00h00	1.59243e-18	4.39512e-15	5.3947e-33	1.17605e-30	[4, 5]	Group216	32.8244	86	[ACTL6A, AMBRA1, ANKRD17, APC, APEX1, APPL1, ATM, BRD4, BRD7, BRIP1, CCNA2, CCNH, CDC7, CDC73, CDK17, CDK2, CDK4, CDK5, CDK7, CDKN2A, CPSF3, CUL1, CUL2, CUL3, CUL4A, CUL4B, CUL5, DACT1, DDX3X, DLG1, ECD, EIF4E, EIF4G1, EZH2, FAM83D, GIGYF2, GTSE1, IQGAP3, KANK2, KHDRBS1, KIF14, KMT2E, MEN1, MEPCE, METTL13, MLF1, MNAT1, MTBP, MYC, NACC2, NPAT, PAF1, PAGR1, PBRM1, PHB2, PHF8, PLRG1, PML, POLE, POLR…
GO:0045930	negative regulation of mitotic cell cycle	GO_BiologicalProcess-EBI-UniProt-GOA-ACAP-ARAP_25.05.2022_00h00	5.60249e-20	1.56085e-16	5.3947e-33	1.17605e-30	[4, 5, 6]	Group216	34.8548	84	[ABRAXAS1, APC, ATM, AURKB, BABAM1, BABAM2, BARD1, BLM, BRCA1, BRCC3, BRD7, BUB1, BUB1B, BUB3, CCNB1, CDC20, CDC73, CDK1, CDK2, CDK5RAP2, CLSPN, CTNNB1, DACT1, DLG1, DTL, EME1, EZH2, FANCD2, FOXC1, GEN1, GIGYF2, GTSE1, HASPIN, HECA, INTS3, KANK2, KLHL22, MAD1L1, MAD2L1, MAP3K20, MEIOC, MRE11, MSH2, MTBP, NABP2, NACC2, NBN, NDC80, NOP53, NUF2, ORC1, PCID2, PINX1, PLK1, PML, POLR1B, PPP1R10, PRKDC,…
GO:0000082	G1/S transition of mitotic cell cycle	GO_BiologicalProcess-EBI-UniProt-GOA-ACAP-ARAP_25.05.2022_00h00	8.49794e-17	2.31399e-13	5.3947e-33	1.17605e-30	[5, 6]	Group216	32.906	77	[ACTL6A, AMBRA1, ANKRD17, APC, APEX1, APPL1, ATM, BRD4, BRD7, BRIP1, CCNH, CDC7, CDC73, CDK17, CDK2, CDK4, CDK5, CDK7, CDKN2A, CPSF3, CUL1, CUL2, CUL3, CUL4A, CUL4B, CUL5, DACT1, DDX3X, DLG1, ECD, EIF4E, EIF4G1, EZH2, GIGYF2, GTSE1, IQGAP3, KANK2, KHDRBS1, KIF14, KMT2E, MEPCE, MNAT1, MTBP, MYC, NACC2, NPAT, PBRM1, PHF8, PLRG1, PML, POLE, POLR1B, PPP2CA, PPP6C, PRKDC, PSME2, PSME3, RB1, RBBP8, RDX…
GO:1902806	regulation of cell cycle G1/S phase transition	GO_BiologicalProcess-EBI-UniProt-GOA-ACAP-ARAP_25.05.2022_00h00	2.94977e-14	7.8877e-11	5.3947e-33	1.17605e-30	[5, 6, 7]	Group216	32.9897	64	[ACTL6A, AMBRA1, ANKRD17, APC, APEX1, APPL1, ATM, BRD7, CCNH, CDC73, CDK2, CDK7, CDKN2A, CPSF3, CUL4A, CUL4B, DACT1, DDX3X, DLG1, ECD, EIF4G1, EZH2, FAM83D, GIGYF2, GTSE1, KANK2, KIF14, KMT2E, MEN1, MEPCE, METTL13, MLF1, MNAT1, MTBP, NACC2, PAF1, PAGR1, PBRM1, PHB2, PLRG1, PML, POLR1B, PPP2CA, PRKDC, PSME2, PSME3, RB1, RDX, RFWD3, RPA2, RPL26, RPTOR, RRM1, SMARCA4, SMARCB1, SMARCC1, SMARCC2, SMAR…
GO:1901991	negative regulation of mitotic cell cycle phase transition	GO_BiologicalProcess-EBI-UniProt-GOA-ACAP-ARAP_25.05.2022_00h00	1.63945e-18	4.52326e-15	5.3947e-33	1.17605e-30	[5, 6, 7, 8]	Group216	37.037	70	[ABRAXAS1, APC, ATM, AURKB, BABAM1, BABAM2, BARD1, BLM, BRCA1, BRCC3, BRD7, BUB1, BUB1B, BUB3, CCNB1, CDC20, CDC73, CDK1, CDK2, CDK5RAP2, CLSPN, DACT1, DLG1, DTL, EZH2, GEN1, GIGYF2, GTSE1, HASPIN, INTS3, KANK2, KLHL22, MAD1L1, MAD2L1, MRE11, NABP2, NACC2, NBN, NDC80, NOP53, NUF2, ORC1, PCID2, PINX1, PLK1, PML, POLR1B, PRKDC, RAD21, RAD50, RB1, RBBP8, RFWD3, RPA2, RPL26, SPC24, SPC25, SYF2, TICRR…
GO:1902807	negative regulation of cell cycle G1/S phase transition	GO_BiologicalProcess-EBI-UniProt-GOA-ACAP-ARAP_25.05.2022_00h00	1.54963e-05	0.0332861	5.3947e-33	1.17605e-30	[5, 6, 7, 8]	Group216	29.7619	25	[APC, ATM, BRD7, CDC73, CDK2, DACT1, DLG1, EZH2, GIGYF2, GTSE1, KANK2, MEN1, METTL13, NACC2, PML, POLR1B, PRKDC, RB1, RFWD3, RPA2, RPL26, TP53, WAC, WEE1, ZNF655]
GO:2000045	regulation of G1/S transition of mitotic cell cycle	GO_BiologicalProcess-EBI-UniProt-GOA-ACAP-ARAP_25.05.2022_00h00	7.30899e-13	1.92738e-09	5.3947e-33	1.17605e-30	[6, 7, 8]	Group216	33.3333	56	[ACTL6A, AMBRA1, ANKRD17, APC, APEX1, APPL1, ATM, BRD7, CCNH, CDC73, CDK2, CDK7, CDKN2A, CPSF3, CUL4A, CUL4B, DACT1, DDX3X, DLG1, ECD, EIF4G1, EZH2, GIGYF2, GTSE1, KANK2, KIF14, KMT2E, MEPCE, MNAT1, MTBP, NACC2, PBRM1, PLRG1, PML, POLR1B, PPP2CA, PRKDC, PSME2, PSME3, RB1, RDX, RFWD3, RPA2, RPL26, RPTOR, RRM1, SMARCA4, SMARCB1, SMARCC1, SMARCC2, SMARCE1, STIL, TP53, WAC, WEE1, ZNF655]
GO:0034248	regulation of cellular amide metabolic process	GO_BiologicalProcess-EBI-UniProt-GOA-ACAP-ARAP_25.05.2022_00h00	3.48026e-41	1.02701e-37	1.76905e-20	3.06046e-18	[4, 5]	Group217	34.07	185	[ABCF1, AGO1, AGO2, AGO3, APEX1, ATXN2, BCLAF1, BZW2, CAPRIN1, CASC3, CCNA2, CDC123, CNOT1, CNOT10, CNOT11, CNOT2, CNOT3, CNOT4, CNOT6, CNOT7, CNOT8, CNOT9, COPS5, CSDE1, CSNK1E, CYFIP1, DAPK3, DCP1A, DDX1, DDX3X, DDX6, DHX29, DHX36, DHX9, DIS3, EEF1B2, EEF1D, EEF2, EEFSEC, EIF2AK1, EIF2AK4, EIF2B1, EIF2B2, EIF2B3, EIF2B4, EIF2B5, EIF2D, EIF2S1, EIF2S2, EIF2S3, EIF3B, EIF3C, EIF3E, EIF3F, EIF3G, …
GO:0010628	positive regulation of gene expression	GO_BiologicalProcess-EBI-UniProt-GOA-ACAP-ARAP_25.05.2022_00h00	8.1406e-06	0.0177628	1.76905e-20	3.06046e-18	[4, 5, 6]	Group217	16.4763	202	[ADAR, AFDN, AGO2, AGO3, AKAP12, ANK3, ANXA2, APPL1, ARHGEF2, ARNT, ATAD5, ATM, BAG2, BCL11A, BRCA1, CDC123, CDK1, CDKN2A, CNN2, CSDE1, CTNNB1, DDX1, DDX21, DDX3X, DDX5, DHX29, DHX33, DHX36, DHX9, DROSHA, DYRK1A, EEF2, EIF2AK4, EIF2B5, EIF2S3, EIF3C, EIF3E, EIF4A3, EIF4ENIF1, EIF4G1, EIF5A, EIF6, ELAVL1, ENO1, EP300, ERCC6, EXOSC3, EXOSC6, EZR, FAM98A, FMR1, FOXC1, FOXP1, FUBP3, FUS, FXR1, FXR2, …
GO:0034250	positive regulation of cellular amide metabolic process	GO_BiologicalProcess-EBI-UniProt-GOA-ACAP-ARAP_25.05.2022_00h00	5.78999e-15	1.55461e-11	1.76905e-20	3.06046e-18	[4, 5, 6]	Group217	34.6369	62	[CCNA2, CDC123, CSDE1, CSNK1E, DDX3X, DHX29, DHX36, DHX9, EEF2, EIF2AK4, EIF2B5, EIF2S3, EIF3C, EIF3E, EIF4A3, EIF4G1, EIF5A, EIF6, ELAVL1, FMR1, FXR1, FXR2, HNRNPD, HNRNPL, HNRNPU, IGF2BP1, KHDRBS1, LARP1, LARP4, LARP4B, METTL3, MIEF1, MRPS27, MTOR, MYC, NAT10, NPM1, NSUN5, PABPC1, PASK, PICALM, POLDIP3, PRKDC, PYM1, RBM4, RPL26, RPL5, RPS4X, RPS9, SPHK2, SYNCRIP, TARBP2, TENT4A, TENT4B, UPF3B, …
GO:0010608	post-transcriptional regulation of gene expression	GO_BiologicalProcess-EBI-UniProt-GOA-ACAP-ARAP_25.05.2022_00h00	0	0	1.76905e-20	3.06046e-18	[5, 6]	Group217	35.9532	215	[ABCF1, ADAR, AGO1, AGO2, AGO3, ALKBH5, APEX1, ATXN2, BCLAF1, BZW2, CAPRIN1, CASC3, CDC123, CNOT1, CNOT10, CNOT11, CNOT2, CNOT3, CNOT4, CNOT6, CNOT7, CNOT8, CNOT9, COPS5, CSDE1, CYFIP1, DAPK3, DCP1A, DDX1, DDX3X, DDX5, DDX6, DHX29, DHX36, DHX9, DICER1, DIS3, DKC1, EEF1B2, EEF1D, EEF2, EEFSEC, EIF2AK1, EIF2AK4, EIF2B1, EIF2B2, EIF2B3, EIF2B4, EIF2B5, EIF2D, EIF2S1, EIF2S2, EIF2S3, EIF3B, EIF3C, EI…
GO:2000112	regulation of cellular macromolecule biosynthetic process	GO_BiologicalProcess-EBI-UniProt-GOA-ACAP-ARAP_25.05.2022_00h00	5.04031e-36	1.47832e-32	1.76905e-20	3.06046e-18	[5, 6]	Group217	32.0285	180	[AATF, ABCF1, AGO1, AGO2, AGO3, ATXN2, BCLAF1, BZW2, CAPRIN1, CASC3, CDC123, CNOT1, CNOT10, CNOT11, CNOT2, CNOT3, CNOT4, CNOT6, CNOT7, CNOT8, CNOT9, COPS5, CSDE1, CTNNB1, CYFIP1, DAPK3, DCP1A, DDX1, DDX3X, DDX6, DHX29, DHX36, DHX9, DIS3, EEF1B2, EEF1D, EEF2, EEFSEC, EIF2AK1, EIF2AK4, EIF2B1, EIF2B2, EIF2B3, EIF2B4, EIF2B5, EIF2D, EIF2S1, EIF2S2, EIF2S3, EIF3B, EIF3C, EIF3E, EIF3F, EIF3G, EIF3K, E…
GO:0006417	regulation of translation	GO_BiologicalProcess-EBI-UniProt-GOA-ACAP-ARAP_25.05.2022_00h00	2.24208e-44	6.46377e-41	1.76905e-20	3.06046e-18	[5, 6, 7, 8]	Group217	36.9198	175	[ABCF1, AGO1, AGO2, AGO3, ATXN2, BCLAF1, BZW2, CAPRIN1, CASC3, CDC123, CNOT1, CNOT10, CNOT11, CNOT2, CNOT3, CNOT4, CNOT6, CNOT7, CNOT8, CNOT9, COPS5, CSDE1, CYFIP1, DAPK3, DCP1A, DDX1, DDX3X, DDX6, DHX29, DHX36, DHX9, DIS3, EEF1B2, EEF1D, EEF2, EEFSEC, EIF2AK1, EIF2AK4, EIF2B1, EIF2B2, EIF2B3, EIF2B4, EIF2B5, EIF2D, EIF2S1, EIF2S2, EIF2S3, EIF3B, EIF3C, EIF3E, EIF3F, EIF3G, EIF3K, EIF4A1, EIF4A2,…
GO:0045727	positive regulation of translation	GO_BiologicalProcess-EBI-UniProt-GOA-ACAP-ARAP_25.05.2022_00h00	6.79266e-17	1.85168e-13	1.76905e-20	3.06046e-18	[5, 6, 7, 8, 9]	Group217	39.1892	58	[CDC123, CSDE1, DDX3X, DHX29, DHX36, DHX9, EEF2, EIF2AK4, EIF2B5, EIF2S3, EIF3C, EIF3E, EIF4A3, EIF4G1, EIF5A, EIF6, ELAVL1, FMR1, FXR1, FXR2, HNRNPD, HNRNPL, HNRNPU, IGF2BP1, KHDRBS1, LARP1, LARP4, LARP4B, METTL3, MIEF1, MRPS27, MTOR, MYC, NAT10, NPM1, NSUN5, PABPC1, PASK, POLDIP3, PRKDC, PYM1, RBM4, RPL26, RPL5, RPS4X, RPS9, SYNCRIP, TARBP2, TENT4A, TENT4B, UPF3B, USP16, VIM, YBX1, YBX3, YTHDF1…
GO:0070531	BRCA1-A complex	GO_CellularComponent-EBI-UniProt-GOA-ACAP-ARAP_25.05.2022_00h00	1.18846e-05	0.0257182	2.99501e-14	4.22297e-12	[3, 7]	Group218	77.7778	7	[ABRAXAS1, BABAM1, BABAM2, BARD1, BRCA1, BRCC3, UIMC1]
GO:1902750	negative regulation of cell cycle G2/M phase transition	GO_BiologicalProcess-EBI-UniProt-GOA-ACAP-ARAP_25.05.2022_00h00	2.71087e-08	6.55489e-05	2.99501e-14	4.22297e-12	[5, 6, 7, 8]	Group218	38.0282	27	[ABRAXAS1, ATM, AURKB, BABAM1, BABAM2, BARD1, BLM, BRCA1, BRCC3, CDK1, CLSPN, DTL, INTS3, MRE11, NABP2, NBN, NOP53, ORC1, PINX1, PLK1, RAD21, RAD50, RBBP8, SYF2, TICRR, TOPBP1, UIMC1]
GO:0010972	negative regulation of G2/M transition of mitotic cell cycle	GO_BiologicalProcess-EBI-UniProt-GOA-ACAP-ARAP_25.05.2022_00h00	1.32154e-08	3.23116e-05	2.99501e-14	4.22297e-12	[6, 7, 8, 9]	Group218	39.1304	27	[ABRAXAS1, ATM, AURKB, BABAM1, BABAM2, BARD1, BLM, BRCA1, BRCC3, CDK1, CLSPN, DTL, INTS3, MRE11, NABP2, NBN, NOP53, ORC1, PINX1, PLK1, RAD21, RAD50, RBBP8, SYF2, TICRR, TOPBP1, UIMC1]
GO:0016578	histone deubiquitination	GO_BiologicalProcess-EBI-UniProt-GOA-ACAP-ARAP_25.05.2022_00h00	1.10376e-11	2.86315e-08	2.99501e-14	4.22297e-12	[6, 7, 8, 9]	Group218	52	26	[ABRAXAS1, ASXL1, BABAM1, BABAM2, BAP1, BARD1, BRCA1, BRCC3, MAGI1, SF3B3, SUPT3H, SUPT7L, TADA1, TADA2B, TADA3, TAF2, TAF5L, TAF6, TAF6L, TAF7, TAF9, TRRAP, UIMC1, USP16, USP22, USP7]
GO:0044818	mitotic G2/M transition checkpoint	GO_BiologicalProcess-EBI-UniProt-GOA-ACAP-ARAP_25.05.2022_00h00	6.50411e-09	1.60131e-05	2.99501e-14	4.22297e-12	[5, 6, 7, 8, 9, 10]	Group218	43.6364	24	[ABRAXAS1, ATM, BABAM1, BABAM2, BARD1, BLM, BRCA1, BRCC3, CDK1, CLSPN, DTL, INTS3, MRE11, NABP2, NBN, NOP53, ORC1, PLK1, RAD50, RBBP8, SYF2, TICRR, TOPBP1, UIMC1]
GO:0070537	histone H2A K63-linked deubiquitination	GO_BiologicalProcess-EBI-UniProt-GOA-ACAP-ARAP_25.05.2022_00h00	1.81034e-06	0.00408232	2.99501e-14	4.22297e-12	[7, 8, 9, 10]	Group218	80	8	[ABRAXAS1, BABAM1, BABAM2, BARD1, BRCA1, BRCC3, UIMC1, USP16]
GO:0007095	mitotic G2 DNA damage checkpoint signaling	GO_BiologicalProcess-EBI-UniProt-GOA-ACAP-ARAP_25.05.2022_00h00	1.08454e-07	0.000257254	2.99501e-14	4.22297e-12	[6, 7, 8, 9, 10, 11, 12]	Group218	47.3684	18	[ABRAXAS1, ATM, BABAM1, BABAM2, BLM, BRCA1, BRCC3, CDK1, CLSPN, DTL, MRE11, NBN, NOP53, PLK1, SYF2, TICRR, TOPBP1, UIMC1]
GO:0008233	peptidase activity	GO_MolecularFunction-EBI-UniProt-GOA-ACAP-ARAP_25.05.2022_00h00	2.56037e-07	0.000599383	0.00266757	0.00533513	[3]	Group219	7.58123	84	[AGTPBP1, ALG13, ANP32B, ANXA2, BAP1, BAX, BIRC6, BRCC3, CCNA2, CDKN2A, COPS2, COPS5, COPS6, CSNK2A1, CSNK2A2, DDX3X, DNAJB6, EIF3F, ESPL1, FASN, GPI, HDAC1, HIP1R, HMGB1, HNRNPC, HSPD1, IFT57, IGBP1, INTS1, MAGI1, MINDY4, MYC, NDEL1, NUP98, OTUB1, PAN2, PCID2, PDCD2, PICALM, PIH1D1, PIKFYVE, PML, POLR1G, PPP2R5C, PRPF8, PSMA3, PSMA6, PSMB5, PSMB6, PSME2, PSME3, PSME4, PSMF1, RACK1, RNF34, RNPEP,…
GO:0070646	protein modification by small protein removal	GO_BiologicalProcess-EBI-UniProt-GOA-ACAP-ARAP_25.05.2022_00h00	1.10076e-10	2.80142e-07	0.00266757	0.00533513	[5, 6, 7]	Group219	29.9465	56	[ABRAXAS1, ASXL1, BABAM1, BABAM2, BAP1, BARD1, BRCA1, BRCC3, CDK1, COPS2, COPS3, COPS5, COPS6, COPS7B, EIF3F, GPS1, MAGI1, MINDY4, NOP53, OTUB1, SENP1, SENP3, SENP5, SENP6, SF3B3, SHMT1, SUMO1, SUPT3H, SUPT7L, TADA1, TADA2B, TADA3, TAF2, TAF5L, TAF6, TAF6L, TAF7, TAF9, TRIM21, TRRAP, UIMC1, USP10, USP11, USP16, USP19, USP22, USP24, USP28, USP34, USP53, USP54, USP7, USP9X, USP9Y, VCPIP1, WDR48]
GO:0016579	protein deubiquitination	GO_BiologicalProcess-EBI-UniProt-GOA-ACAP-ARAP_25.05.2022_00h00	7.8517e-08	0.000187263	0.00266757	0.00533513	[6, 7, 8]	Group219	27.5449	46	[ABRAXAS1, ASXL1, BABAM1, BABAM2, BAP1, BARD1, BRCA1, BRCC3, CDK1, COPS5, EIF3F, MAGI1, MINDY4, NOP53, OTUB1, SF3B3, SHMT1, SUPT3H, SUPT7L, TADA1, TADA2B, TADA3, TAF2, TAF5L, TAF6, TAF6L, TAF7, TAF9, TRIM21, TRRAP, UIMC1, USP10, USP11, USP16, USP19, USP22, USP24, USP28, USP34, USP53, USP54, USP7, USP9X, USP9Y, VCPIP1, WDR48]
GO:0016578	histone deubiquitination	GO_BiologicalProcess-EBI-UniProt-GOA-ACAP-ARAP_25.05.2022_00h00	1.10376e-11	2.86315e-08	0.00266757	0.00533513	[6, 7, 8, 9]	Group219	52	26	[ABRAXAS1, ASXL1, BABAM1, BABAM2, BAP1, BARD1, BRCA1, BRCC3, MAGI1, SF3B3, SUPT3H, SUPT7L, TADA1, TADA2B, TADA3, TAF2, TAF5L, TAF6, TAF6L, TAF7, TAF9, TRRAP, UIMC1, USP16, USP22, USP7]
GO:0035520	monoubiquitinated protein deubiquitination	GO_BiologicalProcess-EBI-UniProt-GOA-ACAP-ARAP_25.05.2022_00h00	1.56032e-08	3.80717e-05	0.00266757	0.00533513	[7, 8, 9]	Group219	50	19	[ASXL1, BAP1, MAGI1, SF3B3, SUPT3H, SUPT7L, TADA1, TADA2B, TADA3, TAF2, TAF5L, TAF6, TAF6L, TAF7, TAF9, TRRAP, USP16, USP22, USP7]
GO:0035521	monoubiquitinated histone deubiquitination	GO_BiologicalProcess-EBI-UniProt-GOA-ACAP-ARAP_25.05.2022_00h00	6.16111e-09	1.51994e-05	0.00266757	0.00533513	[7, 8, 9, 10]	Group219	54.5455	18	[ASXL1, BAP1, MAGI1, SF3B3, SUPT3H, SUPT7L, TADA1, TADA2B, TADA3, TAF2, TAF5L, TAF6, TAF6L, TAF7, TAF9, TRRAP, USP16, USP22]
GO:0035522	monoubiquitinated histone H2A deubiquitination	GO_BiologicalProcess-EBI-UniProt-GOA-ACAP-ARAP_25.05.2022_00h00	6.16111e-09	1.51994e-05	0.00266757	0.00533513	[8, 9, 10, 11]	Group219	54.5455	18	[ASXL1, BAP1, MAGI1, SF3B3, SUPT3H, SUPT7L, TADA1, TADA2B, TADA3, TAF2, TAF5L, TAF6, TAF6L, TAF7, TAF9, TRRAP, USP16, USP22]
GO:0005657	replication fork	GO_CellularComponent-EBI-UniProt-GOA-ACAP-ARAP_25.05.2022_00h00	4.16786e-11	1.06989e-07	2.58396e-13	3.41082e-11	[2, 6]	Group220	42.6667	32	[BCAS2, BLM, CDC5L, DMAP1, EME1, ETAA1, MCM10, MCM3, MRE11, NBN, PCNA, PLRG1, POLA1, POLD1, POLD2, POLR1A, POLR1B, PRPF19, RAD18, RADX, RFC1, RFC2, RFC3, RFC4, RFC5, RPA1, RPA2, SMARCA5, SMARCAD1, TONSL, TP53, TP53BP1]
GO:0030894	replisome	GO_CellularComponent-EBI-UniProt-GOA-ACAP-ARAP_25.05.2022_00h00	7.05127e-07	0.00162109	2.58396e-13	3.41082e-11	[3, 7]	Group220	51.8519	14	[BCAS2, CDC5L, MCM3, PCNA, PLRG1, POLA1, POLD1, POLD2, POLR1A, POLR1B, PRPF19, RPA1, RPA2, TONSL]
GO:0043596	nuclear replication fork	GO_CellularComponent-EBI-UniProt-GOA-ACAP-ARAP_25.05.2022_00h00	7.48748e-08	0.000178726	2.58396e-13	3.41082e-11	[3, 7, 8]	Group220	46.3415	19	[BCAS2, CDC5L, EME1, ETAA1, MCM10, MCM3, PCNA, PLRG1, POLA1, POLD1, POLD2, POLR1A, POLR1B, PRPF19, RPA1, RPA2, SMARCA5, SMARCAD1, TONSL]
GO:0043601	nuclear replisome	GO_CellularComponent-EBI-UniProt-GOA-ACAP-ARAP_25.05.2022_00h00	1.70235e-06	0.00384561	2.58396e-13	3.41082e-11	[3, 4, 7, 8, 9]	Group220	52	13	[BCAS2, CDC5L, MCM3, PLRG1, POLA1, POLD1, POLD2, POLR1A, POLR1B, PRPF19, RPA1, RPA2, TONSL]
GO:0005662	DNA replication factor A complex	GO_CellularComponent-EBI-UniProt-GOA-ACAP-ARAP_25.05.2022_00h00	1.54336e-05	0.0331669	2.58396e-13	3.41082e-11	[3, 4, 5, 7, 8, 9, 10]	Group220	60	9	[BCAS2, CDC5L, PLRG1, POLR1A, POLR1B, PRPF19, RPA1, RPA2, TONSL]
GO:0043047	single-stranded telomeric DNA binding	GO_MolecularFunction-EBI-UniProt-GOA-ACAP-ARAP_25.05.2022_00h00	2.99554e-06	0.00668006	2.58396e-13	3.41082e-11	[7]	Group220	62.5	10	[HNRNPA1, HNRNPA2B1, NABP2, POLR1A, POLR1B, RAD50, RPA1, RPA2, TERF2, TERF2IP]
GO:0098505	G-rich strand telomeric DNA binding	GO_MolecularFunction-EBI-UniProt-GOA-ACAP-ARAP_25.05.2022_00h00	9.60577e-07	0.00219588	2.58396e-13	3.41082e-11	[8]	Group220	75	9	[HNRNPA1, HNRNPA2B1, NABP2, POLR1A, POLR1B, RPA1, RPA2, TERF2, TERF2IP]
GO:0090543	Flemming body	GO_CellularComponent-EBI-UniProt-GOA-ACAP-ARAP_25.05.2022_00h00	1.61651e-06	0.00365493	1.10284e-18	1.83072e-16	[2, 3]	Group221	44.4444	16	[AGAP2, BIRC6, EXOC1, EXOC2, EXOC4, EXOC6, EXOC7, IST1, KIF14, KIF23, NCAPG, NUP62, PDCD6IP, RACGAP1, RAN, TSG101]
GO:0051648	vesicle localization	GO_BiologicalProcess-EBI-UniProt-GOA-ACAP-ARAP_25.05.2022_00h00	2.16072e-07	0.000507986	1.10284e-18	1.83072e-16	[3]	Group221	24.6696	56	[AP3B1, AP3D1, AP3M1, AP3S1, APEX1, ARFGAP2, ARFGAP3, BBS2, BBS7, BLOC1S2, C17orf75, CDK5, CLASP1, COPS5, CSNK1D, CTNNB1, CUL3, DNM2, EXOC1, EXOC2, EXOC3, EXOC4, EXOC5, EXOC6, EXOC7, EXOC8, FAM91A1, GBF1, HTT, KIF13A, KIF1A, KIF5B, LRRK2, MYO5C, NDE1, NDEL1, PAFAH1B1, PDCD6IP, PICALM, PPP6C, RAB11A, SAR1A, SCRIB, SEC16A, SNAP29, SNAPIN, TANC2, TBC1D23, TRAPPC3, TRAPPC8, TRIP11, TSG101, USO1, VPS3…
GO:0051656	establishment of organelle localization	GO_BiologicalProcess-EBI-UniProt-GOA-ACAP-ARAP_25.05.2022_00h00	2.43291e-16	6.59806e-13	1.10284e-18	1.83072e-16	[3]	Group221	26.0684	122	[AGTPBP1, AP3B1, AP3D1, AP3M1, AP3S1, APEX1, ARFGAP2, ARFGAP3, ARHGAP21, ATM, AURKB, BBS2, BBS7, BLOC1S2, C17orf75, CCNB1, CDC23, CDK5, CDK5RAP2, CENPE, CFL1, CHMP2B, CLASP1, COPG1, COPG2, COPS5, CSNK1D, CTNNB1, CUL3, DLG1, DNM2, DOCK7, EIF6, EML3, ESPL1, EXOC1, EXOC2, EXOC3, EXOC4, EXOC5, EXOC6, EXOC7, EXOC8, EZR, FAM83D, FAM91A1, GBF1, HDAC6, HNRNPU, HOOK3, HTT, KAT2B, KIF13A, KIF14, KIF18A, KI…
GO:0006903	vesicle targeting	GO_BiologicalProcess-EBI-UniProt-GOA-ACAP-ARAP_25.05.2022_00h00	1.90108e-08	4.62342e-05	1.10284e-18	1.83072e-16	[2, 5]	Group221	38.5714	27	[ARFGAP2, ARFGAP3, C17orf75, CLASP1, CSNK1D, CUL3, EXOC1, EXOC2, EXOC3, EXOC4, EXOC5, EXOC6, EXOC7, EXOC8, FAM91A1, GBF1, PPP6C, SAR1A, SCRIB, SEC16A, SNAP29, TBC1D23, TRAPPC3, TRAPPC8, TRIP11, WDR11, YKT6]
GO:0051650	establishment of vesicle localization	GO_BiologicalProcess-EBI-UniProt-GOA-ACAP-ARAP_25.05.2022_00h00	1.05826e-07	0.000251547	1.10284e-18	1.83072e-16	[4]	Group221	25.7143	54	[AP3B1, AP3D1, AP3M1, AP3S1, APEX1, ARFGAP2, ARFGAP3, BBS2, BBS7, BLOC1S2, C17orf75, CDK5, CLASP1, COPS5, CSNK1D, CTNNB1, CUL3, DNM2, EXOC1, EXOC2, EXOC3, EXOC4, EXOC5, EXOC6, EXOC7, EXOC8, FAM91A1, GBF1, HTT, KIF13A, KIF1A, KIF5B, LRRK2, MYO5C, NDE1, NDEL1, PAFAH1B1, PDCD6IP, PICALM, PPP6C, RAB11A, SAR1A, SCRIB, SEC16A, SNAP29, SNAPIN, TANC2, TBC1D23, TRAPPC3, TRAPPC8, TRIP11, TSG101, WDR11, YKT…
GO:0099022	vesicle tethering	GO_BiologicalProcess-EBI-UniProt-GOA-ACAP-ARAP_25.05.2022_00h00	3.83646e-06	0.00850927	1.10284e-18	1.83072e-16	[3, 4, 6]	Group221	44.1176	15	[C17orf75, EXOC1, EXOC2, EXOC3, EXOC4, EXOC5, EXOC6, EXOC7, EXOC8, FAM91A1, TBC1D23, TRAPPC3, TRAPPC8, TRIP11, WDR11]
GO:0000281	mitotic cytokinesis	GO_BiologicalProcess-EBI-UniProt-GOA-ACAP-ARAP_25.05.2022_00h00	7.05227e-08	0.000168408	1.10284e-18	1.83072e-16	[4, 5, 6]	Group221	33.6957	31	[ANK3, APC, AURKB, CFL1, CHMP2B, CKAP2, CUL7, ECT2, ESPL1, EXOC1, EXOC2, EXOC3, EXOC4, EXOC5, EXOC6, EXOC7, EXOC8, KIF20B, KIF23, LZTS2, MAP9, NUP62, PDCD6IP, PLK1, RACGAP1, RTKN, SNX18, SNX33, SON, UNC119, VPS72]
GO:0090522	vesicle tethering involved in exocytosis	GO_BiologicalProcess-EBI-UniProt-GOA-ACAP-ARAP_25.05.2022_00h00	4.06148e-07	0.0009447	1.10284e-18	1.83072e-16	[3, 4, 5, 6, 7, 8]	Group221	88.8889	8	[EXOC1, EXOC2, EXOC3, EXOC4, EXOC5, EXOC6, EXOC7, EXOC8]
GO:0044786	cell cycle DNA replication	GO_BiologicalProcess-EBI-UniProt-GOA-ACAP-ARAP_25.05.2022_00h00	2.36698e-06	0.0053115	2.62275e-33	5.74381e-31	[3, 4, 7, 8, 9]	Group222	40	18	[ATAD5, BLM, BRCA2, CDC7, DACH1, DNA2, FEN1, MCM3, MCM4, MCM6, MCM7, PCNA, POLA1, RAD51, RTEL1, TERF2, UPF1, WIZ]
GO:0006275	regulation of DNA replication	GO_BiologicalProcess-EBI-UniProt-GOA-ACAP-ARAP_25.05.2022_00h00	1.53863e-16	4.18045e-13	2.62275e-33	5.74381e-31	[5, 6, 7, 8]	Group222	39.0411	57	[ACTL6A, ANKRD17, ATAD5, ATR, BAZ1A, BLM, BRCA2, CCDC88A, CCNA2, CDC7, CDK1, CDK2, CHTF18, CIZ1, DACH1, DHX9, DNA2, EHMT2, ESCO2, FAF1, GLI2, GTPBP4, ING5, JADE3, KAT7, LIG3, MCM3, MCM4, MCM5, MCM6, MCM7, MCRS1, NBN, NFRKB, OBI1, ORC3, ORC5, PCNA, PDS5A, PPP2CA, PPP2R1A, RBBP6, RFC2, RFC3, RFC4, RFC5, RUVBL1, RUVBL2, SMARCA5, SMC3, SSBP1, TFPT, TICRR, TP53, WAPL, WIZ, WRNIP1]
GO:0003688	DNA replication origin binding	GO_MolecularFunction-EBI-UniProt-GOA-ACAP-ARAP_25.05.2022_00h00	8.40853e-09	2.06682e-05	2.62275e-33	5.74381e-31	[7]	Group222	66.6667	14	[DDX11, DHX9, GRWD1, HSPD1, KAT7, MCM10, MCM5, MCM7, ORC1, ORC2, ORC3, ORC4, ORC5, POLA1]
GO:0006261	DNA-templated DNA replication	GO_BiologicalProcess-EBI-UniProt-GOA-ACAP-ARAP_25.05.2022_00h00	9.03426e-26	2.58018e-22	2.62275e-33	5.74381e-31	[6, 7, 8]	Group222	43.5754	78	[ALYREF, ATAD5, ATR, BARD1, BAZ1A, BLM, BRCA1, BRCA2, CDC7, CDK2, CDK9, CENPS, CHTF18, CIZ1, DACH1, DDX11, DDX21, DNA2, DNAJA3, EME1, ETAA1, FANCM, FEN1, GEN1, KAT7, LIG3, LRWD1, MCM10, MCM3, MCM4, MCM5, MCM6, MCM7, MCM8, MCMBP, MRE11, NBN, ORC1, ORC2, ORC3, ORC4, ORC5, PCNA, POLA1, POLD1, POLD2, POLE, POLQ, POLR1A, PURA, RAD50, RAD51, RBBP8, RECQL, RECQL4, RECQL5, REV3L, RFC1, RFC2, RFC3, RFC4, …
GO:0006270	DNA replication initiation	GO_BiologicalProcess-EBI-UniProt-GOA-ACAP-ARAP_25.05.2022_00h00	1.54024e-09	3.85059e-06	2.62275e-33	5.74381e-31	[5, 6, 7, 8, 9]	Group222	51.2195	21	[CDK2, CIZ1, KAT7, LRWD1, MCM10, MCM3, MCM4, MCM5, MCM6, MCM7, NBN, ORC1, ORC2, ORC3, ORC4, ORC5, POLA1, PURA, TICRR, TOPBP1, WRNIP1]
GO:0033260	nuclear DNA replication	GO_BiologicalProcess-EBI-UniProt-GOA-ACAP-ARAP_25.05.2022_00h00	4.53199e-07	0.00105187	2.62275e-33	5.74381e-31	[4, 5, 8, 9, 10]	Group222	43.9024	18	[ATAD5, BLM, BRCA2, CDC7, DACH1, DNA2, FEN1, MCM3, MCM4, MCM6, MCM7, PCNA, POLA1, RAD51, RTEL1, TERF2, UPF1, WIZ]
GO:0090329	regulation of DNA-templated DNA replication	GO_BiologicalProcess-EBI-UniProt-GOA-ACAP-ARAP_25.05.2022_00h00	5.0886e-08	0.000121923	2.62275e-33	5.74381e-31	[6, 7, 8, 9]	Group222	40	24	[BLM, BRCA2, CDC7, CDK2, CHTF18, CIZ1, DACH1, KAT7, LIG3, MCM3, MCM4, MCM5, MCM6, MCM7, NBN, PCNA, RFC2, RFC3, RFC4, RFC5, SSBP1, TICRR, WIZ, WRNIP1]
GO:0030174	regulation of DNA-templated DNA replication initiation	GO_BiologicalProcess-EBI-UniProt-GOA-ACAP-ARAP_25.05.2022_00h00	2.23293e-07	0.000524514	2.62275e-33	5.74381e-31	[6, 7, 8, 9, 10]	Group222	68.75	11	[CDK2, CIZ1, KAT7, MCM3, MCM4, MCM5, MCM6, MCM7, NBN, TICRR, WRNIP1]
GO:0006082	organic acid metabolic process	GO_BiologicalProcess-EBI-UniProt-GOA-ACAP-ARAP_25.05.2022_00h00	2.91216e-07	0.000679699	6.13607e-21	1.07995e-18	[3]	Group223	7.48106	79	[AASDHPPT, ACACA, ACAT2, ACLY, ACSL1, ADSL, AHCY, ALDOA, ARNT, BCKDHB, BRCA1, CAD, CARMIL1, CARNMT1, CARS1, CBR1, CBS, CMAS, CTPS1, DARS2, DIDO1, ECH1, EIF6, ENO1, EP300, EPRS1, FANCA, FARSA, FARSB, FASN, FOXK1, FOXK2, GALK1, GARS1, GART, GMPS, GPI, HACD3, HADHA, HECA, HK2, HOOK1, HOOK2, HOOK3, HSD17B4, IDH1, KARS1, KIF2A, LDHA, LRRC47, MLST8, MTHFD1, MTOR, MTR, MYCBP2, NCOR1, PEX5, PFAS, PFKM, P…
GO:0044283	small molecule biosynthetic process	GO_BiologicalProcess-EBI-UniProt-GOA-ACAP-ARAP_25.05.2022_00h00	1.39962e-06	0.00317713	6.13607e-21	1.07995e-18	[3]	Group223	6.45669	41	[AASDHPPT, ACACA, ACLY, ADSL, BRCA1, CAD, CBR1, CBS, DDB1, DHX8, EIF6, EP300, FASN, GPI, HACD3, ISYNA1, ITPKC, KAT2B, KHSRP, MTHFD1, MTR, NR3C1, PGK1, PHGDH, PNP, PRPS1, PSAT1, PTS, PYCR3, QKI, RANBP2, SHMT1, SIRT1, SOD1, SOGA1, SPHK2, STK4, TELO2, UBL4A, USP7, WDTC1]
GO:1901135	carbohydrate derivative metabolic process	GO_BiologicalProcess-EBI-UniProt-GOA-ACAP-ARAP_25.05.2022_00h00	1.74157e-08	4.24419e-05	6.13607e-21	1.07995e-18	[3]	Group223	7.32323	87	[AATF, ACACA, ACLY, ACSL1, ADSL, AGO2, AHCY, AKR7A2, ALDOA, ALG13, AMPD2, ARNT, ATP6V1A, BAX, CAD, CASK, CMAS, COG7, CTNNB1, CTPS1, DLG1, DNM1L, EIF6, ENGASE, ENO1, EP300, FIGNL1, FOXC1, FOXK1, FOXK2, GALK1, GANAB, GART, GMPS, GPI, GTPBP1, HK2, HOOK1, HOOK2, HOOK3, HSD17B4, HSPA1A, HSPA8, IMPDH2, KHSRP, KIF20B, KIF2A, LDHA, LRRK2, MED12, MLST8, MTHFD1, MTOR, NCOR1, NME1, NME7, NMNAT1, NTHL1, PAIC…
GO:0043436	oxoacid metabolic process	GO_BiologicalProcess-EBI-UniProt-GOA-ACAP-ARAP_25.05.2022_00h00	2.14158e-07	0.000503914	6.13607e-21	1.07995e-18	[4]	Group223	7.35721	76	[AASDHPPT, ACACA, ACAT2, ACLY, ACSL1, ADSL, AHCY, ALDOA, ARNT, BCKDHB, BRCA1, CAD, CARNMT1, CARS1, CBR1, CBS, CMAS, CTPS1, DARS2, DIDO1, ECH1, EIF6, ENO1, EP300, EPRS1, FANCA, FARSA, FARSB, FASN, FOXK1, FOXK2, GALK1, GARS1, GART, GMPS, GPI, HACD3, HADHA, HECA, HK2, HOOK1, HOOK2, HOOK3, HSD17B4, IDH1, KARS1, KIF2A, LDHA, LRRC47, MLST8, MTHFD1, MTOR, MTR, MYCBP2, NCOR1, PEX5, PFAS, PFKM, PGAM1, PGK…
GO:1901137	carbohydrate derivative biosynthetic process	GO_BiologicalProcess-EBI-UniProt-GOA-ACAP-ARAP_25.05.2022_00h00	7.59695e-10	1.91367e-06	6.13607e-21	1.07995e-18	[4]	Group223	5.46985	39	[AATF, ACACA, ACLY, ACSL1, ADSL, AGO2, ALDOA, ALG13, AMPD2, ATP6V1A, CAD, COG7, CTNNB1, CTPS1, ENO1, GART, GMPS, IMPDH2, MTHFD1, NME1, NME7, PAICS, PANK4, PARP1, PAWR, PFAS, PNP, PPAT, PRPS1, PRPS2, PYGL, RRM1, SHMT1, SPHK2, TET1, TET3, TRIP11, UBL4A, UMPS]
GO:0019752	carboxylic acid metabolic process	GO_BiologicalProcess-EBI-UniProt-GOA-ACAP-ARAP_25.05.2022_00h00	9.47141e-07	0.00216611	6.13607e-21	1.07995e-18	[5]	Group223	7.55467	76	[AASDHPPT, ACACA, ACAT2, ACLY, ACSL1, ADSL, AHCY, ALDOA, ARNT, BCKDHB, BRCA1, CAD, CARNMT1, CARS1, CBR1, CBS, CMAS, CTPS1, DARS2, DIDO1, ECH1, EIF6, ENO1, EP300, EPRS1, FANCA, FARSA, FARSB, FASN, FOXK1, FOXK2, GALK1, GARS1, GART, GMPS, GPI, HACD3, HADHA, HECA, HK2, HOOK1, HOOK2, HOOK3, HSD17B4, IDH1, KARS1, KIF2A, LDHA, LRRC47, MLST8, MTHFD1, MTOR, MTR, MYCBP2, NCOR1, PEX5, PFAS, PFKM, PGAM1, PGK…
GO:0006631	fatty acid metabolic process	GO_BiologicalProcess-EBI-UniProt-GOA-ACAP-ARAP_25.05.2022_00h00	1.87214e-08	4.5549e-05	6.13607e-21	1.07995e-18	[4, 5, 7]	Group223	4.28571	18	[ACACA, ACAT2, ACLY, ACSL1, BRCA1, CBR1, ECH1, EIF6, FASN, HACD3, HADHA, HSD17B4, MYCBP2, NCOR1, PEX5, QKI, SIRT1, WDTC1]
GO:0032787	monocarboxylic acid metabolic process	GO_BiologicalProcess-EBI-UniProt-GOA-ACAP-ARAP_25.05.2022_00h00	1.73675e-06	0.00391984	6.13607e-21	1.07995e-18	[6]	Group223	6.6365	44	[AASDHPPT, ACACA, ACAT2, ACLY, ACSL1, ALDOA, ARNT, BRCA1, CBR1, ECH1, EIF6, ENO1, EP300, FANCA, FASN, FOXK1, FOXK2, GALK1, GPI, HACD3, HADHA, HK2, HOOK1, HOOK2, HOOK3, HSD17B4, IDH1, KIF2A, LDHA, MLST8, MTOR, MYCBP2, NCOR1, PEX5, PFKM, PGAM1, PGK1, PHGDH, QKI, RPTOR, SIRT1, STAT3, TP53, WDTC1]
GO:1905354	exoribonuclease complex	GO_CellularComponent-EBI-UniProt-GOA-ACAP-ARAP_25.05.2022_00h00	3.94204e-09	9.76836e-06	2.81299e-24	5.37281e-22	[3]	Group224	61.5385	16	[DIS3, EXOSC1, EXOSC10, EXOSC2, EXOSC3, EXOSC4, EXOSC5, EXOSC6, EXOSC7, EXOSC8, GTPBP1, KHSRP, LAS1L, MTREX, NVL, ZFC3H1]
GO:0030687	preribosome, large subunit precursor	GO_CellularComponent-EBI-UniProt-GOA-ACAP-ARAP_25.05.2022_00h00	4.64504e-08	0.000111527	2.81299e-24	5.37281e-22	[4]	Group224	60.8696	14	[BOP1, EBNA1BP2, EIF6, FTSJ3, LAS1L, MDN1, NIP7, NOC2L, NSA2, PES1, PPAN, RRP15, RRP1B, RRS1]
GO:0090502	RNA phosphodiester bond hydrolysis, endonucleolytic	GO_BiologicalProcess-EBI-UniProt-GOA-ACAP-ARAP_25.05.2022_00h00	1.06744e-07	0.000253625	2.81299e-24	5.37281e-22	[7, 8]	Group224	32.0388	33	[ABT1, AGO1, AGO2, AGO3, APEX1, BOP1, CPSF3, DICER1, DROSHA, ELAC2, EXO1, FEN1, HSPA1A, INTS11, KRI1, NOB1, NOL9, NOP14, NOP9, NPM1, NYNRIN, POP1, POP5, POP7, RNASEH2A, RPP30, RPP38, RPP40, RRS1, SND1, TBL3, TSNAX, TSR1]
GO:0000460	maturation of 5.8S rRNA	GO_BiologicalProcess-EBI-UniProt-GOA-ACAP-ARAP_25.05.2022_00h00	2.40708e-12	6.30174e-09	2.81299e-24	5.37281e-22	[7, 8, 9, 10]	Group224	60.5263	23	[ABT1, BOP1, EIF6, EXOSC10, EXOSC2, EXOSC3, EXOSC4, EXOSC7, EXOSC8, FTSJ3, KRI1, LAS1L, MTREX, NOL9, NOP14, NOP9, NSA2, PES1, PRKDC, RPP40, RRP15, RRS1, URB1]
GO:0000469	cleavage involved in rRNA processing	GO_BiologicalProcess-EBI-UniProt-GOA-ACAP-ARAP_25.05.2022_00h00	3.50046e-08	8.4396e-05	2.81299e-24	5.37281e-22	[7, 8, 9, 10]	Group224	55.1724	16	[ABT1, BOP1, EXOSC10, EXOSC2, EXOSC3, EXOSC7, EXOSC8, KRI1, NOB1, NOL9, NOP14, NOP9, RPP40, RRS1, TBL3, TSR1]
GO:0000462	maturation of SSU-rRNA from tricistronic rRNA transcript (SSU-rRNA, 5.8S rRNA, LSU-rRNA)	GO_BiologicalProcess-EBI-UniProt-GOA-ACAP-ARAP_25.05.2022_00h00	1.00514e-10	2.55909e-07	2.81299e-24	5.37281e-22	[7, 8, 9, 10, 11]	Group224	55	22	[ABT1, BYSL, DHX37, ERCC2, HEATR1, KRI1, NOP14, NOP9, PWP2, RPP40, RPS14, RPS16, RPS19, RPS8, RRS1, SLX9, TBL3, TSR1, UTP25, UTP3, UTP4, WDR43]
GO:0000466	maturation of 5.8S rRNA from tricistronic rRNA transcript (SSU-rRNA, 5.8S rRNA, LSU-rRNA)	GO_BiologicalProcess-EBI-UniProt-GOA-ACAP-ARAP_25.05.2022_00h00	3.94204e-09	9.76836e-06	2.81299e-24	5.37281e-22	[8, 9, 10, 11]	Group224	61.5385	16	[ABT1, BOP1, EXOSC10, EXOSC2, EXOSC3, EXOSC7, EXOSC8, FTSJ3, KRI1, NOL9, NOP14, NOP9, PES1, RPP40, RRS1, URB1]
GO:0000478	endonucleolytic cleavage involved in rRNA processing	GO_BiologicalProcess-EBI-UniProt-GOA-ACAP-ARAP_25.05.2022_00h00	6.47184e-06	0.0141927	2.81299e-24	5.37281e-22	[8, 9, 10, 11]	Group224	58.8235	10	[ABT1, BOP1, KRI1, NOL9, NOP14, NOP9, RPP40, RRS1, TBL3, TSR1]
GO:0000151	ubiquitin ligase complex	GO_CellularComponent-EBI-UniProt-GOA-ACAP-ARAP_25.05.2022_00h00	1.44332e-09	3.61118e-06	1.34121e-15	1.97158e-13	[3, 4]	Group225	24.4514	78	[AMBRA1, ANAPC1, ANAPC2, ANAPC4, ANAPC5, BABAM2, BARD1, BCOR, BMI1, BRCA1, BRCA2, BRCC3, BUB1B, CACYBP, CAND1, CBLL1, CBX2, CBX4, CBX8, CDC16, CDC20, CDC23, CDC27, CUL1, CUL2, CUL3, CUL4A, CUL4B, CUL5, CUL7, DCAF1, DCAF10, DCAF11, DCAF5, DCAF6, DCAF7, DCAF8, DDB1, DTL, ELOB, FBXL5, FBXO21, FBXO45, FBXW8, GID8, KBTBD6, KEAP1, KLHDC2, KLHL22, LMO7, MAEA, MED12, MED17, MED31, MKLN1, PCGF1, PCGF3, PH…
GO:0000152	nuclear ubiquitin ligase complex	GO_CellularComponent-EBI-UniProt-GOA-ACAP-ARAP_25.05.2022_00h00	5.99711e-12	1.55925e-08	1.34121e-15	1.97158e-13	[3, 4, 5, 7]	Group225	53.0612	26	[ANAPC1, ANAPC2, ANAPC4, ANAPC5, BABAM2, BARD1, BCOR, BMI1, BRCA1, BRCA2, BRCC3, BUB1B, CBX2, CBX4, CBX8, CDC16, CDC20, CDC23, CDC27, CUL7, PCGF1, PCGF3, PHC1, PHC3, RAD51, UBE2S]
GO:0016574	histone ubiquitination	GO_BiologicalProcess-EBI-UniProt-GOA-ACAP-ARAP_25.05.2022_00h00	4.46935e-13	1.1808e-09	1.34121e-15	1.97158e-13	[6, 7, 8, 9]	Group225	52.7273	29	[BABAM2, BARD1, BCOR, BMI1, BRCA1, BRCA2, BRCC3, CBX8, CDC73, CTR9, CUL4B, DDB1, HUWE1, KDM1A, KDM2B, OTUB1, PAF1, PCGF1, PCGF3, PHC1, RAD51, RNF40, SKP1, SUZ12, TRIM37, TRIP12, UBR5, USP22, WAC]
GO:0006513	protein monoubiquitination	GO_BiologicalProcess-EBI-UniProt-GOA-ACAP-ARAP_25.05.2022_00h00	4.01327e-13	1.06111e-09	1.34121e-15	1.97158e-13	[8, 9]	Group225	43.1818	38	[BABAM2, BARD1, BCOR, BMI1, BRCA1, BRCA2, BRCC3, CDC73, CTR9, CUL1, CUL3, CUL4B, DDB1, DTL, FANCA, FANCM, HUWE1, KDM2B, KLHL22, OBI1, PAF1, PCGF1, PCGF3, RAD18, RAD51, RNF126, RNF40, SKP1, TOPORS, TRIM21, TRIM37, TRIM41, TSG101, UBE2D3, UBE2O, WAC, WDR48, ZNF598]
GO:0010390	histone monoubiquitination	GO_BiologicalProcess-EBI-UniProt-GOA-ACAP-ARAP_25.05.2022_00h00	2.02842e-09	5.05482e-06	1.34121e-15	1.97158e-13	[7, 8, 9, 10]	Group225	52.6316	20	[BABAM2, BARD1, BCOR, BMI1, BRCA1, BRCA2, BRCC3, CDC73, CTR9, CUL4B, DDB1, KDM2B, PAF1, PCGF1, PCGF3, RAD51, RNF40, SKP1, TRIM37, WAC]
GO:0031145	anaphase-promoting complex-dependent catabolic process	GO_BiologicalProcess-EBI-UniProt-GOA-ACAP-ARAP_25.05.2022_00h00	2.06286e-05	0.0439182	1.34121e-15	1.97158e-13	[7, 8, 9, 10]	Group225	46.1538	12	[ANAPC1, ANAPC2, ANAPC4, ANAPC5, CDC16, CDC20, CDC23, CDC27, CDK2, CUL3, PLK1, UBE2S]
GO:0033522	histone H2A ubiquitination	GO_BiologicalProcess-EBI-UniProt-GOA-ACAP-ARAP_25.05.2022_00h00	1.15891e-08	2.83932e-05	1.34121e-15	1.97158e-13	[7, 8, 9, 10]	Group225	52.9412	18	[BABAM2, BARD1, BCOR, BMI1, BRCA1, BRCA2, BRCC3, CUL4B, DDB1, KDM2B, OTUB1, PCGF1, PCGF3, RAD51, SKP1, TRIM37, TRIP12, UBR5]
GO:0035518	histone H2A monoubiquitination	GO_BiologicalProcess-EBI-UniProt-GOA-ACAP-ARAP_25.05.2022_00h00	1.99878e-08	4.85703e-05	1.34121e-15	1.97158e-13	[8, 9, 10, 11]	Group225	60	15	[BABAM2, BARD1, BCOR, BMI1, BRCA1, BRCA2, BRCC3, CUL4B, DDB1, KDM2B, PCGF1, PCGF3, RAD51, SKP1, TRIM37]
GO:0032968	positive regulation of transcription elongation from RNA polymerase II promoter	GO_BiologicalProcess-EBI-UniProt-GOA-ACAP-ARAP_25.05.2022_00h00	1.27752e-07	0.000302005	1.2596e-37	2.89708e-35	[8, 9, 10, 11, 12, 13]	Group226	42	21	[BRD4, CCNT1, CDC73, CDK13, CDK9, CTNNB1, ELL, MED1, MED14, MED15, MED16, MED17, MED23, MED31, MED4, MED6, MED8, NCBP1, SUPT16H, SUPT6H, TCERG1]
GO:0032039	integrator complex	GO_CellularComponent-EBI-UniProt-GOA-ACAP-ARAP_25.05.2022_00h00	7.48843e-09	1.84141e-05	1.2596e-37	2.89708e-35	[3, 7]	Group226	56.6667	17	[INTS1, INTS10, INTS11, INTS12, INTS13, INTS14, INTS15, INTS2, INTS3, INTS4, INTS5, INTS6, INTS6L, INTS7, INTS8, INTS9, NIPBL]
GO:0008023	transcription elongation factor complex	GO_CellularComponent-EBI-UniProt-GOA-ACAP-ARAP_25.05.2022_00h00	1.09134e-17	2.99574e-14	1.2596e-37	2.89708e-35	[3, 7, 8]	Group226	59.322	35	[AFF1, AFF2, AFF4, CCNT1, CDC73, CDK13, CDK9, CTR9, DMAP1, EAF1, ELL, ELOA, ELOB, ELP2, ERCC6, ICE1, ICE2, MLLT1, MLLT3, NELFA, NUFIP1, PAF1, RB1, RTF1, SETD5, SNW1, SRCAP, SSRP1, SUPT16H, SUPT5H, SUPT6H, TONSL, TTF2, WDR61, ZC3H8]
GO:0006354	DNA-templated transcription, elongation	GO_BiologicalProcess-EBI-UniProt-GOA-ACAP-ARAP_25.05.2022_00h00	1.72253e-31	5.00224e-28	1.2596e-37	2.89708e-35	[6, 7, 8, 9, 10]	Group226	53.6765	73	[ALYREF, AXIN1, BRD4, CCAR2, CCNT1, CDC73, CDK13, CDK9, CTNNB1, CTR9, DDX39B, DMAP1, EAF1, ELL, ELOA, ELOB, ELP2, ERCC2, ERCC3, ERCC6, EZH2, HEXIM1, HNRNPU, INTS1, INTS10, INTS11, INTS12, INTS13, INTS14, INTS2, INTS3, INTS4, INTS5, INTS6, INTS7, INTS8, INTS9, KAT7, LARP7, MED1, MED14, MED15, MED16, MED17, MED23, MED31, MED4, MED6, MED8, NCBP1, NELFA, PAF1, PCID2, POLR1E, POLR2I, RECQL5, RTF1, SCA…
GO:0032784	regulation of DNA-templated transcription, elongation	GO_BiologicalProcess-EBI-UniProt-GOA-ACAP-ARAP_25.05.2022_00h00	3.01966e-26	8.64527e-23	1.2596e-37	2.89708e-35	[6, 7, 8, 9, 10, 11]	Group226	54.6296	59	[ALYREF, AXIN1, BRD4, CCAR2, CCNT1, CDC73, CDK13, CDK9, CTNNB1, DDX39B, DMAP1, EAF1, ELL, ERCC6, EZH2, HEXIM1, HNRNPU, INTS1, INTS10, INTS11, INTS12, INTS13, INTS14, INTS2, INTS3, INTS4, INTS5, INTS6, INTS7, INTS8, INTS9, KAT7, LARP7, MED1, MED14, MED15, MED16, MED17, MED23, MED31, MED4, MED6, MED8, NCBP1, NELFA, RECQL5, SCAF8, SETD5, SRCAP, SUPT16H, SUPT5H, SUPT6H, TCERG1, THOC1, THOC5, WDR43, W…
GO:0006368	transcription elongation from RNA polymerase II promoter	GO_BiologicalProcess-EBI-UniProt-GOA-ACAP-ARAP_25.05.2022_00h00	5.49567e-25	1.56517e-21	1.2596e-37	2.89708e-35	[7, 8, 9, 10, 11]	Group226	51.7241	60	[AXIN1, BRD4, CCNT1, CDC73, CDK13, CDK9, CTNNB1, CTR9, DMAP1, EAF1, ELL, ELOA, ELOB, ELP2, ERCC3, ERCC6, EZH2, HEXIM1, HNRNPU, INTS1, INTS10, INTS11, INTS12, INTS13, INTS14, INTS2, INTS3, INTS4, INTS5, INTS6, INTS7, INTS8, INTS9, LARP7, MED1, MED14, MED15, MED16, MED17, MED23, MED31, MED4, MED6, MED8, NCBP1, NELFA, PAF1, PCID2, POLR2I, RECQL5, RTF1, SETD2, SRCAP, SUPT16H, SUPT5H, SUPT6H, TCEA1, T…
GO:0032786	positive regulation of DNA-templated transcription, elongation	GO_BiologicalProcess-EBI-UniProt-GOA-ACAP-ARAP_25.05.2022_00h00	1.29883e-11	3.36137e-08	1.2596e-37	2.89708e-35	[7, 8, 9, 10, 11, 12]	Group226	47.541	29	[ALYREF, BRD4, CCNT1, CDC73, CDK13, CDK9, CTNNB1, DDX39B, ELL, ERCC6, KAT7, MED1, MED14, MED15, MED16, MED17, MED23, MED31, MED4, MED6, MED8, NCBP1, SCAF8, SUPT16H, SUPT5H, SUPT6H, TCERG1, THOC1, THOC5]
GO:0034243	regulation of transcription elongation from RNA polymerase II promoter	GO_BiologicalProcess-EBI-UniProt-GOA-ACAP-ARAP_25.05.2022_00h00	2.29428e-20	6.40104e-17	1.2596e-37	2.89708e-35	[7, 8, 9, 10, 11, 12]	Group226	52.809	47	[AXIN1, BRD4, CCNT1, CDC73, CDK13, CDK9, CTNNB1, DMAP1, EAF1, ELL, ERCC6, EZH2, HEXIM1, HNRNPU, INTS1, INTS10, INTS11, INTS12, INTS13, INTS14, INTS2, INTS3, INTS4, INTS5, INTS6, INTS7, INTS8, INTS9, LARP7, MED1, MED14, MED15, MED16, MED17, MED23, MED31, MED4, MED6, MED8, NCBP1, NELFA, RECQL5, SRCAP, SUPT16H, SUPT6H, TCERG1, WDR43]
GO:0042770	signal transduction in response to DNA damage	GO_BiologicalProcess-EBI-UniProt-GOA-ACAP-ARAP_25.05.2022_00h00	9.98705e-18	2.74244e-14	4.18628e-26	8.24698e-24	[4, 5, 6]	Group227	35.6784	71	[ABRAXAS1, ATAD5, ATM, ATR, ATRIP, BABAM1, BABAM2, BARD1, BLM, BRCA1, BRCA2, BRCC3, BRIP1, CCAR2, CDC5L, CDK1, CDK2, CLSPN, COPS3, CUL4A, DDX39B, DDX5, DTL, DYRK1A, EIF2AK4, EME1, ERCC4, ERCC6, ETAA1, FANCD2, GIGYF2, GTSE1, INTS7, KDM1A, MAP3K20, MRE11, MSH2, MSX1, NBN, NDRG1, NOP53, NPM1, PLK1, PML, POLR1B, PPP1R10, PRKDC, PRPF19, PSMD10, RAD51, RFWD3, RPA2, RPL26, SIRT1, SYF2, TELO2, THOC1, THO…
GO:1901988	negative regulation of cell cycle phase transition	GO_BiologicalProcess-EBI-UniProt-GOA-ACAP-ARAP_25.05.2022_00h00	4.93894e-28	1.41945e-24	4.18628e-26	8.24698e-24	[4, 5, 6, 7]	Group227	38.0952	104	[ABRAXAS1, APC, ATM, ATR, ATRIP, AURKB, BABAM1, BABAM2, BARD1, BLM, BRCA1, BRCA2, BRCC3, BRD7, BRIP1, BUB1, BUB1B, BUB3, CCAR2, CCNB1, CDC20, CDC5L, CDC73, CDK1, CDK2, CDK5RAP2, CLSPN, CUL4A, DACT1, DDX39B, DLG1, DNA2, DTL, EIF2AK4, EME1, ERCC4, ERCC6, ETAA1, EZH2, FANCD2, GEN1, GIGYF2, GTSE1, HASPIN, INTS3, INTS7, KANK2, KLHL22, MAD1L1, MAD2L1, MAP3K20, MEN1, METTL13, MRE11, MSH2, NABP2, NACC2, …
GO:0000075	cell cycle checkpoint signaling	GO_BiologicalProcess-EBI-UniProt-GOA-ACAP-ARAP_25.05.2022_00h00	2.85503e-29	8.24817e-26	4.18628e-26	8.24698e-24	[4, 5, 6, 7, 8]	Group227	43.6275	89	[ABRAXAS1, APC, ATM, ATR, ATRIP, AURKB, BABAM1, BABAM2, BARD1, BLM, BRCA1, BRCA2, BRCC3, BRIP1, BUB1, BUB1B, BUB3, CCAR2, CCNB1, CDC20, CDC5L, CDK1, CDK2, CDK5RAP2, CLSPN, CUL4A, DDX39B, DNA2, DTL, EIF2AK4, EME1, ERCC4, ERCC6, ETAA1, FANCD2, GEN1, GIGYF2, GTSE1, HASPIN, INTS3, INTS7, KLHL22, MAD1L1, MAD2L1, MAP3K20, MRE11, MSH2, NABP2, NBN, NDC80, NOP53, NSUN2, NUF2, ORC1, PCID2, PLK1, PML, POLR1…
GO:0031570	DNA integrity checkpoint signaling	GO_BiologicalProcess-EBI-UniProt-GOA-ACAP-ARAP_25.05.2022_00h00	1.26101e-20	3.52579e-17	4.18628e-26	8.24698e-24	[5, 6, 7, 8, 9]	Group227	43.3566	62	[ABRAXAS1, ATM, ATR, ATRIP, BABAM1, BABAM2, BARD1, BLM, BRCA1, BRCA2, BRCC3, BRIP1, CCAR2, CDC5L, CDK1, CDK2, CLSPN, CUL4A, DDX39B, DNA2, DTL, EIF2AK4, EME1, ERCC4, ERCC6, ETAA1, FANCD2, GIGYF2, GTSE1, INTS7, MAP3K20, MRE11, MSH2, NBN, NOP53, ORC1, PLK1, PML, POLR1B, PPP1R10, PRKDC, PRPF19, RAD51, RFWD3, RPA2, RPL26, SYF2, TELO2, THOC1, THOC5, TICRR, TIPRL, TOPBP1, TP53, TP53BP1, TTI1, TTI2, UIMC…
GO:1901976	regulation of cell cycle checkpoint	GO_BiologicalProcess-EBI-UniProt-GOA-ACAP-ARAP_25.05.2022_00h00	3.2225e-14	8.61375e-11	4.18628e-26	8.24698e-24	[5, 6, 7, 8, 9]	Group227	56.8627	29	[AURKB, BABAM2, BARD1, BRCA1, BRCA2, BRCC3, CCAR2, CCNB1, CDK5RAP2, CUL4A, DDX39B, ETAA1, GEN1, MAD1L1, MAD2L1, MAP3K20, NDC80, PCID2, POLR1B, PPP1R10, RAD51, RFWD3, RPA2, TELO2, THOC1, THOC5, TTI1, TTI2, WDR76]
GO:0000077	DNA damage checkpoint signaling	GO_BiologicalProcess-EBI-UniProt-GOA-ACAP-ARAP_25.05.2022_00h00	7.22956e-21	2.02428e-17	4.18628e-26	8.24698e-24	[5, 6, 7, 8, 9, 10]	Group227	44.7761	60	[ABRAXAS1, ATM, ATR, ATRIP, BABAM1, BABAM2, BARD1, BLM, BRCA1, BRCA2, BRCC3, BRIP1, CCAR2, CDC5L, CDK1, CDK2, CLSPN, CUL4A, DDX39B, DTL, EIF2AK4, EME1, ERCC4, ERCC6, ETAA1, FANCD2, GIGYF2, GTSE1, INTS7, MAP3K20, MRE11, MSH2, NBN, NOP53, PLK1, PML, POLR1B, PPP1R10, PRKDC, PRPF19, RAD51, RFWD3, RPA2, RPL26, SYF2, TELO2, THOC1, THOC5, TICRR, TIPRL, TOPBP1, TP53, TP53BP1, TTI1, TTI2, UIMC1, USP28, WA…
GO:1901978	positive regulation of cell cycle checkpoint	GO_BiologicalProcess-EBI-UniProt-GOA-ACAP-ARAP_25.05.2022_00h00	2.71119e-06	0.00605951	4.18628e-26	8.24698e-24	[5, 6, 7, 8, 9, 10]	Group227	57.8947	11	[AURKB, CCAR2, GEN1, MAD1L1, MAD2L1, MAP3K20, NDC80, PCID2, TELO2, TTI1, TTI2]
GO:2000001	regulation of DNA damage checkpoint	GO_BiologicalProcess-EBI-UniProt-GOA-ACAP-ARAP_25.05.2022_00h00	3.35614e-14	8.96761e-11	4.18628e-26	8.24698e-24	[5, 6, 7, 8, 9, 10, 11]	Group227	75	21	[BABAM2, BARD1, BRCA1, BRCA2, BRCC3, CCAR2, CUL4A, DDX39B, ETAA1, MAP3K20, POLR1B, PPP1R10, RAD51, RFWD3, RPA2, TELO2, THOC1, THOC5, TTI1, TTI2, WDR76]
GO:0032886	regulation of microtubule-based process	GO_BiologicalProcess-EBI-UniProt-GOA-ACAP-ARAP_25.05.2022_00h00	4.41078e-06	0.00974783	6.43622e-22	1.15208e-19	[3, 4]	Group228	22.1014	61	[AKAP9, ALMS1, ANAPC2, APC, APEX1, ARHGEF2, BBS1, BBS2, BORA, BRCA1, CAMSAP2, CDK5RAP2, CEP295, CEP70, CEP97, CHMP2B, CKAP2, CKAP5, CLASP1, DIAPH1, DRG1, DYRK1A, EML3, GEN1, HDAC6, HNRNPU, HSPA1A, IGBP1, KAT2B, KIF18A, MACF1, MAP1A, MAP9, MAPRE1, MAPRE2, MARK2, MARK4, NAT10, NDRG1, NPM1, NUMA1, NUP62, PAFAH1B1, PDCD6IP, PHLDB2, PLK1, PSRC1, RAE1, RBM14, RPS3, SENP6, SIRT1, SKA1, SPICE1, STIL, TBC…
GO:0015631	tubulin binding	GO_MolecularFunction-EBI-UniProt-GOA-ACAP-ARAP_25.05.2022_00h00	4.13857e-18	1.13893e-14	6.43622e-22	1.15208e-19	[4]	Group228	28.1174	115	[ABRAXAS1, ADNP, AGTPBP1, ALDOA, ALMS1, ANAPC2, APC, APPL1, ARHGEF2, BCAS3, BLOC1S2, BRCA1, BRCA2, CACYBP, CAMSAP2, CCDC88A, CCSER2, CDK5, CDK5RAP2, CENPE, CEP290, CEP295, CEP350, CEP44, CEP70, CETN2, CETN3, CKAP5, CLASP1, DDX3X, DNM1L, DNM2, DRG1, DST, EMD, EML3, EML5, EZR, FAM161A, FAM83D, FMR1, GTSE1, HAUS4, HAUS6, HAUS7, HAUS8, HDAC6, HOOK1, HOOK2, HOOK3, HSPH1, HTT, IFT74, IFT81, KIF13A, KIF…
GO:0008017	microtubule binding	GO_MolecularFunction-EBI-UniProt-GOA-ACAP-ARAP_25.05.2022_00h00	7.45317e-17	2.03024e-13	6.43622e-22	1.15208e-19	[5]	Group228	30.4054	90	[ABRAXAS1, ALMS1, ANAPC2, APC, ARHGEF2, CAMSAP2, CCDC88A, CCSER2, CDK5, CDK5RAP2, CENPE, CEP290, CEP295, CEP350, CEP44, CETN2, CETN3, CKAP5, CLASP1, DNM1L, DNM2, DRG1, DST, EML3, EML5, EZR, FAM161A, FAM83D, FMR1, GTSE1, HAUS4, HAUS6, HAUS7, HAUS8, HDAC6, HOOK1, HOOK2, HOOK3, KIF13A, KIF14, KIF16B, KIF18A, KIF1A, KIF1B, KIF20B, KIF23, KIF24, KIF2A, KIF2C, KIF5B, KIF7, LRRK2, MACF1, MAP1A, MAP4K4, …
GO:0031109	microtubule polymerization or depolymerization	GO_BiologicalProcess-EBI-UniProt-GOA-ACAP-ARAP_25.05.2022_00h00	2.91422e-10	7.38173e-07	6.43622e-22	1.15208e-19	[4, 7]	Group228	32.6087	45	[AKAP9, ANAPC2, APC, ARHGEF2, CAMSAP2, CDK5RAP2, CEP192, CKAP2, CKAP5, CLASP1, CSNK1D, DRG1, DYRK1A, HDAC6, HSPA1A, KIF14, KIF18A, KIF24, KIF2A, KIF2C, MAP1A, MAP7D3, MAPRE1, MAPRE2, NCKAP5L, NDE1, NDEL1, NDRG1, NEDD1, NIN, NUMA1, PDZD2, PSRC1, RANBP9, RPS3, SKA1, TBCD, TPX2, TUBB4A, TUBG1, TUBGCP2, TUBGCP3, TUBGCP4, TUBGCP5, TUBGCP6]
GO:0070507	regulation of microtubule cytoskeleton organization	GO_BiologicalProcess-EBI-UniProt-GOA-ACAP-ARAP_25.05.2022_00h00	1.53143e-05	0.0329258	6.43622e-22	1.15208e-19	[4, 5, 6, 7]	Group228	24.2604	41	[AKAP9, ANAPC2, APC, ARHGEF2, BORA, CAMSAP2, CDK5RAP2, CEP70, CEP97, CHMP2B, CKAP2, CKAP5, CLASP1, DRG1, DYRK1A, EML3, HDAC6, HNRNPU, HSPA1A, KIF18A, MAP1A, MAP9, MAPRE1, MAPRE2, MARK2, NDRG1, NUMA1, NUP62, PAFAH1B1, PDCD6IP, PHLDB2, PLK1, PSRC1, RAE1, RPS3, SENP6, SKA1, STIL, TBCD, TPX2, TUBB4A]
GO:0005874	microtubule	GO_CellularComponent-EBI-UniProt-GOA-ACAP-ARAP_25.05.2022_00h00	9.42443e-15	2.52763e-11	6.43622e-22	1.15208e-19	[6, 7]	Group228	25	121	[ANAPC2, APC, ARHGEF2, ASPM, AURKB, BAG2, BCAS3, CALM1, CAMSAP2, CCT2, CCT3, CCT4, CCT7, CDK1, CDK5, CDK5RAP2, CENPE, CEP170, CEP170B, CEP295, CHMP2B, CKAP2, CKAP5, CLASP1, CSNK1D, CUL3, DISC1, DLG1, DNM1L, DNM2, DST, DYNC2H1, EMD, EML3, EML5, FAM161A, GTSE1, HAUS1, HAUS3, HAUS4, HAUS5, HAUS6, HAUS7, HAUS8, HDAC6, HNRNPU, HOOK1, HOOK2, HOOK3, HSPH1, IQGAP1, KIF13A, KIF14, KIF16B, KIF18A, KIF1A, K…
GO:0046785	microtubule polymerization	GO_BiologicalProcess-EBI-UniProt-GOA-ACAP-ARAP_25.05.2022_00h00	1.23175e-07	0.000291555	6.43622e-22	1.15208e-19	[5, 7, 8]	Group228	32.9787	31	[AKAP9, CAMSAP2, CDK5RAP2, CEP192, CKAP5, CLASP1, CSNK1D, DRG1, DYRK1A, HSPA1A, MAP7D3, MAPRE1, NDE1, NDEL1, NDRG1, NEDD1, NIN, NUMA1, PDZD2, PSRC1, RANBP9, RPS3, TBCD, TPX2, TUBB4A, TUBG1, TUBGCP2, TUBGCP3, TUBGCP4, TUBGCP5, TUBGCP6]
GO:0007020	microtubule nucleation	GO_BiologicalProcess-EBI-UniProt-GOA-ACAP-ARAP_25.05.2022_00h00	2.87105e-07	0.000670391	6.43622e-22	1.15208e-19	[4, 6, 7, 8, 9]	Group228	45	18	[AKAP9, CEP192, CKAP5, CLASP1, CSNK1D, HSPA1A, NDE1, NDEL1, NEDD1, NIN, RANBP9, TPX2, TUBG1, TUBGCP2, TUBGCP3, TUBGCP4, TUBGCP5, TUBGCP6]
GO:0034708	methyltransferase complex	GO_CellularComponent-EBI-UniProt-GOA-ACAP-ARAP_25.05.2022_00h00	7.03872e-16	1.89975e-12	1.28133e-19	2.17826e-17	[3, 4]	Group229	43.8095	46	[ASH2L, C17orf49, CBLL1, CHD8, CXXC1, DPY30, EED, EZH2, HCFC1, HDAC2, JARID2, KAT8, KMT2A, KMT2C, KMT2D, LAS1L, MCRS1, MEN1, METTL3, PAGR1, PELP1, PRDM4, RBBP4, RBBP5, RBBP7, RBM15, RBM15B, RIOK1, RUVBL1, RUVBL2, SENP3, SETD1A, SIRT1, SNRPB, SNRPD1, SNRPD2, SUZ12, TAF6, TAF7, TAF9, TEX10, TRIM37, VIRMA, WDR82, WTAP, ZC3H13]
GO:0035097	histone methyltransferase complex	GO_CellularComponent-EBI-UniProt-GOA-ACAP-ARAP_25.05.2022_00h00	1.21483e-13	3.2278e-10	1.28133e-19	2.17826e-17	[3, 4, 5, 7, 8]	Group229	47.2973	35	[ASH2L, C17orf49, CHD8, CXXC1, DPY30, EED, EZH2, HCFC1, HDAC2, JARID2, KAT8, KMT2A, KMT2C, KMT2D, LAS1L, MCRS1, MEN1, PAGR1, PELP1, PRDM4, RBBP4, RBBP5, RBBP7, RUVBL1, RUVBL2, SENP3, SETD1A, SIRT1, SUZ12, TAF6, TAF7, TAF9, TEX10, TRIM37, WDR82]
GO:0044665	MLL1/2 complex	GO_CellularComponent-EBI-UniProt-GOA-ACAP-ARAP_25.05.2022_00h00	2.5864e-09	6.42979e-06	1.28133e-19	2.17826e-17	[4, 5, 6, 8, 9]	Group229	54.2857	19	[ASH2L, C17orf49, CHD8, DPY30, HCFC1, KAT8, KMT2A, LAS1L, MCRS1, MEN1, PELP1, RBBP5, RUVBL1, RUVBL2, SENP3, TAF6, TAF7, TAF9, TEX10]
GO:0016571	histone methylation	GO_BiologicalProcess-EBI-UniProt-GOA-ACAP-ARAP_25.05.2022_00h00	8.42625e-14	2.24138e-10	1.28133e-19	2.17826e-17	[5, 6, 7, 8]	Group229	33.5196	60	[ASH1L, ASH2L, BCOR, BRCA1, BRD4, CARM1, CHD6, CHTOP, CREBBP, CTNNB1, CTR9, CXXC1, DPY30, EED, EHMT1, EHMT2, EZH2, FBL, H1-4, HCFC1, JARID2, KANSL2, KANSL3, KAT8, KDM1A, KDM4B, KMT2A, KMT2C, KMT2D, KMT2E, LMNA, LRIF1, MCRS1, MECOM, MEN1, NELFA, NFYC, NSD3, PAF1, PAGR1, PIH1D1, PRDM16, PRDM4, RBBP5, RRP8, RTF1, SETD1A, SETD2, SETD5, SIRT1, SMARCA5, SMARCB1, SNW1, SUPT6H, SUZ12, TET1, TET3, TTLL12,…
GO:0018022	peptidyl-lysine methylation	GO_BiologicalProcess-EBI-UniProt-GOA-ACAP-ARAP_25.05.2022_00h00	1.42227e-09	3.55994e-06	1.28133e-19	2.17826e-17	[5, 6, 7, 8]	Group229	30.5195	47	[ASH1L, ASH2L, BCOR, BRCA1, BRD4, CHD6, CTNNB1, CTR9, CXXC1, DPY30, EHMT1, EHMT2, EZH2, H1-4, HCFC1, JARID2, KANSL2, KANSL3, KAT8, KDM1A, KDM4B, KMT2A, KMT2C, KMT2D, KMT2E, LMNA, LRIF1, MCRS1, MEN1, NELFA, NFYC, NSD3, PAGR1, PIH1D1, RBBP5, RTF1, SETD1A, SETD2, SETD5, SIRT1, SMARCB1, SNW1, SUPT6H, TET3, TTLL12, WDR61, WDR82]
GO:0071339	MLL1 complex	GO_CellularComponent-EBI-UniProt-GOA-ACAP-ARAP_25.05.2022_00h00	1.33624e-09	3.34729e-06	1.28133e-19	2.17826e-17	[5, 6, 7, 9, 10]	Group229	55.8824	19	[ASH2L, C17orf49, CHD8, DPY30, HCFC1, KAT8, KMT2A, LAS1L, MCRS1, MEN1, PELP1, RBBP5, RUVBL1, RUVBL2, SENP3, TAF6, TAF7, TAF9, TEX10]
GO:0034968	histone lysine methylation	GO_BiologicalProcess-EBI-UniProt-GOA-ACAP-ARAP_25.05.2022_00h00	3.79217e-11	9.74968e-08	1.28133e-19	2.17826e-17	[6, 7, 8, 9]	Group229	33.5714	47	[ASH1L, ASH2L, BCOR, BRCA1, BRD4, CHD6, CTNNB1, CTR9, CXXC1, DPY30, EHMT1, EHMT2, EZH2, H1-4, HCFC1, JARID2, KANSL2, KANSL3, KAT8, KDM1A, KDM4B, KMT2A, KMT2C, KMT2D, KMT2E, LMNA, LRIF1, MCRS1, MEN1, NELFA, NFYC, NSD3, PAGR1, PIH1D1, RBBP5, RTF1, SETD1A, SETD2, SETD5, SIRT1, SMARCB1, SNW1, SUPT6H, TET3, TTLL12, WDR61, WDR82]
GO:0051568	histone H3-K4 methylation	GO_BiologicalProcess-EBI-UniProt-GOA-ACAP-ARAP_25.05.2022_00h00	1.43785e-10	3.65502e-07	1.28133e-19	2.17826e-17	[7, 8, 9, 10]	Group229	41.0256	32	[ASH1L, ASH2L, BCOR, BRCA1, CTNNB1, CTR9, CXXC1, DPY30, EHMT2, H1-4, HCFC1, KANSL2, KANSL3, KAT8, KDM1A, KMT2A, KMT2C, KMT2D, KMT2E, MCRS1, MEN1, NELFA, NFYC, PAGR1, PIH1D1, RBBP5, RTF1, SETD1A, SNW1, TET3, WDR61, WDR82]
GO:0009895	negative regulation of catabolic process	GO_BiologicalProcess-EBI-UniProt-GOA-ACAP-ARAP_25.05.2022_00h00	2.02256e-13	5.3618e-10	7.18459e-16	1.07769e-13	[3, 4, 5]	Group230	26.4624	95	[AGAP2, ANXA2, BAG5, BAG6, CCAR2, CDKN2A, CRTC3, CSDE1, CSNK2A1, CSNK2A2, DHX36, DHX9, DKC1, EHMT2, EIF4E, EIF4ENIF1, EIF4G1, EIF4G2, EIF4G3, ELAVL1, FMR1, FOXK1, FOXK2, FUS, GATA4, HERC1, HNRNPA0, HNRNPAB, HNRNPC, HNRNPD, HNRNPU, HSP90AB1, IGF2BP1, IGF2BP2, IGF2BP3, KLHL22, LARP1, LARP4B, LRRK2, MAD2L1, MAP1A, MEIOC, METTL16, MLST8, MTOR, MYCBP2, NCOR1, NOP53, NSUN2, PABPC1, PDZD2, PHF23, PKP3, …
GO:0031330	negative regulation of cellular catabolic process	GO_BiologicalProcess-EBI-UniProt-GOA-ACAP-ARAP_25.05.2022_00h00	3.51466e-17	9.59152e-14	7.18459e-16	1.07769e-13	[4, 5, 6]	Group230	31.5985	85	[ANXA2, BAG5, BAG6, CCAR2, CDKN2A, CSDE1, CSNK2A1, CSNK2A2, DHX36, DHX9, DKC1, EHMT2, EIF4E, EIF4ENIF1, EIF4G1, EIF4G2, EIF4G3, ELAVL1, FMR1, FOXK1, FOXK2, FUS, GATA4, HERC1, HNRNPA0, HNRNPAB, HNRNPC, HNRNPD, HNRNPU, HSP90AB1, IGF2BP1, IGF2BP2, IGF2BP3, KLHL22, LARP1, LARP4B, LRRK2, MAP1A, MEIOC, METTL16, MLST8, MTOR, NOP53, NSUN2, PABPC1, PHF23, PKP3, PML, PTPN3, RNF41, RPL11, RPL17, RPL23, RPL5…
GO:0061136	regulation of proteasomal protein catabolic process	GO_BiologicalProcess-EBI-UniProt-GOA-ACAP-ARAP_25.05.2022_00h00	2.34818e-07	0.000550884	7.18459e-16	1.07769e-13	[5, 6, 7, 8]	Group230	25.4902	52	[ARAF, AXIN1, BAG2, BAG5, BAG6, BBS7, CCAR2, CDC20, CDK2, CSNK1A1, CSNK1D, CSNK1E, ELOB, FBXW8, FMR1, FOXF2, HECTD1, HSP90AB1, HSPA1A, HSPBP1, KEAP1, LRRK2, MAP1A, NOP53, PIAS1, PLK1, PRKACA, PSMC1, PSMC4, PSMD10, PSME2, PSME3, PSME3IP1, PSMF1, RACK1, RAD23B, RNF40, RPL11, SGTA, SMARCC1, STUB1, SUMO1, SUMO2, TAF9, TLK2, UBQLN4, USP19, USP7, USP9X, WAC, XPO1, ZER1]
GO:1903050	regulation of proteolysis involved in protein catabolic process	GO_BiologicalProcess-EBI-UniProt-GOA-ACAP-ARAP_25.05.2022_00h00	3.93432e-09	9.75319e-06	7.18459e-16	1.07769e-13	[6, 7]	Group230	26.1411	63	[AGTPBP1, ARAF, AXIN1, BAG2, BAG5, BAG6, BBS7, CCAR2, CDC20, CDK2, CDKN2A, CSNK1A1, CSNK1D, CSNK1E, CSNK2A1, CSNK2A2, DISC1, ELOB, FBXW8, FMR1, FOXF2, HECTD1, HSP90AB1, HSPA1A, HSPBP1, KEAP1, LRRK2, MAP1A, NOP53, PIAS1, PLK1, PML, PRKACA, PSMC1, PSMC4, PSMD10, PSME2, PSME3, PSME3IP1, PSMF1, RACK1, RAD23B, RNF40, RPL11, RPL17, RPL23, RPL5, RPS7, SGTA, SMARCC1, STUB1, SUFU, SUMO1, SUMO2, TAF9, TLK2…
GO:1903051	negative regulation of proteolysis involved in protein catabolic process	GO_BiologicalProcess-EBI-UniProt-GOA-ACAP-ARAP_25.05.2022_00h00	4.28813e-08	0.000103044	7.18459e-16	1.07769e-13	[6, 7, 8]	Group230	38.2353	26	[BAG5, BAG6, CCAR2, CDKN2A, CSNK2A1, CSNK2A2, HSP90AB1, MAP1A, NOP53, PML, PSME3IP1, PSMF1, RPL11, RPL17, RPL23, RPL5, RPS7, SGTA, SMARCC1, SUFU, TAF9, TLK2, USP19, USP7, USP9X, WAC]
GO:2000058	regulation of ubiquitin-dependent protein catabolic process	GO_BiologicalProcess-EBI-UniProt-GOA-ACAP-ARAP_25.05.2022_00h00	7.42059e-10	1.87073e-06	7.18459e-16	1.07769e-13	[5, 6, 7, 8, 9]	Group230	29.2818	53	[AGTPBP1, ARAF, AXIN1, BAG2, BAG5, BAG6, BBS7, CCAR2, CDC20, CDK2, CDKN2A, CSNK1A1, CSNK1D, CSNK1E, CSNK2A1, CSNK2A2, DISC1, ELOB, FBXW8, FOXF2, HECTD1, HSP90AB1, HSPA1A, HSPBP1, KEAP1, LRRK2, MAP1A, NOP53, PIAS1, PLK1, PML, PSMD10, RACK1, RAD23B, RPL11, RPL17, RPL23, RPL5, RPS7, SGTA, SMARCC1, STUB1, SUFU, SUMO1, SUMO2, TAF9, TLK2, UBQLN4, USP7, USP9X, WAC, XPO1, ZER1]
GO:2000059	negative regulation of ubiquitin-dependent protein catabolic process	GO_BiologicalProcess-EBI-UniProt-GOA-ACAP-ARAP_25.05.2022_00h00	2.34982e-08	5.69361e-05	7.18459e-16	1.07769e-13	[5, 6, 7, 8, 9, 10]	Group230	42.5926	23	[BAG5, BAG6, CCAR2, CDKN2A, CSNK2A1, CSNK2A2, HSP90AB1, MAP1A, NOP53, PML, RPL11, RPL17, RPL23, RPL5, RPS7, SGTA, SMARCC1, SUFU, TAF9, TLK2, USP7, USP9X, WAC]
GO:0032434	regulation of proteasomal ubiquitin-dependent protein catabolic process	GO_BiologicalProcess-EBI-UniProt-GOA-ACAP-ARAP_25.05.2022_00h00	1.08707e-07	0.000257743	7.18459e-16	1.07769e-13	[6, 7, 8, 9, 10]	Group230	28.3784	42	[ARAF, AXIN1, BAG2, BAG5, BAG6, BBS7, CCAR2, CDC20, CDK2, CSNK1A1, CSNK1D, CSNK1E, ELOB, FBXW8, FOXF2, HECTD1, HSP90AB1, HSPA1A, HSPBP1, KEAP1, LRRK2, MAP1A, NOP53, PIAS1, PLK1, PSMD10, RACK1, RAD23B, RPL11, SGTA, SMARCC1, STUB1, SUMO1, SUMO2, TAF9, TLK2, UBQLN4, USP7, USP9X, WAC, XPO1, ZER1]
GO:0009893	positive regulation of metabolic process	GO_BiologicalProcess-EBI-UniProt-GOA-ACAP-ARAP_25.05.2022_00h00	0	1.12104e-44	0	0	[2, 3, 4]	Group231	19.3086	782	[AATF, ABRAXAS1, ABT1, ACSL1, ACTL6A, ACTR6, ADAR, ADNP, ADSL, AFDN, AGAP2, AGO1, AGO2, AGO3, AGTPBP1, AHI1, AHR, AIMP2, AIP, AKAP12, AKAP13, AKAP8, AKAP8L, AKAP9, ALMS1, ALX1, ALYREF, AMBRA1, AMER1, ANAPC2, ANK3, ANP32B, ANXA2, AP3B1, AP3D1, APC, APEX1, APPL1, ARAF, ARHGEF2, ARID3A, ARID3B, ARID5B, ARNT, ASH1L, ASH2L, ASXL1, ASXL2, ATAD2, ATAD5, ATG2A, ATM, ATR, AURKB, AXIN1, BABAM1, BABAM2, BAG…
GO:0010604	positive regulation of macromolecule metabolic process	GO_BiologicalProcess-EBI-UniProt-GOA-ACAP-ARAP_25.05.2022_00h00	0	0	0	0	[3, 4, 5]	Group231	20.349	758	[AATF, ABRAXAS1, ABT1, ACSL1, ACTL6A, ACTR6, ADAR, ADNP, AFDN, AGAP2, AGO1, AGO2, AGO3, AGTPBP1, AHI1, AHR, AIMP2, AIP, AKAP12, AKAP13, AKAP8, AKAP8L, AKAP9, ALX1, ALYREF, AMBRA1, AMER1, ANAPC2, ANK3, ANP32B, ANXA2, AP3B1, AP3D1, APC, APEX1, APPL1, ARAF, ARHGEF2, ARID3A, ARID3B, ARID5B, ARNT, ASH1L, ASH2L, ASXL1, ASXL2, ATAD2, ATAD5, ATM, ATR, AURKB, AXIN1, BABAM1, BABAM2, BAG2, BAG6, BARD1, BAX,…
GO:0031325	positive regulation of cellular metabolic process	GO_BiologicalProcess-EBI-UniProt-GOA-ACAP-ARAP_25.05.2022_00h00	0	0	0	0	[3, 4, 5]	Group231	20.8244	682	[AATF, ABRAXAS1, ABT1, ACSL1, ACTL6A, ACTR6, ADNP, ADSL, AGAP2, AGO1, AGO2, AGO3, AGTPBP1, AHI1, AHR, AIP, AKAP13, AKAP8L, AKAP9, ALX1, ALYREF, AMBRA1, ANXA2, AP3B1, AP3D1, APEX1, APPL1, ARAF, ARHGEF2, ARID3A, ARID3B, ARID5B, ARNT, ASH1L, ASH2L, ASXL1, ASXL2, ATAD2, ATAD5, ATG2A, ATM, ATR, AURKB, AXIN1, BABAM1, BABAM2, BAG2, BAG3, BAX, BAZ1A, BBS7, BCAS3, BCLAF1, BICRA, BLM, BORA, BPTF, BRAT1, BR…
GO:0051173	positive regulation of nitrogen compound metabolic process	GO_BiologicalProcess-EBI-UniProt-GOA-ACAP-ARAP_25.05.2022_00h00	0	0	0	0	[3, 4, 5]	Group231	21.2549	708	[AATF, ABRAXAS1, ABT1, ACSL1, ACTL6A, ACTR6, ADNP, ADSL, AGAP2, AGO1, AGO2, AGO3, AGTPBP1, AHI1, AHR, AIMP2, AIP, AKAP13, AKAP8, AKAP8L, AKAP9, ALX1, ALYREF, AMBRA1, AMER1, ANAPC2, ANP32B, ANXA2, AP3B1, AP3D1, APC, APEX1, ARAF, ARHGEF2, ARID3A, ARID3B, ARID5B, ARNT, ASH1L, ASH2L, ASXL1, ASXL2, ATAD2, ATAD5, ATM, ATR, AURKB, AXIN1, BABAM1, BABAM2, BAG2, BAG6, BARD1, BAX, BAZ1A, BBS7, BCAS3, BCLAF1…
GO:0051246	regulation of protein metabolic process	GO_BiologicalProcess-EBI-UniProt-GOA-ACAP-ARAP_25.05.2022_00h00	1.00924e-39	2.97422e-36	0	0	[4, 5]	Group231	20.4133	563	[AATF, ABCF1, ACSL1, ADAR, ADNP, AGAP2, AGO1, AGO2, AGO3, AGTPBP1, AIMP2, AKAP13, AKAP8, AKAP8L, AKAP9, AMBRA1, AMER1, ANAPC2, ANKRD54, ANP32B, ANXA2, APC, APEX1, ARAF, ARHGEF2, ARNT, ATM, ATXN2, AURKB, AXIN1, BAG2, BAG5, BAG6, BARD1, BAX, BBS7, BCCIP, BCLAF1, BCOR, BIRC6, BLM, BMI1, BORA, BRAT1, BRCA1, BRD4, BRD7, BRMS1, BRMS1L, BUB1B, BUB3, BZW2, C2CD3, CACTIN, CALM1, CAPRIN1, CASC3, CBS, CCAR2…
GO:0051247	positive regulation of protein metabolic process	GO_BiologicalProcess-EBI-UniProt-GOA-ACAP-ARAP_25.05.2022_00h00	2.96831e-13	7.86009e-10	0	0	[4, 5, 6]	Group231	18.295	294	[ACSL1, ADNP, AGAP2, AGTPBP1, AIMP2, AKAP13, AKAP8, AKAP8L, AKAP9, AMBRA1, AMER1, ANAPC2, ANP32B, ANXA2, APC, ARAF, ARHGEF2, ARNT, ATM, AURKB, AXIN1, BAG2, BAG6, BARD1, BAX, BBS7, BMI1, BORA, BRAT1, BRCA1, BRD4, BRD7, BRMS1, BRMS1L, CALM1, CCDC88A, CCNA2, CCNB1, CCNT1, CDC123, CDC20, CDK5, CDKN2A, CENPE, CENPS, CEP295, CHTOP, CLSPN, CNOT9, CRKL, CSDE1, CSNK1A1, CSNK1D, CSNK1E, CSNK2A1, CSNK2A2, C…
GO:0031399	regulation of protein modification process	GO_BiologicalProcess-EBI-UniProt-GOA-ACAP-ARAP_25.05.2022_00h00	2.61168e-17	7.14556e-14	0	0	[5, 6]	Group231	19.2053	319	[ACSL1, ADAR, ADNP, AGAP2, AIMP2, AKAP13, AKAP8, AKAP8L, AKAP9, AMBRA1, AMER1, ANKRD54, APC, ARAF, ARHGEF2, ARNT, ATM, AURKB, AXIN1, BAG2, BAG5, BAX, BCCIP, BCOR, BLM, BMI1, BORA, BRAT1, BRCA1, BRD4, BRD7, BRMS1, BRMS1L, BUB1B, BUB3, CACTIN, CALM1, CBS, CCAR2, CCDC88A, CCNA2, CCNB1, CCNB2, CCNH, CCNT1, CDC20, CDK5, CDK5RAP2, CDK7, CDK9, CDKN2A, CDYL, CENPE, CENPS, CEP295, CEP43, CHTOP, CLSPN, CNK…
GO:0031401	positive regulation of protein modification process	GO_BiologicalProcess-EBI-UniProt-GOA-ACAP-ARAP_25.05.2022_00h00	3.58903e-07	0.000835886	0	0	[5, 6, 7]	Group231	17.427	191	[ACSL1, ADNP, AGAP2, AIMP2, AKAP13, AKAP8, AKAP8L, AKAP9, AMBRA1, AMER1, ARAF, ARHGEF2, ARNT, ATM, AURKB, AXIN1, BMI1, BORA, BRAT1, BRCA1, BRD4, BRD7, BRMS1, BRMS1L, CALM1, CCDC88A, CCNA2, CCNB1, CCNT1, CDC20, CDK5, CDKN2A, CENPE, CENPS, CEP295, CHTOP, CLSPN, CNOT9, CRKL, CSNK1D, CSNK2B, CTBP1, CTNNB1, CTR9, CUL3, DAXX, DDX21, DDX3X, DEK, DLG1, DOCK7, DVL2, DVL3, DYRK1A, ECT2, EIF2AK4, EIF4G1, ER…
GO:0005681	spliceosomal complex	GO_CellularComponent-EBI-UniProt-GOA-ACAP-ARAP_25.05.2022_00h00	4.76441e-43	1.4111e-39	0	0	[3, 7]	Group232	51.9802	105	[AAR2, ADAR, ALYREF, API5, AQR, BCAS2, CACTIN, CASC3, CDC5L, CRNKL1, CTNNBL1, CWC22, CWC25, CWF19L2, DDX39B, DDX41, DDX46, DDX5, DHX15, DHX16, DHX35, DHX38, DHX8, EIF4A3, ESS2, FRG1, GCFC2, HNRNPA1, HNRNPA2B1, HNRNPA3, HNRNPC, HNRNPF, HNRNPH1, HNRNPH3, HNRNPK, HNRNPM, HNRNPR, HNRNPU, HSPA8, ISY1, IVNS1ABP, MAGOHB, MFAP1, MTREX, MYEF2, NCL, PABPC1, PHF5A, PLRG1, PNN, PPIE, PPIH, PPIL1, PPIL2, PPIL…
GO:0071013	catalytic step 2 spliceosome	GO_CellularComponent-EBI-UniProt-GOA-ACAP-ARAP_25.05.2022_00h00	1.99223e-35	5.83724e-32	0	0	[3, 4, 8]	Group232	68.1319	62	[ALYREF, AQR, BCAS2, CACTIN, CDC5L, CRNKL1, CWC22, DDX41, DDX5, DHX35, DHX38, DHX8, EIF4A3, ESS2, FRG1, HNRNPA1, HNRNPA2B1, HNRNPA3, HNRNPC, HNRNPF, HNRNPH1, HNRNPK, HNRNPM, HNRNPR, HNRNPU, ISY1, MAGOHB, MTREX, PABPC1, PLRG1, PNN, PPIE, PPIL1, PPIL2, PPIL3, PPWD1, PRPF19, PRPF4B, PRPF8, RALY, RBMX, SF3A2, SF3B1, SF3B2, SF3B3, SF3B6, SLU7, SNRNP200, SNRNP40, SNRPA1, SNRPB, SNRPB2, SNRPD1, SNRPD2, …
GO:0005684	U2-type spliceosomal complex	GO_CellularComponent-EBI-UniProt-GOA-ACAP-ARAP_25.05.2022_00h00	9.10156e-18	2.5002e-14	0	0	[4, 8]	Group232	47.9167	46	[AQR, BCAS2, CASC3, CDC5L, CRNKL1, CWC22, CWC25, DHX15, DHX16, DHX8, EIF4A3, GCFC2, HNRNPC, ISY1, MAGOHB, MFAP1, PHF5A, PLRG1, PPIE, PPIL1, PRPF19, PRPF3, PRPF38A, PRPF39, PRPF40A, PRPF8, RBMX2, SF3A2, SF3B1, SF3B2, SF3B3, SF3B6, SMU1, SNRNP200, SNRNP40, SNRNP70, SNRPA1, SNRPB, SNRPB2, SNRPD1, SNRPD2, SNW1, SYF2, TFIP11, TXNL4A, U2AF2]
GO:0071007	U2-type catalytic step 2 spliceosome	GO_CellularComponent-EBI-UniProt-GOA-ACAP-ARAP_25.05.2022_00h00	6.41898e-11	1.64069e-07	0	0	[4, 5, 9]	Group232	63.3333	19	[AQR, BCAS2, CDC5L, CRNKL1, CWC22, DHX8, PLRG1, PPIE, PPIL1, PRPF19, PRPF8, SNRNP40, SNRPA1, SNRPB, SNRPB2, SNRPD1, SNRPD2, SNW1, SYF2]
GO:0008380	RNA splicing	GO_BiologicalProcess-EBI-UniProt-GOA-ACAP-ARAP_25.05.2022_00h00	0	0	0	0	[6, 7, 8]	Group232	46.7811	218	[AAR2, ACIN1, AFF2, AHNAK, AKAP8L, ALYREF, AQR, BCAS2, BCLAF1, CACTIN, CASC3, CCAR2, CDC5L, CDK13, CLASRP, COIL, CRNKL1, CTNNBL1, CWC22, CWC25, CWF19L2, DDX1, DDX17, DDX39A, DDX39B, DDX41, DDX46, DDX47, DDX5, DHX15, DHX16, DHX35, DHX38, DHX8, DHX9, DYRK1A, ECD, EIF4A3, ESS2, FAM98A, FMR1, FRG1, FUS, FXR1, FXR2, GCFC2, GEMIN5, GEMIN6, GEMIN7, HEXIM1, HNRNPA1, HNRNPA2B1, HNRNPA3, HNRNPC, HNRNPF, HN…
GO:0000375	RNA splicing, via transesterification reactions	GO_BiologicalProcess-EBI-UniProt-GOA-ACAP-ARAP_25.05.2022_00h00	0	0	0	0	[7, 8, 9]	Group232	48.8959	155	[AAR2, ALYREF, AQR, BCAS2, CACTIN, CASC3, CDC5L, CDK13, COIL, CRNKL1, CTNNBL1, CWC22, CWC25, CWF19L2, DDX1, DDX17, DDX39A, DDX39B, DDX41, DDX46, DDX5, DHX16, DHX35, DHX38, DHX8, DHX9, DYRK1A, EIF4A3, ESS2, FMR1, FRG1, FXR1, FXR2, GCFC2, GEMIN5, GEMIN6, GEMIN7, HNRNPA1, HNRNPA2B1, HNRNPA3, HNRNPC, HNRNPF, HNRNPH1, HNRNPH3, HNRNPK, HNRNPL, HNRNPM, HNRNPR, HNRNPU, HSPA8, ISY1, KDM1A, KHDRBS1, KHSRP,…
GO:0000377	RNA splicing, via transesterification reactions with bulged adenosine as nucleophile	GO_BiologicalProcess-EBI-UniProt-GOA-ACAP-ARAP_25.05.2022_00h00	0	0	0	0	[8, 9, 10]	Group232	48.8818	153	[AAR2, ALYREF, AQR, BCAS2, CACTIN, CASC3, CDC5L, CDK13, COIL, CRNKL1, CTNNBL1, CWC22, CWC25, CWF19L2, DDX1, DDX17, DDX39A, DDX39B, DDX41, DDX46, DDX5, DHX16, DHX35, DHX38, DHX8, DHX9, DYRK1A, EIF4A3, ESS2, FMR1, FRG1, FXR1, FXR2, GCFC2, GEMIN5, GEMIN6, GEMIN7, HNRNPA1, HNRNPA2B1, HNRNPA3, HNRNPC, HNRNPF, HNRNPH1, HNRNPH3, HNRNPK, HNRNPL, HNRNPM, HNRNPR, HNRNPU, HSPA8, ISY1, KDM1A, KHDRBS1, LARP7,…
GO:0000398	mRNA splicing, via spliceosome	GO_BiologicalProcess-EBI-UniProt-GOA-ACAP-ARAP_25.05.2022_00h00	0	0	0	0	[7, 8, 9, 10, 11]	Group232	48.8818	153	[AAR2, ALYREF, AQR, BCAS2, CACTIN, CASC3, CDC5L, CDK13, COIL, CRNKL1, CTNNBL1, CWC22, CWC25, CWF19L2, DDX1, DDX17, DDX39A, DDX39B, DDX41, DDX46, DDX5, DHX16, DHX35, DHX38, DHX8, DHX9, DYRK1A, EIF4A3, ESS2, FMR1, FRG1, FXR1, FXR2, GCFC2, GEMIN5, GEMIN6, GEMIN7, HNRNPA1, HNRNPA2B1, HNRNPA3, HNRNPC, HNRNPF, HNRNPH1, HNRNPH3, HNRNPK, HNRNPL, HNRNPM, HNRNPR, HNRNPU, HSPA8, ISY1, KDM1A, KHDRBS1, LARP7,…
GO:0012501	programmed cell death	GO_BiologicalProcess-EBI-UniProt-GOA-ACAP-ARAP_25.05.2022_00h00	2.69457e-06	0.00602774	2.69457e-06	0.000113172	[3]	Group233	15.5354	325	[AATF, ACIN1, ACTL6A, ADAR, ADNP, AGAP2, AHCYL1, AHI1, AHR, AIMP2, AKAP12, AMBRA1, ANP32A, ANP32B, ANXA5, ANXA6, APC, APEX1, API5, ARAF, ARHGAP21, ARHGEF2, ATAD5, ATM, AURKB, AXIN1, BABAM2, BAG3, BAG5, BAG6, BAP1, BARD1, BAX, BCLAF1, BIRC6, BLOC1S2, BMI1, BRAT1, BRCA1, BRCA2, BRD8, BRMS1, BRMS1L, BUB1, BUB1B, CBS, CBX4, CCAR2, CCNA2, CDC73, CDK1, CDK11B, CDK5, CDKN2A, CFL1, CHD8, CIAPIN1, CKAP2, …
GO:0006915	apoptotic process	GO_BiologicalProcess-EBI-UniProt-GOA-ACAP-ARAP_25.05.2022_00h00	1.16251e-06	0.00264703	2.69457e-06	0.000113172	[4]	Group233	15.7325	320	[AATF, ACIN1, ACTL6A, ADAR, ADNP, AGAP2, AHCYL1, AHI1, AHR, AIMP2, AKAP12, AMBRA1, ANP32A, ANP32B, ANXA5, ANXA6, APC, APEX1, API5, ARAF, ARHGAP21, ARHGEF2, ATAD5, ATM, AURKB, AXIN1, BABAM2, BAG3, BAG5, BAG6, BAP1, BARD1, BAX, BCLAF1, BIRC6, BLOC1S2, BMI1, BRAT1, BRCA1, BRCA2, BRD8, BRMS1, BRMS1L, BUB1, BUB1B, CBS, CBX4, CCAR2, CCNA2, CDC73, CDK1, CDK11B, CDK5, CDKN2A, CFL1, CHD8, CIAPIN1, CKAP2, …
GO:0097190	apoptotic signaling pathway	GO_BiologicalProcess-EBI-UniProt-GOA-ACAP-ARAP_25.05.2022_00h00	1.62182e-06	0.00366532	2.69457e-06	0.000113172	[3, 4, 5]	Group233	18.7207	120	[AATF, AGAP2, ANXA6, ARHGEF2, ATAD5, ATM, BAG3, BAG5, BAG6, BAX, BCLAF1, BIRC6, BLOC1S2, BMI1, BRCA1, BRCA2, CCAR2, CSNK2A1, CSNK2A2, CTNNA1, CTNNB1, CUL1, CUL2, CUL3, CUL4A, CUL5, DAPK3, DAXX, DDX3X, DDX47, DDX5, DIDO1, DNAJA1, DNM1L, EIF5A, ENO1, EP300, ERCC6, EYA4, FAF1, FASN, FIGNL1, GATA4, HDAC1, HELLS, HIP1R, HNRNPK, HSPA1A, HSPB1, HTT, ING2, ING3, ING5, IVNS1ABP, KDM1A, KRT18, LMNA, LRRK2,…
GO:0043067	regulation of programmed cell death	GO_BiologicalProcess-EBI-UniProt-GOA-ACAP-ARAP_25.05.2022_00h00	4.28369e-06	0.00947553	2.69457e-06	0.000113172	[4, 5]	Group233	16.0151	254	[AATF, ACTL6A, ADAR, ADNP, AGAP2, AHI1, AKAP12, AMBRA1, ANP32A, ANP32B, ANXA5, APC, APEX1, API5, ARAF, ARHGAP21, ARHGEF2, ATAD5, ATM, AURKB, BABAM2, BAG3, BAG5, BAG6, BARD1, BAX, BCLAF1, BIRC6, BMI1, BRCA1, BRD8, BRMS1, BRMS1L, CBS, CBX4, CCAR2, CCNA2, CDC73, CDK1, CDK5, CDKN2A, CFL1, CHD8, CIAPIN1, COPS5, CSNK2A1, CSNK2A2, CTNNA1, CTNNB1, CTNNBL1, CYFIP1, DAPK3, DAXX, DDB1, DDX11, DDX3X, DDX42, …
GO:0097193	intrinsic apoptotic signaling pathway	GO_BiologicalProcess-EBI-UniProt-GOA-ACAP-ARAP_25.05.2022_00h00	4.80953e-08	0.000115381	2.69457e-06	0.000113172	[4, 5, 6]	Group233	23.2484	73	[ARHGEF2, ATAD5, ATM, BAG5, BAG6, BAX, BCLAF1, BRCA1, BRCA2, CCAR2, CUL1, CUL2, CUL3, CUL4A, CUL5, DDX3X, DDX5, DNAJA1, DNM1L, EIF5A, ENO1, EP300, ERCC6, FIGNL1, HDAC1, HELLS, HNRNPK, HSPA1A, HSPB1, ING2, ING3, IVNS1ABP, KDM1A, LRRK2, MED12, MELK, MLH1, MSH2, MSH6, MSX1, MYBBP1A, MYC, NACC2, NBN, NOC2L, NONO, P4HB, PARP1, PIK3R1, PML, PRKDC, PRKRA, QRICH1, RACK1, RPL11, RPL26, RPS3, RPS7, RRN3, R…
GO:0042981	regulation of apoptotic process	GO_BiologicalProcess-EBI-UniProt-GOA-ACAP-ARAP_25.05.2022_00h00	3.4083e-06	0.00758006	2.69457e-06	0.000113172	[5, 6]	Group233	16.1082	250	[AATF, ACTL6A, ADAR, ADNP, AGAP2, AHI1, AKAP12, AMBRA1, ANP32A, ANP32B, ANXA5, APC, APEX1, API5, ARAF, ARHGAP21, ARHGEF2, ATAD5, ATM, AURKB, BABAM2, BAG3, BAG5, BAG6, BARD1, BAX, BCLAF1, BIRC6, BMI1, BRCA1, BRD8, BRMS1, BRMS1L, CBS, CBX4, CCAR2, CCNA2, CDC73, CDK1, CDK5, CDKN2A, CFL1, CHD8, CIAPIN1, COPS5, CSNK2A1, CSNK2A2, CTNNA1, CTNNB1, CTNNBL1, CYFIP1, DAPK3, DAXX, DDB1, DDX11, DDX3X, DDX42, …
GO:2001233	regulation of apoptotic signaling pathway	GO_BiologicalProcess-EBI-UniProt-GOA-ACAP-ARAP_25.05.2022_00h00	9.85854e-06	0.021393	2.69457e-06	0.000113172	[4, 5, 6, 7]	Group233	19.9501	80	[AATF, AGAP2, ARHGEF2, ATAD5, BAG5, BAX, BCLAF1, BIRC6, BMI1, BRCA1, CCAR2, CSNK2A1, CSNK2A2, CTNNA1, CTNNB1, DDX3X, DNAJA1, DNM1L, EIF5A, ENO1, EYA4, FAF1, FASN, FIGNL1, GATA4, HDAC1, HELLS, HNRNPK, HSPA1A, HSPB1, HTT, ING2, ING3, ING5, IVNS1ABP, KDM1A, LMNA, LRRK2, MADD, MAGED1, MED12, MEN1, MSX1, MYC, NACC2, NF1, NOC2L, NONO, P4HB, PARP1, PIH1D1, PML, PPP1CA, PPP2R1A, PPP2R1B, PRDX2, PRKRA, PS…
GO:2001242	regulation of intrinsic apoptotic signaling pathway	GO_BiologicalProcess-EBI-UniProt-GOA-ACAP-ARAP_25.05.2022_00h00	1.04595e-06	0.00238894	2.69457e-06	0.000113172	[5, 6, 7, 8]	Group233	25.4144	46	[ARHGEF2, ATAD5, BAG5, BAX, BCLAF1, CCAR2, DDX3X, DNAJA1, DNM1L, EIF5A, ENO1, FIGNL1, HDAC1, HELLS, HNRNPK, HSPA1A, HSPB1, ING2, ING3, IVNS1ABP, KDM1A, LRRK2, MED12, MSX1, MYC, NACC2, NOC2L, NONO, P4HB, PARP1, PRKRA, RACK1, RPL11, RPL26, RPS3, RPS7, RRN3, SFPQ, SIRT1, SOD1, TAF9, TAF9B, TP53, TRIM32, URI1, YBX3]
GO:0000226	microtubule cytoskeleton organization	GO_BiologicalProcess-EBI-UniProt-GOA-ACAP-ARAP_25.05.2022_00h00	4.66528e-29	1.3464e-25	9.68115e-36	2.1589e-33	[3, 6]	Group234	27.596	194	[ABRAXAS1, AKAP9, ALMS1, ANAPC2, APC, ARHGEF2, ASPM, AURKB, AXIN1, BBS1, BBS2, BCAS3, BCCIP, BORA, BRCA1, BRCA2, C2CD3, CAMSAP2, CC2D2A, CCDC8, CCDC88A, CCNB1, CCNB2, CCP110, CCSER2, CDC14A, CDC20, CDK1, CDK2, CDK5, CDK5RAP2, CENPE, CEP192, CEP295, CEP350, CEP43, CEP44, CEP70, CEP97, CETN2, CETN3, CFL1, CHD3, CHMP2B, CKAP2, CKAP5, CLASP1, CNTLN, CSNK1D, CTNNB1, CUL7, DISC1, DLG1, DNAAF10, DNAAF5,…
GO:0007051	spindle organization	GO_BiologicalProcess-EBI-UniProt-GOA-ACAP-ARAP_25.05.2022_00h00	3.31326e-22	9.32351e-19	9.68115e-36	2.1589e-33	[3, 4, 7]	Group234	37.3333	84	[ABRAXAS1, ASPM, AURKB, BCCIP, BORA, CCNB1, CCNB2, CDC20, CENPE, CEP192, CEP97, CHD3, CHMP2B, CKAP5, CLASP1, CSNK1D, DLG1, DRG1, EML3, ESPL1, EZR, HAUS1, HAUS3, HAUS4, HAUS5, HAUS6, HAUS7, HAUS8, HDAC3, HNRNPU, HSPA1A, INTS13, KIF23, KIF2A, KPNB1, LSM14A, LZTS2, MAP9, MAPRE1, MAPRE2, MLH1, MYBL2, NCOR1, NDC80, NDRG1, NUDC, NUF2, NUMA1, NUP62, OFD1, PCNT, PDCD6IP, PLK1, PPP2R1A, PRC1, PSRC1, RAB11…
GO:0005856	cytoskeleton	GO_CellularComponent-EBI-UniProt-GOA-ACAP-ARAP_25.05.2022_00h00	6.03602e-35	1.76554e-31	9.68115e-36	2.1589e-33	[5]	Group234	20.3444	508	[ACACA, ACTR6, ADD1, AFAP1, AHI1, AHNAK, AKAP11, AKAP12, AKAP13, AKAP9, ALDOA, ALMS1, AMBRA1, AMOT, ANAPC2, ANAPC5, ANK3, ANKRD26, APC, APEX1, ARHGAP21, ARHGAP32, ARHGAP39, ARHGEF2, ASPM, ATM, AURKB, AXIN1, BAG2, BAG3, BAIAP2L1, BBS1, BBS2, BBS7, BCAS2, BCAS3, BCCIP, BIRC6, BLOC1S2, BORA, BRCA1, BRCA2, BRCC3, BUB1B, C2CD3, C2CD5, CALM1, CAMSAP2, CAP1, CAPZA2, CAPZB, CARMIL1, CASK, CBX3, CC2D2A, C…
GO:0000922	spindle pole	GO_CellularComponent-EBI-UniProt-GOA-ACAP-ARAP_25.05.2022_00h00	3.60473e-16	9.75801e-13	9.68115e-36	2.1589e-33	[2, 6, 8]	Group234	35.7542	64	[ALMS1, ASPM, AURKB, BCCIP, BIRC6, BRCC3, CALM1, CCNB1, CDC14A, CDC20, CDK5RAP2, CEP44, CKAP2, CKAP5, CTNNB1, CUL3, DDX11, DYNC2I1, EMD, FAM161A, FAM83D, HAUS1, HAUS8, HNRNPU, KIF20B, KIF2A, KLHL22, MAD1L1, MAD2L1, MAPRE1, MTCL1, NDE1, NEDD1, NIN, NPM1, NUMA1, NUP62, PKP4, PLK1, POC1A, PPP2CA, PRC1, PSRC1, RAB11A, RAD21, RAE1, SMC1A, SMC3, SMC6, SPOUT1, STAG1, STAG2, TOPBP1, TOPORS, TPX2, TUBG1, …
GO:0005819	spindle	GO_CellularComponent-EBI-UniProt-GOA-ACAP-ARAP_25.05.2022_00h00	3.85702e-36	1.13165e-32	9.68115e-36	2.1589e-33	[5, 7]	Group234	34.9887	155	[ALMS1, ANAPC5, ARHGEF2, ASPM, ATM, AURKB, BCCIP, BIRC6, BORA, BRCC3, BUB1B, CALM1, CBX3, CCAR2, CCNB1, CDC14A, CDC16, CDC20, CDC27, CDC7, CDK1, CDK5RAP2, CENPE, CEP170, CEP295, CEP350, CEP44, CHMP2B, CIAO1, CIAO2B, CKAP2, CKAP5, CLASP1, CSNK1A1, CSNK1D, CTNNB1, CUL3, DCTN3, DDX11, DIAPH1, DIDO1, DYNC2I1, ECT2, EMD, EML3, ERCC2, ESPL1, FAM161A, FAM83D, HASPIN, HAUS1, HAUS3, HAUS4, HAUS5, HAUS6, H…
GO:0015630	microtubule cytoskeleton	GO_CellularComponent-EBI-UniProt-GOA-ACAP-ARAP_25.05.2022_00h00	0	0	9.68115e-36	2.1589e-33	[6]	Group234	26.1538	374	[AHI1, AKAP11, AKAP9, ALMS1, ANAPC2, ANAPC5, ANKRD26, APC, APEX1, ARHGEF2, ASPM, ATM, AURKB, AXIN1, BAG2, BBS1, BBS2, BBS7, BCAS2, BCAS3, BCCIP, BIRC6, BLOC1S2, BORA, BRCA1, BRCA2, BRCC3, BUB1B, C2CD3, C2CD5, CALM1, CAMSAP2, CBX3, CCAR2, CCDC124, CCDC15, CCDC8, CCDC88A, CCHCR1, CCNB1, CCNB2, CCP110, CCSER2, CCT2, CCT3, CCT4, CCT7, CDC14A, CDC16, CDC20, CDC27, CDC7, CDK1, CDK2, CDK5, CDK5RAP2, CEN…
GO:0005874	microtubule	GO_CellularComponent-EBI-UniProt-GOA-ACAP-ARAP_25.05.2022_00h00	9.42443e-15	2.52763e-11	9.68115e-36	2.1589e-33	[6, 7]	Group234	25	121	[ANAPC2, APC, ARHGEF2, ASPM, AURKB, BAG2, BCAS3, CALM1, CAMSAP2, CCT2, CCT3, CCT4, CCT7, CDK1, CDK5, CDK5RAP2, CENPE, CEP170, CEP170B, CEP295, CHMP2B, CKAP2, CKAP5, CLASP1, CSNK1D, CUL3, DISC1, DLG1, DNM1L, DNM2, DST, DYNC2H1, EMD, EML3, EML5, FAM161A, GTSE1, HAUS1, HAUS3, HAUS4, HAUS5, HAUS6, HAUS7, HAUS8, HDAC6, HNRNPU, HOOK1, HOOK2, HOOK3, HSPH1, IQGAP1, KIF13A, KIF14, KIF16B, KIF18A, KIF1A, K…
GO:0072686	mitotic spindle	GO_CellularComponent-EBI-UniProt-GOA-ACAP-ARAP_25.05.2022_00h00	6.23847e-26	1.78233e-22	9.68115e-36	2.1589e-33	[6, 8]	Group234	42.6316	81	[ASPM, AURKB, BCCIP, CDC14A, CDC16, CDC27, CDC7, CDK1, CDK5RAP2, CENPE, CEP295, CKAP2, CLASP1, CUL3, DIAPH1, ECT2, EML3, ESPL1, FAM161A, FAM83D, HAUS1, HAUS3, HAUS4, HAUS5, HAUS6, HAUS7, HAUS8, HDAC3, HNRNPU, IQCB1, KAT14, KAT2B, KIF18A, KIF20B, KIF23, KLHL22, LSM14A, MAD1L1, MAD2L1, MAP9, MAPRE1, MBIP, NCAPG, NCOR1, NIN, NUDC, NUMA1, NUP62, PKP4, PLK1, PRC1, PYCR3, RACGAP1, RAE1, RANGAP1, RPS3, …
GO:0042795	snRNA transcription by RNA polymerase II	GO_BiologicalProcess-EBI-UniProt-GOA-ACAP-ARAP_25.05.2022_00h00	2.99554e-06	0.00668006	1.47326e-32	3.18224e-30	[8, 9, 10, 11, 12]	Group235	62.5	10	[CDK7, ELL, ICE1, ICE2, LARP7, MEPCE, SNAPC1, SNAPC4, ZC3H8, ZNF143]
GO:0016073	snRNA metabolic process	GO_BiologicalProcess-EBI-UniProt-GOA-ACAP-ARAP_25.05.2022_00h00	1.81143e-19	5.03215e-16	1.47326e-32	3.18224e-30	[7, 8]	Group235	59.0909	39	[CDK7, DKC1, ELL, EXOSC10, EXOSC2, EXOSC3, EXOSC4, EXOSC5, EXOSC6, EXOSC7, EXOSC8, ICE1, ICE2, INTS1, INTS10, INTS11, INTS12, INTS13, INTS14, INTS2, INTS3, INTS4, INTS5, INTS6, INTS6L, INTS7, INTS8, INTS9, LARP7, MEPCE, METTL16, MTREX, RBM7, RPAP2, SNAPC1, SNAPC4, ZC3H8, ZCCHC8, ZNF143]
GO:0006359	regulation of transcription by RNA polymerase III	GO_BiologicalProcess-EBI-UniProt-GOA-ACAP-ARAP_25.05.2022_00h00	8.9733e-08	0.000213744	1.47326e-32	3.18224e-30	[6, 7, 8, 9, 10, 11]	Group235	50	17	[CHD8, DDX21, DEK, DHX36, ELL, ERCC6, ICE1, ICE2, MTOR, MYBBP1A, POLR3C, RPTOR, SF3B1, SMARCA5, ZC3H8, ZFP36L2, ZNF143]
GO:0006383	transcription by RNA polymerase III	GO_BiologicalProcess-EBI-UniProt-GOA-ACAP-ARAP_25.05.2022_00h00	1.09155e-12	2.86969e-09	1.47326e-32	3.18224e-30	[7, 8, 9, 10]	Group235	50	30	[BDP1, CHD8, DDX21, DEK, DHX36, ELL, ERCC6, GTF3C1, GTF3C2, GTF3C3, GTF3C4, GTF3C5, ICE1, ICE2, IVNS1ABP, MTOR, MYBBP1A, POLR1C, POLR1D, POLR3C, POLR3D, RO60, RPTOR, SF3B1, SMARCA5, SNAPC1, SNAPC4, ZC3H8, ZFP36L2, ZNF143]
GO:0098781	ncRNA transcription	GO_BiologicalProcess-EBI-UniProt-GOA-ACAP-ARAP_25.05.2022_00h00	1.40402e-14	3.76278e-11	1.47326e-32	3.18224e-30	[7, 8, 9, 10]	Group235	52.381	33	[CDK7, DDX11, ELL, GTF3C1, GTF3C2, GTF3C3, GTF3C4, GTF3C5, ICE1, ICE2, LARP7, MEPCE, MTOR, NCL, NIFK, NOL11, NOP53, NPM3, PIH1D1, POLR1B, POLR1E, POLR1G, RPAP2, SMARCA4, SMARCB1, SNAPC1, SNAPC4, TCOF1, TP53, WDR82, ZC3H4, ZC3H8, ZNF143]
GO:0140747	regulation of ncRNA transcription	GO_BiologicalProcess-EBI-UniProt-GOA-ACAP-ARAP_25.05.2022_00h00	1.70235e-06	0.00384561	1.47326e-32	3.18224e-30	[6, 7, 8, 9, 10, 11]	Group235	52	13	[DDX11, LARP7, MEPCE, MTOR, NCL, NOL11, NOP53, PIH1D1, SMARCA4, SMARCB1, WDR82, ZC3H4, ZNF143]
GO:0009301	snRNA transcription	GO_BiologicalProcess-EBI-UniProt-GOA-ACAP-ARAP_25.05.2022_00h00	2.71119e-06	0.00605951	1.47326e-32	3.18224e-30	[8, 9, 10, 11]	Group235	57.8947	11	[CDK7, ELL, ICE1, ICE2, LARP7, MEPCE, RPAP2, SNAPC1, SNAPC4, ZC3H8, ZNF143]
GO:0009303	rRNA transcription	GO_BiologicalProcess-EBI-UniProt-GOA-ACAP-ARAP_25.05.2022_00h00	1.08617e-09	2.7263e-06	1.47326e-32	3.18224e-30	[8, 9, 10, 11]	Group235	54.0541	20	[DDX11, GTF3C1, GTF3C2, GTF3C3, GTF3C4, GTF3C5, MTOR, NCL, NIFK, NOL11, NOP53, NPM3, PIH1D1, POLR1B, POLR1E, POLR1G, SMARCA4, SMARCB1, TCOF1, TP53]
GO:0045945	positive regulation of transcription by RNA polymerase III	GO_BiologicalProcess-EBI-UniProt-GOA-ACAP-ARAP_25.05.2022_00h00	2.05004e-08	4.97955e-05	1.47326e-32	3.18224e-30	[7, 8, 9, 10, 11, 12]	Group235	63.6364	14	[CHD8, DDX21, DEK, ELL, ERCC6, ICE1, ICE2, MTOR, MYBBP1A, RPTOR, SF3B1, SMARCA5, ZC3H8, ZNF143]
GO:0043247	telomere maintenance in response to DNA damage	GO_BiologicalProcess-EBI-UniProt-GOA-ACAP-ARAP_25.05.2022_00h00	2.15607e-07	0.000507108	2.89438e-24	5.49932e-22	[5, 6, 7, 8]	Group236	50	16	[ACTL6A, APEX1, DCLRE1A, ERCC1, ERCC4, LRIF1, MCRS1, NFRKB, RTEL1, RUVBL1, RUVBL2, TERF2, TERF2IP, TFIP11, TFPT, XRCC1]
GO:0006312	mitotic recombination	GO_BiologicalProcess-EBI-UniProt-GOA-ACAP-ARAP_25.05.2022_00h00	3.6649e-09	9.09262e-06	2.89438e-24	5.49932e-22	[6, 7, 8]	Group236	58.6207	17	[BRCA2, ERCC1, ERCC2, ERCC4, GEN1, MLH1, MRE11, MSH2, MSH3, NSMCE2, RAD50, RAD51, SMC5, SMC6, TERF2, TP53RK, XRCC1]
GO:0016233	telomere capping	GO_BiologicalProcess-EBI-UniProt-GOA-ACAP-ARAP_25.05.2022_00h00	1.60345e-06	0.00362701	2.89438e-24	5.49932e-22	[6, 7, 8]	Group236	40.9091	18	[ATM, AURKB, DCLRE1A, ERCC1, ERCC4, HNRNPD, MAP2K7, MRE11, NABP2, NBN, PRKDC, RAD50, RTEL1, TERF2, TERF2IP, TFIP11, USP7, XRCC1]
GO:0032205	negative regulation of telomere maintenance	GO_BiologicalProcess-EBI-UniProt-GOA-ACAP-ARAP_25.05.2022_00h00	2.02842e-09	5.05482e-06	2.89438e-24	5.49932e-22	[5, 6, 7, 8, 9]	Group236	52.6316	20	[ATM, ERCC1, ERCC4, EXOSC10, GNL3L, HNRNPA1, HNRNPC, HNRNPU, NAT10, NBN, PARP1, PINX1, RAD50, RTEL1, SLX4, TENT4B, TERF2, TERF2IP, XRCC1, XRN1]
GO:0032206	positive regulation of telomere maintenance	GO_BiologicalProcess-EBI-UniProt-GOA-ACAP-ARAP_25.05.2022_00h00	1.12595e-12	2.95786e-09	2.89438e-24	5.49932e-22	[5, 6, 7, 8, 9]	Group236	46.4789	33	[ACTL6A, ATM, ATR, AURKB, CCT2, CCT3, CCT4, CCT7, CTNNB1, DHX36, DKC1, ERCC1, GNL3, HNRNPA1, HNRNPA2B1, HNRNPD, MAP2K7, MCRS1, MRE11, NABP2, NBN, NFRKB, PML, PPP1R10, RAD50, RTEL1, RUVBL1, RUVBL2, SLX4, TERF2, TERF2IP, TFPT, XRCC5]
GO:0000722	telomere maintenance via recombination	GO_BiologicalProcess-EBI-UniProt-GOA-ACAP-ARAP_25.05.2022_00h00	5.62132e-07	0.00129853	2.89438e-24	5.49932e-22	[6, 7, 8, 9]	Group236	64.7059	11	[BRCA2, ERCC1, ERCC4, NSMCE2, RAD50, RAD51, SMC5, SMC6, TERF2, TP53RK, XRCC1]
GO:1904353	regulation of telomere capping	GO_BiologicalProcess-EBI-UniProt-GOA-ACAP-ARAP_25.05.2022_00h00	5.1732e-06	0.0114017	2.89438e-24	5.49932e-22	[6, 7, 8, 9]	Group236	48.1481	13	[ATM, AURKB, ERCC1, ERCC4, HNRNPD, MAP2K7, NABP2, NBN, RAD50, RTEL1, TERF2, USP7, XRCC1]
GO:1904354	negative regulation of telomere capping	GO_BiologicalProcess-EBI-UniProt-GOA-ACAP-ARAP_25.05.2022_00h00	1.18846e-05	0.0257182	2.89438e-24	5.49932e-22	[6, 7, 8, 9, 10]	Group236	77.7778	7	[ATM, ERCC1, ERCC4, NBN, RAD50, TERF2, XRCC1]
GO:0003720	telomerase activity	GO_BiologicalProcess-EBI-UniProt-GOA-ACAP-ARAP_25.05.2022_00h00	3.27625e-06	0.00729294	2.89438e-24	5.49932e-22	[8, 9, 10]	Group236	35.5932	21	[ATM, AURKB, CCT2, CCT4, CTNNB1, DKC1, ERCC4, HNRNPA2B1, HNRNPD, HSP90AA1, HSP90AB1, MAP2K7, MEN1, MYC, NABP2, NVL, PINX1, TERF2, TP53, WRAP53, XRCC5]
GO:0030522	intracellular receptor signaling pathway	GO_BiologicalProcess-EBI-UniProt-GOA-ACAP-ARAP_25.05.2022_00h00	7.43468e-07	0.00170626	1.18479e-20	2.06153e-18	[3, 4, 5]	Group237	22.9391	64	[AHR, ANKRD17, ARNT, ASXL1, ASXL2, BRCA1, CARM1, CNOT1, CNOT2, CNOT9, CRKL, CTBP2, DAXX, DDX17, DDX5, DDX54, DNAJA1, EP300, ERBIN, EZH2, FAM120B, FOXP1, GPS2, HDAC1, HDAC6, HSPA1A, KANK2, KDM1A, KMT2D, LSM14A, MED1, NCOA2, NCOR1, NCOR2, NOP53, NPLOC4, NR0B1, NR2F2, NR3C1, PAGR1, PARP1, PHB2, PML, PUM1, PUM2, RBFOX2, RNF34, SAFB, SAFB2, SEC14L1, SIRT1, SMARCA4, SNW1, STAT3, STRN3, TADA3, TAF7, TRE…
GO:0140297	DNA-binding transcription factor binding	GO_MolecularFunction-EBI-UniProt-GOA-ACAP-ARAP_25.05.2022_00h00	5.33071e-21	1.49313e-17	1.18479e-20	2.06153e-18	[4]	Group237	27.5049	140	[ADD1, AHR, AIP, AKAP8, APEX1, ARNT, ASXL1, BBS1, BBS2, BBS7, BCAS3, BCOR, BRD8, BRMS1, BRMS1L, CCNT1, CDKN2A, CHD4, CNOT1, CNOT7, CREBBP, CRKL, CRTC3, CSNK2B, CTBP1, CTBP2, CTNNB1, DACT1, DAPK3, DAXX, DCAF1, DDX5, DDX54, DHX33, DHX9, DMAP1, DNAJA1, EIF4E, EP300, FAF1, FOXC1, FOXP1, GATA4, GATA6, GPI, GRIP1, HCFC1, HDAC1, HDAC2, HDAC3, HIRA, HMGB1, HSPB1, KAT2B, KAT8, KDM1A, KEAP1, LRIF1, LYAR, M…
GO:0061629	RNA polymerase II-specific DNA-binding transcription factor binding	GO_MolecularFunction-EBI-UniProt-GOA-ACAP-ARAP_25.05.2022_00h00	2.47842e-17	6.78592e-14	1.18479e-20	2.06153e-18	[5]	Group237	28.382	107	[ADD1, AHR, AIP, AKAP8, APEX1, ARNT, ASXL1, BBS1, BBS2, BBS7, BCAS3, BRD8, BRMS1, BRMS1L, CDKN2A, CHD4, CNOT1, CREBBP, CRKL, CSNK2B, CTBP1, CTBP2, CTNNB1, DACT1, DAXX, DCAF1, DDX5, DDX54, DHX9, DMAP1, DNAJA1, EP300, FAF1, FOXC1, FOXP1, GATA4, GATA6, GRIP1, HDAC1, HDAC2, HDAC3, HIRA, HMGB1, HSPB1, KAT8, KDM1A, KEAP1, LRIF1, MED1, MED12, MED14, MED16, MED17, MED4, MMS19, MTA1, MTA2, MTDH, NCOA2, NC…
GO:0043401	steroid hormone mediated signaling pathway	GO_BiologicalProcess-EBI-UniProt-GOA-ACAP-ARAP_25.05.2022_00h00	4.76886e-06	0.0105249	1.18479e-20	2.06153e-18	[4, 5, 6, 7]	Group237	26.2069	38	[BRCA1, CARM1, CNOT1, CNOT2, CNOT9, DAXX, DDX17, DDX5, DDX54, DNAJA1, EP300, FOXP1, HDAC1, HDAC6, KANK2, KDM1A, KMT2D, MED1, NCOR1, NCOR2, NR0B1, NR3C1, PAGR1, PARP1, PHB2, RBFOX2, SAFB, SAFB2, SIRT1, SMARCA4, STRN3, TADA3, TAF7, TRERF1, TRIP4, UBR5, VPS11, VPS18]
GO:0016922	nuclear receptor binding	GO_MolecularFunction-EBI-UniProt-GOA-ACAP-ARAP_25.05.2022_00h00	1.19345e-08	2.92275e-05	1.18479e-20	2.06153e-18	[6]	Group237	30.137	44	[ASXL1, BCAS3, BRD8, CNOT1, CTBP2, CTNNB1, DAXX, DCAF1, DDX5, DDX54, EP300, FOXP1, GRIP1, KDM1A, LRIF1, MED1, MED12, MED14, MED16, MED17, MED4, MMS19, NCOA2, NCOR1, NCOR2, NR0B1, NRIP1, PAGR1, PARP1, PCNA, PHB2, SIRT1, SMARCA4, SMARCE1, SNW1, STAT1, STRN, TADA3, TAF7, THRAP3, TRERF1, TRIP12, TRIP4, ZNHIT3]
GO:0030518	intracellular steroid hormone receptor signaling pathway	GO_BiologicalProcess-EBI-UniProt-GOA-ACAP-ARAP_25.05.2022_00h00	3.59406e-08	8.65809e-05	1.18479e-20	2.06153e-18	[4, 5, 6, 7, 8]	Group237	30.8943	38	[BRCA1, CARM1, CNOT1, CNOT2, CNOT9, DAXX, DDX17, DDX5, DDX54, DNAJA1, EP300, FOXP1, HDAC1, HDAC6, KANK2, KDM1A, KMT2D, MED1, NCOR1, NCOR2, NR0B1, NR3C1, PAGR1, PARP1, PHB2, RBFOX2, SAFB, SAFB2, SIRT1, SMARCA4, STRN3, TADA3, TAF7, TRERF1, TRIP4, UBR5, VPS11, VPS18]
GO:0033143	regulation of intracellular steroid hormone receptor signaling pathway	GO_BiologicalProcess-EBI-UniProt-GOA-ACAP-ARAP_25.05.2022_00h00	7.49449e-07	0.00171924	1.18479e-20	2.06153e-18	[4, 5, 6, 7, 8, 9]	Group237	33.7662	26	[BRCA1, CARM1, CNOT1, CNOT2, CNOT9, DDX5, EP300, FOXP1, HDAC1, HDAC6, KANK2, KDM1A, KMT2D, MED1, NCOR1, NCOR2, NR0B1, PAGR1, PARP1, PHB2, SAFB2, SIRT1, SMARCA4, STRN3, VPS11, VPS18]
GO:0030520	intracellular estrogen receptor signaling pathway	GO_BiologicalProcess-EBI-UniProt-GOA-ACAP-ARAP_25.05.2022_00h00	1.48838e-06	0.00337117	1.18479e-20	2.06153e-18	[5, 6, 7, 8, 9]	Group237	36.0656	22	[BRCA1, CARM1, CNOT1, CNOT2, CNOT9, DDX17, DDX5, DDX54, KANK2, KMT2D, MED1, PAGR1, PARP1, PHB2, RBFOX2, SAFB, STRN3, TADA3, TAF7, TRIP4, VPS11, VPS18]
GO:0033144	negative regulation of intracellular steroid hormone receptor signaling pathway	GO_BiologicalProcess-EBI-UniProt-GOA-ACAP-ARAP_25.05.2022_00h00	3.8648e-06	0.00856827	1.18479e-20	2.06153e-18	[4, 5, 6, 7, 8, 9, 10]	Group237	42.1053	16	[BRCA1, CNOT1, CNOT2, CNOT9, FOXP1, HDAC1, KANK2, NCOR1, NCOR2, NR0B1, PHB2, SIRT1, SMARCA4, STRN3, VPS11, VPS18]
GO:0032886	regulation of microtubule-based process	GO_BiologicalProcess-EBI-UniProt-GOA-ACAP-ARAP_25.05.2022_00h00	4.41078e-06	0.00974783	3.27589e-27	6.55177e-25	[3, 4]	Group238	22.1014	61	[AKAP9, ALMS1, ANAPC2, APC, APEX1, ARHGEF2, BBS1, BBS2, BORA, BRCA1, CAMSAP2, CDK5RAP2, CEP295, CEP70, CEP97, CHMP2B, CKAP2, CKAP5, CLASP1, DIAPH1, DRG1, DYRK1A, EML3, GEN1, HDAC6, HNRNPU, HSPA1A, IGBP1, KAT2B, KIF18A, MACF1, MAP1A, MAP9, MAPRE1, MAPRE2, MARK2, MARK4, NAT10, NDRG1, NPM1, NUMA1, NUP62, PAFAH1B1, PDCD6IP, PHLDB2, PLK1, PSRC1, RAE1, RBM14, RPS3, SENP6, SIRT1, SKA1, SPICE1, STIL, TBC…
GO:0000226	microtubule cytoskeleton organization	GO_BiologicalProcess-EBI-UniProt-GOA-ACAP-ARAP_25.05.2022_00h00	4.66528e-29	1.3464e-25	3.27589e-27	6.55177e-25	[3, 6]	Group238	27.596	194	[ABRAXAS1, AKAP9, ALMS1, ANAPC2, APC, ARHGEF2, ASPM, AURKB, AXIN1, BBS1, BBS2, BCAS3, BCCIP, BORA, BRCA1, BRCA2, C2CD3, CAMSAP2, CC2D2A, CCDC8, CCDC88A, CCNB1, CCNB2, CCP110, CCSER2, CDC14A, CDC20, CDK1, CDK2, CDK5, CDK5RAP2, CENPE, CEP192, CEP295, CEP350, CEP43, CEP44, CEP70, CEP97, CETN2, CETN3, CFL1, CHD3, CHMP2B, CKAP2, CKAP5, CLASP1, CNTLN, CSNK1D, CTNNB1, CUL7, DISC1, DLG1, DNAAF10, DNAAF5,…
GO:0031023	microtubule organizing center organization	GO_BiologicalProcess-EBI-UniProt-GOA-ACAP-ARAP_25.05.2022_00h00	3.94836e-12	1.03052e-08	3.27589e-27	6.55177e-25	[3, 4, 7]	Group238	33.125	53	[ALMS1, BCAS3, BRCA1, BRCA2, C2CD3, CCP110, CDK1, CDK2, CDK5RAP2, CEP192, CEP295, CEP44, CETN2, CETN3, CHD3, CHMP2B, CKAP5, CLASP1, CNTLN, CTNNB1, GEN1, HAUS1, HAUS3, HAUS4, HAUS5, HAUS6, HAUS7, HAUS8, KAT2B, MAP9, MARK4, NAT10, NDC80, NDE1, NDEL1, NIN, NPM1, NUP62, OFD1, PAFAH1B1, PCM1, PDCD6IP, PLK1, PPP1R12A, RANBP1, RBM14, SIRT1, SPICE1, SSX2IP, STIL, TRIM37, WDR62, XPO1]
GO:0007098	centrosome cycle	GO_BiologicalProcess-EBI-UniProt-GOA-ACAP-ARAP_25.05.2022_00h00	5.23663e-12	1.36414e-08	3.27589e-27	6.55177e-25	[3, 4, 5, 8]	Group238	34.0136	50	[ALMS1, BRCA1, BRCA2, C2CD3, CCP110, CDK1, CDK2, CDK5RAP2, CEP192, CEP295, CEP44, CETN2, CETN3, CHD3, CHMP2B, CKAP5, CNTLN, CTNNB1, GEN1, HAUS1, HAUS3, HAUS4, HAUS5, HAUS6, HAUS7, HAUS8, KAT2B, MAP9, MARK4, NAT10, NDC80, NDE1, NDEL1, NIN, NPM1, NUP62, OFD1, PCM1, PDCD6IP, PLK1, PPP1R12A, RANBP1, RBM14, SIRT1, SPICE1, SSX2IP, STIL, TRIM37, WDR62, XPO1]
GO:0051298	centrosome duplication	GO_BiologicalProcess-EBI-UniProt-GOA-ACAP-ARAP_25.05.2022_00h00	2.94108e-08	7.10271e-05	3.27589e-27	6.55177e-25	[3, 4, 5, 6, 9]	Group238	36.25	29	[ALMS1, BRCA1, BRCA2, C2CD3, CCP110, CDK2, CDK5RAP2, CEP192, CEP295, CEP44, CETN2, CHMP2B, CKAP5, GEN1, KAT2B, NAT10, NDC80, NDE1, NPM1, NUP62, OFD1, PDCD6IP, RBM14, SIRT1, SPICE1, STIL, TRIM37, WDR62, XPO1]
GO:0031109	microtubule polymerization or depolymerization	GO_BiologicalProcess-EBI-UniProt-GOA-ACAP-ARAP_25.05.2022_00h00	2.91422e-10	7.38173e-07	3.27589e-27	6.55177e-25	[4, 7]	Group238	32.6087	45	[AKAP9, ANAPC2, APC, ARHGEF2, CAMSAP2, CDK5RAP2, CEP192, CKAP2, CKAP5, CLASP1, CSNK1D, DRG1, DYRK1A, HDAC6, HSPA1A, KIF14, KIF18A, KIF24, KIF2A, KIF2C, MAP1A, MAP7D3, MAPRE1, MAPRE2, NCKAP5L, NDE1, NDEL1, NDRG1, NEDD1, NIN, NUMA1, PDZD2, PSRC1, RANBP9, RPS3, SKA1, TBCD, TPX2, TUBB4A, TUBG1, TUBGCP2, TUBGCP3, TUBGCP4, TUBGCP5, TUBGCP6]
GO:0070507	regulation of microtubule cytoskeleton organization	GO_BiologicalProcess-EBI-UniProt-GOA-ACAP-ARAP_25.05.2022_00h00	1.53143e-05	0.0329258	3.27589e-27	6.55177e-25	[4, 5, 6, 7]	Group238	24.2604	41	[AKAP9, ANAPC2, APC, ARHGEF2, BORA, CAMSAP2, CDK5RAP2, CEP70, CEP97, CHMP2B, CKAP2, CKAP5, CLASP1, DRG1, DYRK1A, EML3, HDAC6, HNRNPU, HSPA1A, KIF18A, MAP1A, MAP9, MAPRE1, MAPRE2, MARK2, NDRG1, NUMA1, NUP62, PAFAH1B1, PDCD6IP, PHLDB2, PLK1, PSRC1, RAE1, RPS3, SENP6, SKA1, STIL, TBCD, TPX2, TUBB4A]
GO:0098534	centriole assembly	GO_BiologicalProcess-EBI-UniProt-GOA-ACAP-ARAP_25.05.2022_00h00	1.50499e-06	0.0034073	3.27589e-27	6.55177e-25	[4, 5, 7, 8]	Group238	39.5833	19	[ALMS1, BRCA1, C2CD3, CCP110, CDK2, CDK5RAP2, CEP192, CEP295, CEP44, CETN2, KAT2B, NPM1, NUP62, OFD1, RBM14, SPICE1, STIL, TRIM37, WDR62]
GO:0007099	centriole replication	GO_BiologicalProcess-EBI-UniProt-GOA-ACAP-ARAP_25.05.2022_00h00	2.99023e-07	0.000697322	3.27589e-27	6.55177e-25	[3, 4, 5, 6, 7, 8, 9, 10]	Group238	43.1818	19	[ALMS1, BRCA1, C2CD3, CCP110, CDK2, CDK5RAP2, CEP192, CEP295, CEP44, CETN2, KAT2B, NPM1, NUP62, OFD1, RBM14, SPICE1, STIL, TRIM37, WDR62]
GO:0001098	basal transcription machinery binding	GO_MolecularFunction-EBI-UniProt-GOA-ACAP-ARAP_25.05.2022_00h00	2.48947e-15	6.71162e-12	2.97278e-23	5.5591e-21	[3]	Group239	52.2388	35	[AGO1, AGO2, AHR, BRD4, CCAR2, CDC73, CTR9, DHX9, ELP2, ERCC1, ERCC4, FBL, FOXF2, HNRNPU, NOLC1, NOP58, PAF1, PCF11, RECQL5, RPRD1A, RPRD1B, RPRD2, RTF1, RTRAF, RUVBL1, RUVBL2, SCAF4, SCAF8, TAF7, TP53, URI1, WAC, WDR43, ZNF326, ZNHIT6]
GO:0001099	basal RNA polymerase II transcription machinery binding	GO_MolecularFunction-EBI-UniProt-GOA-ACAP-ARAP_25.05.2022_00h00	2.48947e-15	6.71162e-12	2.97278e-23	5.5591e-21	[4]	Group239	52.2388	35	[AGO1, AGO2, AHR, BRD4, CCAR2, CDC73, CTR9, DHX9, ELP2, ERCC1, ERCC4, FBL, FOXF2, HNRNPU, NOLC1, NOP58, PAF1, PCF11, RECQL5, RPRD1A, RPRD1B, RPRD2, RTF1, RTRAF, RUVBL1, RUVBL2, SCAF4, SCAF8, TAF7, TP53, URI1, WAC, WDR43, ZNF326, ZNHIT6]
GO:0070063	RNA polymerase binding	GO_MolecularFunction-EBI-UniProt-GOA-ACAP-ARAP_25.05.2022_00h00	3.19463e-15	8.60314e-12	2.97278e-23	5.5591e-21	[4]	Group239	53.125	34	[AGO1, AGO2, ANP32B, BRCA1, BRD4, CCAR2, CCNT1, CDC73, CTR9, DHX9, ELP2, HNRNPU, PABPN1, PAF1, PCF11, PHRF1, RECQL5, RPAP2, RPRD1A, RPRD1B, RPRD2, RRN3, RTF1, RTRAF, SCAF4, SCAF8, SPTY2D1, TCERG1, TRAPPC8, URI1, WAC, WDR43, YTHDC2, ZNF326]
GO:0140296	general transcription initiation factor binding	GO_MolecularFunction-EBI-UniProt-GOA-ACAP-ARAP_25.05.2022_00h00	3.45331e-08	8.32937e-05	2.97278e-23	5.5591e-21	[4]	Group239	40.678	24	[AHR, BDP1, BTAF1, CAND1, CAND2, ERCC1, ERCC4, FBL, FOXF2, HNRNPF, HNRNPU, MTOR, NOLC1, NOP58, POLR1E, PSMC1, RPTOR, RUVBL1, RUVBL2, TAF7, TP53, YEATS2, ZFP36L2, ZNHIT6]
GO:0001094	TFIID-class transcription factor complex binding	GO_MolecularFunction-EBI-UniProt-GOA-ACAP-ARAP_25.05.2022_00h00	5.5099e-08	0.000131852	2.97278e-23	5.5591e-21	[3, 6]	Group239	90	9	[AHR, ERCC1, ERCC4, FBL, NOP58, RUVBL1, RUVBL2, TP53, ZNHIT6]
GO:0001091	RNA polymerase II general transcription initiation factor binding	GO_MolecularFunction-EBI-UniProt-GOA-ACAP-ARAP_25.05.2022_00h00	8.57256e-06	0.018671	2.97278e-23	5.5591e-21	[5]	Group239	46.4286	13	[AHR, ERCC1, ERCC4, FBL, FOXF2, HNRNPU, NOLC1, NOP58, RUVBL1, RUVBL2, TAF7, TP53, ZNHIT6]
GO:0043175	RNA polymerase core enzyme binding	GO_MolecularFunction-EBI-UniProt-GOA-ACAP-ARAP_25.05.2022_00h00	8.36213e-13	2.20342e-09	2.97278e-23	5.5591e-21	[5]	Group239	56.5217	26	[AGO1, AGO2, BRD4, CCAR2, CDC73, CTR9, DHX9, ELP2, HNRNPU, PAF1, PCF11, RECQL5, RPAP2, RPRD1A, RPRD1B, RPRD2, RRN3, RTF1, RTRAF, SCAF4, SCAF8, SPTY2D1, URI1, WAC, WDR43, ZNF326]
GO:0000993	RNA polymerase II complex binding	GO_MolecularFunction-EBI-UniProt-GOA-ACAP-ARAP_25.05.2022_00h00	5.18549e-12	1.35134e-08	2.97278e-23	5.5591e-21	[5, 6]	Group239	58.9744	23	[AGO1, AGO2, BRD4, CCAR2, CDC73, CTR9, DHX9, ELP2, HNRNPU, PAF1, PCF11, RECQL5, RPRD1A, RPRD1B, RPRD2, RTF1, RTRAF, SCAF4, SCAF8, URI1, WAC, WDR43, ZNF326]
GO:1904505	regulation of telomere maintenance in response to DNA damage	GO_BiologicalProcess-EBI-UniProt-GOA-ACAP-ARAP_25.05.2022_00h00	2.99554e-06	0.00668006	2.97278e-23	5.5591e-21	[5, 6, 7, 8, 9]	Group239	62.5	10	[ACTL6A, ERCC1, ERCC4, MCRS1, NFRKB, RTEL1, RUVBL1, RUVBL2, TFPT, XRCC1]
GO:0031497	chromatin assembly	GO_BiologicalProcess-EBI-UniProt-GOA-ACAP-ARAP_25.05.2022_00h00	6.95011e-11	1.77436e-07	3.70016e-28	7.47432e-26	[5, 7]	Group240	28.5068	63	[ANP32B, AXIN1, BAZ1A, BRD2, CABIN1, CBX3, CDK2, CHAF1A, CHAF1B, CTBP1, CTR9, DAXX, DNAJC9, EZH2, GRWD1, H1-0, H1-10, H1-4, H2BC14, HAT1, HDAC1, HELLS, HIRA, HJURP, HMGB1, HP1BP3, IPO4, KDM1A, KMT2D, LMNA, LMNB1, LMNB2, LRIF1, MBD2, MBD3, MCM7, MIS18A, MPHOSPH8, NAP1L1, NOC2L, NPM1, PHF8, PPHLN1, RB1, RBBP4, RESF1, RRP8, SAMD1, SET, SIN3A, SIRT1, SMARCA5, SPTY2D1, SSRP1, SUPT16H, TASOR, TET1, TP5…
GO:0040029	regulation of gene expression, epigenetic	GO_BiologicalProcess-EBI-UniProt-GOA-ACAP-ARAP_25.05.2022_00h00	2.93144e-17	8.01749e-14	3.70016e-28	7.47432e-26	[5, 6, 7]	Group240	37.7246	63	[AXIN1, BAZ1A, BMI1, BRCA1, CBX3, CDK2, CDYL, CTBP1, CTR9, EP300, EXOSC10, EZH2, H1-0, HAT1, HDAC1, HDAC6, HELLS, HMGB1, HNRNPU, JARID2, KANSL2, KANSL3, KAT2B, KAT8, KDM1A, KDM1B, KMT2D, LMNA, LMNB1, LMNB2, LRIF1, MBD2, MBD3, MCRS1, METTL3, MPHOSPH8, MSL1, MSL2, MSL3, MTA1, PCGF3, PHF8, PPHLN1, RB1, RBM15, RBM15B, RESF1, RLIM, RRP8, SAMD1, SIN3A, SIRT1, SMARCA5, SPHK2, SPTY2D1, SUZ12, TASOR, TET1…
GO:0065004	protein-DNA complex assembly	GO_BiologicalProcess-EBI-UniProt-GOA-ACAP-ARAP_25.05.2022_00h00	3.52756e-07	0.000821922	3.70016e-28	7.47432e-26	[6]	Group240	23.7154	60	[ANP32B, BAZ1A, BDP1, BRD2, CAND1, CENPE, CENPS, CHAF1A, CHAF1B, DAXX, DNAJC9, GRWD1, H1-0, H1-10, H1-4, H2BC14, HELLS, HJURP, HMGB1, HP1BP3, MCM7, MED1, MED14, MED15, MED16, MED17, MED23, MED31, MED4, MED6, MED8, MIS12, MIS18A, NAP1L1, NPM1, PIH1D1, POGZ, POLR1E, RAD51, RB1, RRN3, SENP6, SET, SMARCA4, SMARCA5, SMARCB1, SPTY2D1, SSRP1, SUPT16H, TAF1C, TAF2, TAF3, TAF6, TAF6L, TAF7, TAF9, TP53, TS…
GO:0070828	heterochromatin organization	GO_BiologicalProcess-EBI-UniProt-GOA-ACAP-ARAP_25.05.2022_00h00	4.03925e-13	1.06757e-09	3.70016e-28	7.47432e-26	[5, 7]	Group240	41.6667	40	[AXIN1, BAZ1A, CBX3, CDK2, CTBP1, CTR9, EZH2, H1-0, HAT1, HDAC1, HDAC2, HELLS, HMGB1, HP1BP3, KDM1A, KMT2D, LMNA, LMNB1, LMNB2, LRIF1, MBD2, MBD3, MECOM, MPHOSPH8, PHF8, PPHLN1, PRDM16, RB1, RESF1, RRP8, SAMD1, SIN3A, SIRT1, SMARCA5, SPTY2D1, TASOR, TET1, TRIM28, ZDBF2, ZNF445]
GO:0045814	negative regulation of gene expression, epigenetic	GO_BiologicalProcess-EBI-UniProt-GOA-ACAP-ARAP_25.05.2022_00h00	6.87448e-11	1.75643e-07	3.70016e-28	7.47432e-26	[5, 6, 7, 8]	Group240	38.1443	37	[AXIN1, BAZ1A, BMI1, CBX3, CDK2, CTBP1, CTR9, EZH2, H1-0, HAT1, HDAC1, HELLS, HMGB1, KDM1A, KMT2D, LMNA, LMNB1, LMNB2, LRIF1, MBD2, MBD3, MPHOSPH8, PHF8, PPHLN1, RB1, RESF1, RRP8, SAMD1, SIN3A, SIRT1, SMARCA5, SPTY2D1, TASOR, TET1, TRIM28, ZDBF2, ZNF445]
GO:0007549	dosage compensation	GO_BiologicalProcess-EBI-UniProt-GOA-ACAP-ARAP_25.05.2022_00h00	6.41047e-13	1.69108e-09	3.70016e-28	7.47432e-26	[6, 7, 8]	Group240	71.4286	20	[BRCA1, CDYL, EXOSC10, HNRNPU, JARID2, KANSL2, KANSL3, KAT8, LRIF1, MCRS1, METTL3, MSL1, MSL2, MSL3, PCGF3, RBM15, RBM15B, RLIM, SUZ12, YTHDC1]
GO:0034728	nucleosome organization	GO_BiologicalProcess-EBI-UniProt-GOA-ACAP-ARAP_25.05.2022_00h00	1.87148e-06	0.00421457	3.70016e-28	7.47432e-26	[6, 8]	Group240	25.4335	44	[ACTL6A, ACTR6, ANP32B, BAZ1A, BRD2, CHAF1A, CHAF1B, CHD1, CHD6, DAXX, DMAP1, DNAJC9, GRWD1, H1-0, H1-10, H1-4, H2BC14, HJURP, HP1BP3, LIN54, MCM3AP, MCM7, MIS18A, NAP1L1, NPM1, PSME4, RUVBL1, RUVBL2, SET, SETD2, SMARCA4, SMARCA5, SMARCB1, SMARCC1, SMARCC2, SMARCE1, SPTY2D1, SRCAP, SSRP1, SUPT16H, SUPT6H, TSPYL1, VPS72, YEATS4]
GO:0031507	heterochromatin assembly	GO_BiologicalProcess-EBI-UniProt-GOA-ACAP-ARAP_25.05.2022_00h00	1.13926e-11	2.95296e-08	3.70016e-28	7.47432e-26	[6, 7, 8, 9]	Group240	40.9091	36	[AXIN1, BAZ1A, CBX3, CDK2, CTBP1, CTR9, EZH2, H1-0, HAT1, HDAC1, HELLS, HMGB1, KDM1A, KMT2D, LMNA, LMNB1, LMNB2, LRIF1, MBD2, MBD3, MPHOSPH8, PHF8, PPHLN1, RB1, RESF1, RRP8, SAMD1, SIN3A, SIRT1, SMARCA5, SPTY2D1, TASOR, TET1, TRIM28, ZDBF2, ZNF445]
GO:0009048	dosage compensation by inactivation of X chromosome	GO_BiologicalProcess-EBI-UniProt-GOA-ACAP-ARAP_25.05.2022_00h00	6.07307e-14	1.61908e-10	3.70016e-28	7.47432e-26	[7, 8, 9]	Group240	76.9231	20	[BRCA1, CDYL, EXOSC10, HNRNPU, JARID2, KANSL2, KANSL3, KAT8, LRIF1, MCRS1, METTL3, MSL1, MSL2, MSL3, PCGF3, RBM15, RBM15B, RLIM, SUZ12, YTHDC1]
GO:1904949	ATPase complex	GO_CellularComponent-EBI-UniProt-GOA-ACAP-ARAP_25.05.2022_00h00	2.19246e-18	6.04462e-15	6.87846e-36	1.54765e-33	[3]	Group241	46.2963	50	[ACTL6A, ACTR6, ASH1L, BAZ1A, BCL11A, BICRA, BPTF, BRD7, BRD8, C17orf49, CHD3, CHD4, CHD6, CSNK2A1, CSNK2A2, DDX21, DEK, DMAP1, EP400, ERCC6, GATAD2A, GATAD2B, HDAC1, HDAC2, ING3, MBD2, MBD3, MCRS1, MTA1, MTA2, MTA3, MYBBP1A, NFRKB, PBRM1, RB1, RBBP4, RBBP7, RUVBL1, RUVBL2, SF3B1, SMARCA1, SMARCA4, SMARCA5, SMARCB1, SMARCC1, SMARCC2, SMARCE1, SRCAP, TFPT, TRRAP]
GO:2000736	regulation of stem cell differentiation	GO_BiologicalProcess-EBI-UniProt-GOA-ACAP-ARAP_25.05.2022_00h00	1.45127e-06	0.00329147	6.87846e-36	1.54765e-33	[4, 5]	Group241	31.4607	28	[CDK13, CHD3, CHD4, DHX36, EZH2, FOXC1, GATA4, GATA6, GATAD2A, GATAD2B, HDAC1, HDAC2, HNRNPU, MBD3, METTL3, MTA1, MTA2, MTA3, N4BP2L2, NSUN2, PRKDC, RBBP4, RBBP7, SETD1A, STAT3, TBX3, YTHDF2, ZFP36L2]
GO:0070603	SWI/SNF superfamily-type complex	GO_CellularComponent-EBI-UniProt-GOA-ACAP-ARAP_25.05.2022_00h00	1.68837e-19	4.69198e-16	6.87846e-36	1.54765e-33	[3, 4, 7]	Group241	48.5437	50	[ACTL6A, ACTR6, ASH1L, BAZ1A, BCL11A, BICRA, BPTF, BRD7, BRD8, C17orf49, CHD3, CHD4, CHD6, CSNK2A1, CSNK2A2, DDX21, DEK, DMAP1, EP400, ERCC6, GATAD2A, GATAD2B, HDAC1, HDAC2, ING3, MBD2, MBD3, MCRS1, MTA1, MTA2, MTA3, MYBBP1A, NFRKB, PBRM1, RB1, RBBP4, RBBP7, RUVBL1, RUVBL2, SF3B1, SMARCA1, SMARCA4, SMARCA5, SMARCB1, SMARCC1, SMARCC2, SMARCE1, SRCAP, TFPT, TRRAP]
GO:0031492	nucleosomal DNA binding	GO_MolecularFunction-EBI-UniProt-GOA-ACAP-ARAP_25.05.2022_00h00	1.91931e-07	0.000452381	6.87846e-36	1.54765e-33	[4, 6]	Group241	44.186	19	[ACTL6A, CHD4, GATAD2B, H1-0, H1-10, H1-4, H2AZ1, HDAC1, HDAC2, HNRNPC, MBD2, MBD3, MTA2, RBBP4, SMARCA4, SMARCB1, SMARCC1, SMARCC2, SMARCE1]
GO:0090545	CHD-type complex	GO_CellularComponent-EBI-UniProt-GOA-ACAP-ARAP_25.05.2022_00h00	9.00166e-11	2.29542e-07	6.87846e-36	1.54765e-33	[4, 5, 8]	Group241	72.7273	16	[CHD3, CHD4, CHD6, CSNK2A1, CSNK2A2, GATAD2A, GATAD2B, HDAC1, HDAC2, MBD2, MBD3, MTA1, MTA2, MTA3, RBBP4, RBBP7]
GO:0097346	INO80-type complex	GO_CellularComponent-EBI-UniProt-GOA-ACAP-ARAP_25.05.2022_00h00	1.37948e-05	0.0297416	6.87846e-36	1.54765e-33	[4, 5, 8]	Group241	44.8276	13	[ACTL6A, ACTR6, BRD8, DMAP1, EP400, ING3, MCRS1, NFRKB, RUVBL1, RUVBL2, SRCAP, TFPT, TRRAP]
GO:0016581	NuRD complex	GO_CellularComponent-EBI-UniProt-GOA-ACAP-ARAP_25.05.2022_00h00	9.00166e-11	2.29542e-07	6.87846e-36	1.54765e-33	[3, 4, 5, 6, 8, 9]	Group241	72.7273	16	[CHD3, CHD4, CHD6, CSNK2A1, CSNK2A2, GATAD2A, GATAD2B, HDAC1, HDAC2, MBD2, MBD3, MTA1, MTA2, MTA3, RBBP4, RBBP7]
GO:0000118	histone deacetylase complex	GO_CellularComponent-EBI-UniProt-GOA-ACAP-ARAP_25.05.2022_00h00	1.18506e-28	3.41415e-25	6.87846e-36	1.54765e-33	[3, 7, 8]	Group241	61.5385	56	[ACTR6, BRD8, BRMS1, BRMS1L, CHD3, CHD4, CHD6, CSNK2A1, CSNK2A2, DMAP1, DNTTIP1, EP400, GATAD2A, GATAD2B, HDAC1, HDAC2, HDAC3, HDAC6, ING1, ING2, ING3, KDM3B, KMT2E, MBD2, MBD3, MECOM, MIDEAS, MORF4L1, MTA1, MTA2, MTA3, NCOR1, NRIP1, PHF12, RBBP4, RBBP7, RCOR1, RCOR2, RERE, RUVBL1, RUVBL2, SAP130, SAP18, SETD5, SF3B3, SIN3A, SIN3B, SINHCAF, SRCAP, SUDS3, TAF6L, TBL1X, TBL1XR1, TET1, TRERF1, TRRAP]
GO:0006338	chromatin remodeling	GO_BiologicalProcess-EBI-UniProt-GOA-ACAP-ARAP_25.05.2022_00h00	5.00681e-24	1.41843e-20	6.87846e-36	1.54765e-33	[5, 7]	Group241	33.75	108	[ACTL6A, ACTR6, ANP32B, ASH1L, BAZ1A, BICRA, BPTF, BRD2, BRD4, BRD7, BTAF1, CBX3, CHAF1A, CHAF1B, CHD1, CHD1L, CHD3, CHD4, CHD6, CHD7, CHD8, CHD9, DAXX, DDX21, DEK, DMAP1, DNAJC9, EP400, ERCC6, ERCC6L, ERCC6L2, EZH2, GATAD1, GATAD2A, GATAD2B, GRWD1, H1-0, H1-10, H1-4, H2BC14, HCFC1, HDAC1, HDAC2, HELLS, HJURP, HLTF, HNRNPC, HP1BP3, JARID2, KAT2B, KDM4B, KDM5A, KDM5C, LIN54, MBD2, MBD3, MCM3AP, MC…
GO:0006260	DNA replication	GO_BiologicalProcess-EBI-UniProt-GOA-ACAP-ARAP_25.05.2022_00h00	1.21324e-34	3.54752e-31	0	2.8026e-45	[5, 6, 7]	Group242	39.6104	122	[ACTL6A, ALYREF, ANKRD17, ATAD5, ATR, BARD1, BAZ1A, BLM, BRCA1, BRCA2, CCDC88A, CCNA2, CDC7, CDK1, CDK2, CDK9, CENPS, CHAF1A, CHAF1B, CHTF18, CIZ1, DACH1, DDX11, DDX21, DHX9, DNA2, DNAJA3, DTL, EHMT2, EME1, ESCO2, ETAA1, FAF1, FANCM, FEN1, GEN1, GLI2, GRWD1, GTPBP4, ING5, JADE3, KAT7, LIG3, LRWD1, MCM10, MCM3, MCM4, MCM5, MCM6, MCM7, MCM8, MCMBP, MCRS1, MRE11, NAP1L1, NBN, NFRKB, OBI1, ORC1, ORC2…
GO:0006275	regulation of DNA replication	GO_BiologicalProcess-EBI-UniProt-GOA-ACAP-ARAP_25.05.2022_00h00	1.53863e-16	4.18045e-13	0	2.8026e-45	[5, 6, 7, 8]	Group242	39.0411	57	[ACTL6A, ANKRD17, ATAD5, ATR, BAZ1A, BLM, BRCA2, CCDC88A, CCNA2, CDC7, CDK1, CDK2, CHTF18, CIZ1, DACH1, DHX9, DNA2, EHMT2, ESCO2, FAF1, GLI2, GTPBP4, ING5, JADE3, KAT7, LIG3, MCM3, MCM4, MCM5, MCM6, MCM7, MCRS1, NBN, NFRKB, OBI1, ORC3, ORC5, PCNA, PDS5A, PPP2CA, PPP2R1A, RBBP6, RFC2, RFC3, RFC4, RFC5, RUVBL1, RUVBL2, SMARCA5, SMC3, SSBP1, TFPT, TICRR, TP53, WAPL, WIZ, WRNIP1]
GO:0006261	DNA-templated DNA replication	GO_BiologicalProcess-EBI-UniProt-GOA-ACAP-ARAP_25.05.2022_00h00	9.03426e-26	2.58018e-22	0	2.8026e-45	[6, 7, 8]	Group242	43.5754	78	[ALYREF, ATAD5, ATR, BARD1, BAZ1A, BLM, BRCA1, BRCA2, CDC7, CDK2, CDK9, CENPS, CHTF18, CIZ1, DACH1, DDX11, DDX21, DNA2, DNAJA3, EME1, ETAA1, FANCM, FEN1, GEN1, KAT7, LIG3, LRWD1, MCM10, MCM3, MCM4, MCM5, MCM6, MCM7, MCM8, MCMBP, MRE11, NBN, ORC1, ORC2, ORC3, ORC4, ORC5, PCNA, POLA1, POLD1, POLD2, POLE, POLQ, POLR1A, PURA, RAD50, RAD51, RBBP8, RECQL, RECQL4, RECQL5, REV3L, RFC1, RFC2, RFC3, RFC4, …
GO:0006270	DNA replication initiation	GO_BiologicalProcess-EBI-UniProt-GOA-ACAP-ARAP_25.05.2022_00h00	1.54024e-09	3.85059e-06	0	2.8026e-45	[5, 6, 7, 8, 9]	Group242	51.2195	21	[CDK2, CIZ1, KAT7, LRWD1, MCM10, MCM3, MCM4, MCM5, MCM6, MCM7, NBN, ORC1, ORC2, ORC3, ORC4, ORC5, POLA1, PURA, TICRR, TOPBP1, WRNIP1]
GO:0032392	DNA geometric change	GO_BiologicalProcess-EBI-UniProt-GOA-ACAP-ARAP_25.05.2022_00h00	3.51965e-31	1.02105e-27	0	2.8026e-45	[7]	Group242	59.2593	64	[ASCC2, ASCC3, BLM, BRIP1, CHD1, CHD1L, CHD3, CHD4, CHD6, CHD7, CHD8, CHD9, CHTF18, DDX1, DDX11, DDX3X, DHX36, DHX9, DNA2, ERCC2, ERCC3, ERCC6, ERCC6L, FANCM, G3BP1, GTF2H2, HMGB1, HNRNPA2B1, IGHMBP2, MCM3, MCM4, MCM5, MCM6, MCM7, MCM8, MNAT1, MRE11, NAV2, NBN, POLQ, POLR1A, PURA, RAD50, RAD51, RAD54L2, RECQL, RECQL4, RECQL5, RFC2, RFC3, RFC4, RFC5, RPA1, RTEL1, RUVBL1, RUVBL2, SETX, SMARCAD1, SS…
GO:0045005	DNA-templated DNA replication maintenance of fidelity	GO_BiologicalProcess-EBI-UniProt-GOA-ACAP-ARAP_25.05.2022_00h00	5.10842e-11	1.31082e-07	0	2.8026e-45	[5, 6, 7, 8, 9]	Group242	46.6667	28	[ALYREF, ATR, BARD1, BLM, BRCA1, BRCA2, CDK9, CENPS, DDX11, DNA2, EME1, ETAA1, FANCM, GEN1, MCM8, MRE11, NBN, PCNA, POLD1, POLE, RAD50, RAD51, RBBP8, RFWD3, RTEL1, THOC1, TONSL, ZGRF1]
GO:0090329	regulation of DNA-templated DNA replication	GO_BiologicalProcess-EBI-UniProt-GOA-ACAP-ARAP_25.05.2022_00h00	5.0886e-08	0.000121923	0	2.8026e-45	[6, 7, 8, 9]	Group242	40	24	[BLM, BRCA2, CDC7, CDK2, CHTF18, CIZ1, DACH1, KAT7, LIG3, MCM3, MCM4, MCM5, MCM6, MCM7, NBN, PCNA, RFC2, RFC3, RFC4, RFC5, SSBP1, TICRR, WIZ, WRNIP1]
GO:0031297	replication fork processing	GO_BiologicalProcess-EBI-UniProt-GOA-ACAP-ARAP_25.05.2022_00h00	1.4527e-10	3.69131e-07	0	2.8026e-45	[6, 7, 8, 9, 10]	Group242	49.0196	25	[ALYREF, ATR, BARD1, BLM, BRCA1, BRCA2, CDK9, CENPS, DDX11, DNA2, EME1, ETAA1, FANCM, GEN1, MRE11, NBN, PCNA, RAD50, RAD51, RBBP8, RFWD3, RTEL1, THOC1, TONSL, ZGRF1]
GO:0032508	DNA duplex unwinding	GO_BiologicalProcess-EBI-UniProt-GOA-ACAP-ARAP_25.05.2022_00h00	8.54412e-31	2.47609e-27	0	2.8026e-45	[8]	Group242	60.1942	62	[ASCC2, ASCC3, BLM, BRIP1, CHD1, CHD1L, CHD3, CHD4, CHD6, CHD7, CHD8, CHD9, CHTF18, DDX1, DDX11, DDX3X, DHX36, DHX9, DNA2, ERCC2, ERCC3, ERCC6, ERCC6L, FANCM, G3BP1, GTF2H2, IGHMBP2, MCM3, MCM4, MCM5, MCM6, MCM7, MCM8, MNAT1, MRE11, NAV2, NBN, POLQ, POLR1A, PURA, RAD50, RAD51, RAD54L2, RECQL, RECQL4, RECQL5, RFC2, RFC3, RFC4, RFC5, RPA1, RTEL1, RUVBL1, RUVBL2, SETX, SMARCAD1, SSBP1, TOP2A, UPF1, …
GO:0051169	nuclear transport	GO_BiologicalProcess-EBI-UniProt-GOA-ACAP-ARAP_25.05.2022_00h00	0	9.80909e-45	0	0	[4, 5]	Group243	43.1429	151	[AHCTF1, AHCYL1, AKAP13, AKAP8L, ALKBH5, ALYREF, ANKRD54, ANP32A, ANP32B, APPL1, AXIN1, BAG3, BARD1, CASC3, CCHCR1, CDK1, CDK5, CHTOP, CPSF6, CSE1L, DDX39A, DDX39B, DHX9, DMAP1, DUSP16, ECT2, EFCAB7, EIF4A3, EIF4ENIF1, EIF6, ELAVL1, EMD, FYTTD1, GLE1, GLI3, HDAC3, HEATR3, HNRNPA1, HNRNPA2B1, HSP90AA1, HSP90AB1, ING1, IPO11, IPO13, IPO4, IPO5, IPO7, IPO8, IPO9, KHDRBS1, KPNA1, KPNA2, KPNA4, KPNA6,…
GO:0033365	protein localization to organelle	GO_BiologicalProcess-EBI-UniProt-GOA-ACAP-ARAP_25.05.2022_00h00	1.2454e-39	3.66771e-36	0	0	[5]	Group243	27.4974	267	[AIP, AKAP11, AP3B1, AP3D1, AP3M1, APC, APPL1, ATR, AURKB, BAG3, BAG6, BAP1, BARD1, BAX, BBS1, BBS2, BRCA2, BUB1B, BUB3, BYSL, C2CD3, CC2D2A, CCDC88A, CCT2, CCT3, CCT4, CCT7, CDK1, CDK20, CDK5, CDK9, CEP192, CEP350, CIZ1, CNTLN, COG7, CPLANE1, CSE1L, CSNK1D, CSNK2A2, CTNNA1, DCP1A, DDX1, DDX3X, DHX9, DIAPH1, DISC1, DKC1, DLG1, DMAP1, DNAJA1, DNAJB6, DNM1L, DYNC2H1, ECT2, EFCAB7, EIF4ENIF1, ELAVL1…
GO:0072594	establishment of protein localization to organelle	GO_BiologicalProcess-EBI-UniProt-GOA-ACAP-ARAP_25.05.2022_00h00	1.38313e-18	3.8202e-15	0	0	[4, 6]	Group243	27.0789	127	[AIP, AP3B1, AP3D1, AP3M1, APPL1, BAG3, BAG6, BAP1, BAX, BRCA2, CCT2, CCT3, CCT4, CCT7, CDK1, CSE1L, CSNK2A2, DKC1, DMAP1, DNAJA1, ECT2, EFCAB7, EIF4ENIF1, ELAVL1, GET4, GLI3, HAX1, HDAC3, HEATR3, HK2, HOOK1, HOOK2, HSP90AA1, HSP90AB1, HSPA1L, HSPA4, HSPA5, HSPA8, HSPD1, HUWE1, ING1, IPO11, IPO13, IPO4, IPO5, IPO7, IPO8, IPO9, KIF2A, KPNA1, KPNA2, KPNA4, KPNA6, KPNB1, LMNA, LRRK2, LRWD1, MAGI1, M…
GO:0006886	intracellular protein transport	GO_BiologicalProcess-EBI-UniProt-GOA-ACAP-ARAP_25.05.2022_00h00	6.64091e-17	1.81098e-13	0	0	[4, 5, 6, 7]	Group243	21.8579	200	[AHCYL1, AIP, ANK3, ANP32B, AP1B1, AP1G1, AP2S1, AP3B1, AP3D1, AP3M1, AP3S1, APEX1, APPL1, ARCN1, ARF3, ARFGAP3, ARFIP1, ARFIP2, ARHGEF2, BAG3, BAG6, BAP1, BARD1, BAX, BCAS3, BCR, C17orf75, C2CD5, CCHCR1, CDK1, CDK5, CEP290, CLTB, COG7, COPA, COPB1, COPB2, COPG1, COPG2, CSE1L, CSNK2A2, DMAP1, DUSP16, ECT2, EFCAB7, EIF2D, EIF4ENIF1, ELAVL1, EMD, ERBIN, EXOC6, EXPH5, FAF2, FAM91A1, GET4, GLI3, GRIP…
GO:0006913	nucleocytoplasmic transport	GO_BiologicalProcess-EBI-UniProt-GOA-ACAP-ARAP_25.05.2022_00h00	0	9.80909e-45	0	0	[5, 6]	Group243	43.1429	151	[AHCTF1, AHCYL1, AKAP13, AKAP8L, ALKBH5, ALYREF, ANKRD54, ANP32A, ANP32B, APPL1, AXIN1, BAG3, BARD1, CASC3, CCHCR1, CDK1, CDK5, CHTOP, CPSF6, CSE1L, DDX39A, DDX39B, DHX9, DMAP1, DUSP16, ECT2, EFCAB7, EIF4A3, EIF4ENIF1, EIF6, ELAVL1, EMD, FYTTD1, GLE1, GLI3, HDAC3, HEATR3, HNRNPA1, HNRNPA2B1, HSP90AA1, HSP90AB1, ING1, IPO11, IPO13, IPO4, IPO5, IPO7, IPO8, IPO9, KHDRBS1, KPNA1, KPNA2, KPNA4, KPNA6,…
GO:0034504	protein localization to nucleus	GO_BiologicalProcess-EBI-UniProt-GOA-ACAP-ARAP_25.05.2022_00h00	5.82695e-30	1.68574e-26	0	0	[6]	Group243	36.3636	120	[APPL1, BAG3, BARD1, BYSL, CCT2, CCT3, CCT4, CCT7, CDK1, CDK5, CIZ1, CSE1L, CTNNA1, DKC1, DMAP1, DNAJB6, ECT2, EFCAB7, EIF4ENIF1, ELAVL1, FERMT2, GLI3, HDAC3, HEATR3, HNRNPU, HSP90AA1, HSP90AB1, ING1, INTS13, IPO11, IPO13, IPO4, IPO5, IPO7, IPO8, IPO9, KAT7, KPNA1, KPNA2, KPNA4, KPNA6, KPNB1, LARP7, LMNA, LMNB1, LMNB2, LRRK2, LZTS2, MAGED1, MCRS1, MED1, MEPCE, MSX1, NF1, NOLC1, NOP53, NPM1, NUP10…
GO:1900180	regulation of protein localization to nucleus	GO_BiologicalProcess-EBI-UniProt-GOA-ACAP-ARAP_25.05.2022_00h00	3.60061e-09	8.93671e-06	0	0	[5, 6, 7]	Group243	30.4054	45	[BAG3, BYSL, CCT2, CCT3, CCT4, CCT7, CDK1, CTNNA1, DKC1, DMAP1, ECT2, EFCAB7, FERMT2, GLI3, HDAC3, HSP90AA1, HSP90AB1, IPO5, KAT7, LARP7, LMNA, LZTS2, MAGED1, MCRS1, MEPCE, NF1, NOLC1, NPM1, NVL, PARP1, PDZD2, PIK3R1, PIK3R2, PINX1, PLK1, POLR1A, RAN, SIN3A, SUFU, SUMO1, SUMO2, TARDBP, TRIM28, TTF2, UBR5]
GO:0006606	protein import into nucleus	GO_BiologicalProcess-EBI-UniProt-GOA-ACAP-ARAP_25.05.2022_00h00	1.48025e-18	4.08696e-15	0	0	[5, 6, 7, 8]	Group243	37.7778	68	[APPL1, BAG3, CDK1, CSE1L, DMAP1, ECT2, EFCAB7, EIF4ENIF1, ELAVL1, GLI3, HDAC3, HEATR3, HSP90AA1, HSP90AB1, ING1, IPO11, IPO13, IPO4, IPO5, IPO7, IPO8, IPO9, KPNA1, KPNA2, KPNA4, KPNA6, KPNB1, LMNA, LRRK2, MED1, NF1, NOLC1, NUP107, NUP133, NUP153, NUP155, NUP188, NUP214, NUP50, NUP62, NUP85, NUP88, NUP93, NUP98, PHB2, PIK3R1, PIK3R2, PML, PPP1R10, RAN, RANBP2, RPL17, RPL23, SEC13, SIX2, SQSTM1, S…
GO:0051170	import into nucleus	GO_BiologicalProcess-EBI-UniProt-GOA-ACAP-ARAP_25.05.2022_00h00	1.32008e-18	3.64739e-15	0	0	[6, 7]	Group243	37.5	69	[APPL1, BAG3, CDK1, CSE1L, DMAP1, ECT2, EFCAB7, EIF4ENIF1, ELAVL1, GLI3, HDAC3, HEATR3, HNRNPA1, HSP90AA1, HSP90AB1, ING1, IPO11, IPO13, IPO4, IPO5, IPO7, IPO8, IPO9, KPNA1, KPNA2, KPNA4, KPNA6, KPNB1, LMNA, LRRK2, MED1, NF1, NOLC1, NUP107, NUP133, NUP153, NUP155, NUP188, NUP214, NUP50, NUP62, NUP85, NUP88, NUP93, NUP98, PHB2, PIK3R1, PIK3R2, PML, PPP1R10, RAN, RANBP2, RPL17, RPL23, SEC13, SIX2, …
GO:0043984	histone H4-K16 acetylation	GO_BiologicalProcess-EBI-UniProt-GOA-ACAP-ARAP_25.05.2022_00h00	2.92654e-07	0.000682762	1.5178e-23	2.85347e-21	[8, 9, 11, 12]	Group244	51.7241	15	[BRCA1, HCFC1, JADE3, KANSL2, KANSL3, KAT7, KAT8, KMT2A, MCRS1, MSL1, MSL2, MSL3, PIH1D1, SIRT1, SMARCB1]
GO:1902562	H4 histone acetyltransferase complex	GO_CellularComponent-EBI-UniProt-GOA-ACAP-ARAP_25.05.2022_00h00	8.06103e-11	2.05637e-07	1.5178e-23	2.85347e-21	[4, 5, 7, 8, 9]	Group244	53.4884	23	[ACTL6A, BRD8, DMAP1, EP400, HCFC1, ING3, KANSL2, KANSL3, KAT8, MCRS1, MLLT1, MLLT3, MORF4L1, MORF4L2, MSL1, MSL2, MSL3, RUVBL1, RUVBL2, TRRAP, VPS72, YEATS2, YEATS4]
GO:0031060	regulation of histone methylation	GO_BiologicalProcess-EBI-UniProt-GOA-ACAP-ARAP_25.05.2022_00h00	2.68797e-10	6.81132e-07	1.5178e-23	2.85347e-21	[4, 5, 6, 7, 8, 9]	Group244	38.6364	34	[BCOR, BRCA1, BRD4, CHTOP, CTNNB1, CTR9, EHMT1, EHMT2, HCFC1, JARID2, KANSL2, KANSL3, KAT8, KDM1A, KDM4B, KMT2A, KMT2E, LMNA, LRIF1, MCRS1, NELFA, NSD3, PAF1, PIH1D1, RRP8, RTF1, SIRT1, SMARCA5, SMARCB1, SNW1, SUPT6H, TET1, TTLL12, WDR61]
GO:0007549	dosage compensation	GO_BiologicalProcess-EBI-UniProt-GOA-ACAP-ARAP_25.05.2022_00h00	6.41047e-13	1.69108e-09	1.5178e-23	2.85347e-21	[6, 7, 8]	Group244	71.4286	20	[BRCA1, CDYL, EXOSC10, HNRNPU, JARID2, KANSL2, KANSL3, KAT8, LRIF1, MCRS1, METTL3, MSL1, MSL2, MSL3, PCGF3, RBM15, RBM15B, RLIM, SUZ12, YTHDC1]
GO:1900095	regulation of dosage compensation by inactivation of X chromosome	GO_BiologicalProcess-EBI-UniProt-GOA-ACAP-ARAP_25.05.2022_00h00	5.9186e-06	0.0130209	1.5178e-23	2.85347e-21	[5, 6, 8, 9, 10]	Group244	72.7273	8	[KANSL2, KANSL3, KAT8, MCRS1, MSL1, MSL2, MSL3, RLIM]
GO:0009048	dosage compensation by inactivation of X chromosome	GO_BiologicalProcess-EBI-UniProt-GOA-ACAP-ARAP_25.05.2022_00h00	6.07307e-14	1.61908e-10	1.5178e-23	2.85347e-21	[7, 8, 9]	Group244	76.9231	20	[BRCA1, CDYL, EXOSC10, HNRNPU, JARID2, KANSL2, KANSL3, KAT8, LRIF1, MCRS1, METTL3, MSL1, MSL2, MSL3, PCGF3, RBM15, RBM15B, RLIM, SUZ12, YTHDC1]
GO:0051569	regulation of histone H3-K4 methylation	GO_BiologicalProcess-EBI-UniProt-GOA-ACAP-ARAP_25.05.2022_00h00	2.87105e-07	0.000670391	1.5178e-23	2.85347e-21	[5, 6, 7, 8, 9, 10, 11]	Group244	45	18	[BCOR, BRCA1, CTNNB1, CTR9, EHMT2, HCFC1, KANSL2, KANSL3, KAT8, KDM1A, KMT2A, KMT2E, MCRS1, NELFA, PIH1D1, RTF1, SNW1, WDR61]
GO:0051571	positive regulation of histone H3-K4 methylation	GO_BiologicalProcess-EBI-UniProt-GOA-ACAP-ARAP_25.05.2022_00h00	1.25087e-06	0.00284697	1.5178e-23	2.85347e-21	[5, 6, 7, 8, 9, 10, 11, 12]	Group244	50	14	[BRCA1, CTNNB1, CTR9, HCFC1, KANSL2, KANSL3, KAT8, KMT2A, KMT2E, MCRS1, NELFA, RTF1, SNW1, WDR61]
GO:0043967	histone H4 acetylation	GO_BiologicalProcess-EBI-UniProt-GOA-ACAP-ARAP_25.05.2022_00h00	3.622e-13	9.58381e-10	1.5178e-23	2.85347e-21	[7, 8, 10, 11]	Group244	45	36	[ACTL6A, BRCA1, BRCA2, BRD8, CHD6, CTBP1, DMAP1, EP300, EP400, HAT1, HCFC1, ING3, ING5, JADE3, KANSL2, KANSL3, KAT7, KAT8, KMT2A, MCRS1, MORF4L1, MORF4L2, MSL1, MSL2, MSL3, PIH1D1, RUVBL1, RUVBL2, SIRT1, SMARCB1, TAF7, TRRAP, USP22, VPS72, YEATS4, ZZZ3]
GO:0098796	membrane protein complex	GO_CellularComponent-EBI-UniProt-GOA-ACAP-ARAP_25.05.2022_00h00	2.59545e-14	6.94283e-11	3.32892e-16	5.05996e-14	[2, 3]	Group245	6.35031	91	[AFDN, AHNAK, AKAP9, ANAPC2, ANXA2, AP1B1, AP1G1, AP2S1, AP3B1, AP3D1, AP3M1, AP3S1, APC, ARCN1, ATP6V1A, ATP6V1E1, BAX, CALM1, CHAF1B, CHMP2B, CLINT1, CLTB, COPA, COPB1, COPB2, COPE, COPG1, COPG2, CTNNA1, CTNNB1, CTNND1, DENND4C, DLG1, DNAJC11, EFCAB7, ENTR1, FAF1, FAF2, FASN, GNAS, GNB4, HMGB1, HOOK1, HOOK2, HOOK3, HSPA2, HSPD1, KHDRBS1, NCOR2, NPLOC4, PDZD11, PHB2, PICALM, PIK3C2A, PIK3C3, PIK…
GO:0031984	organelle subcompartment	GO_CellularComponent-EBI-UniProt-GOA-ACAP-ARAP_25.05.2022_00h00	2.29429e-12	6.00873e-09	3.32892e-16	5.05996e-14	[2, 4]	Group245	7.01531	110	[ACSL1, AHCYL1, AKAP9, ALG13, AP1B1, AP1G1, APOL2, ARCN1, ARFIP1, ARFIP2, ARHGAP32, ATG2A, ATG2B, ATXN2, BAX, BIRC6, C17orf75, CALU, CANX, CDK1, CLTB, COG1, COG4, COG5, COG6, COG7, COPA, COPB1, COPB2, COPE, COPG1, COPG2, DIDO1, DLG1, DNAJA1, DNM1L, DNM2, DNMBP, DPY30, DST, ECPAS, EIF5A, EMD, ESYT2, FAF1, FAF2, FAM91A1, GBF1, GNAS, GRIP1, HACD3, HOOK2, HSP90B1, HSPA5, KIF13A, KPNA2, KPNB1, LRBA, L…
GO:0048475	coated membrane	GO_CellularComponent-EBI-UniProt-GOA-ACAP-ARAP_25.05.2022_00h00	1.41976e-05	0.0305674	3.32892e-16	5.05996e-14	[3]	Group245	28.5714	28	[AP1B1, AP1G1, AP2S1, AP3B1, AP3D1, AP3M1, AP3S1, ARCN1, CLINT1, CLTB, COPA, COPB1, COPB2, COPE, COPG1, COPG2, PICALM, SAR1A, SCYL1, SEC13, SEC23A, SEC23B, SEC24C, VPS11, VPS18, VPS33A, VPS39, VPS41]
GO:0030117	membrane coat	GO_CellularComponent-EBI-UniProt-GOA-ACAP-ARAP_25.05.2022_00h00	1.41976e-05	0.0305674	3.32892e-16	5.05996e-14	[3, 4]	Group245	28.5714	28	[AP1B1, AP1G1, AP2S1, AP3B1, AP3D1, AP3M1, AP3S1, ARCN1, CLINT1, CLTB, COPA, COPB1, COPB2, COPE, COPG1, COPG2, PICALM, SAR1A, SCYL1, SEC13, SEC23A, SEC23B, SEC24C, VPS11, VPS18, VPS33A, VPS39, VPS41]
GO:0031090	organelle membrane	GO_CellularComponent-EBI-UniProt-GOA-ACAP-ARAP_25.05.2022_00h00	6.81483e-22	1.91429e-18	3.32892e-16	5.05996e-14	[3, 4]	Group245	7.89405	304	[ACBD3, ACSL1, AHCTF1, AHCYL1, AHNAK, ALG13, AMBRA1, ANKRD17, ANXA2, ANXA6, AP1B1, AP1G1, AP2S1, AP3B1, AP3D1, AP3M1, AP3S1, APOL2, APPL1, ARCN1, ARF3, ARFGAP2, ARFGAP3, ARFIP1, ARFIP2, ARHGAP1, ARHGAP21, ARHGAP32, ATG2A, ATG2B, ATP6V1A, ATP6V1E1, BAX, BBS1, BBS2, BBS7, BLOC1S2, BRIP1, C2CD5, CADPS2, CALU, CANX, CASC3, CASK, CBX3, CDK1, CDK4, CHMP2B, CLINT1, CLTB, COG1, COG4, COG5, COG6, COG7, CO…
GO:0045184	establishment of protein localization	GO_BiologicalProcess-EBI-UniProt-GOA-ACAP-ARAP_25.05.2022_00h00	1.09473e-12	2.87694e-09	3.32892e-16	5.05996e-14	[3, 5]	Group245	17.8612	314	[AFDN, AGAP1, AGAP2, AHCTF1, AHCYL1, AIP, AKAP8, ANK3, ANP32B, AP1B1, AP1G1, AP2S1, AP3B1, AP3D1, AP3M1, AP3S1, APEX1, APPL1, ARCN1, ARF3, ARFGAP2, ARFGAP3, ARFIP1, ARFIP2, ARHGAP1, ARHGEF2, BAG3, BAG6, BAP1, BARD1, BAX, BBS1, BBS2, BBS7, BCAS3, BCR, BRCA2, C17orf75, C2CD5, CADPS2, CANX, CCDC93, CCHCR1, CCT2, CCT3, CCT4, CCT7, CDK1, CDK5, CEP290, CEP295, CETN2, CETN3, CHMP2B, CLTB, COG1, COG4, CO…
GO:0012506	vesicle membrane	GO_CellularComponent-EBI-UniProt-GOA-ACAP-ARAP_25.05.2022_00h00	4.45526e-06	0.00984167	3.32892e-16	5.05996e-14	[4, 5]	Group245	8.33983	107	[ANXA2, ANXA6, AP1B1, AP1G1, AP2S1, AP3B1, AP3D1, AP3M1, AP3S1, APPL1, ARCN1, ARHGAP1, ARHGAP21, ARHGAP32, ATP6V1A, ATP6V1E1, C2CD5, CADPS2, CHMP2B, CLINT1, CLTB, COPA, COPB1, COPB2, COPE, COPG1, COPG2, CPNE3, DENND4C, DIAPH1, DNAJC13, DNM1L, DNM2, DSP, EXOC3, GOPC, GRIPAP1, HIP1R, HPS6, HSPA8, HTT, IQGAP1, IRAK1, KIF13A, KIF16B, KIF1A, KIF1B, LRRK2, MYCBP2, NBEAL2, NCDN, NDRG1, OCRL, OSBPL11, PI…
GO:0098588	bounding membrane of organelle	GO_CellularComponent-EBI-UniProt-GOA-ACAP-ARAP_25.05.2022_00h00	7.50853e-11	1.91618e-07	3.32892e-16	5.05996e-14	[4, 5]	Group245	8.19599	184	[ACBD3, ACSL1, AHNAK, AMBRA1, ANXA2, ANXA6, AP1B1, AP1G1, AP2S1, AP3B1, AP3D1, AP3M1, APPL1, ARCN1, ARF3, ARFGAP2, ARFGAP3, ARFIP1, ARHGAP1, ARHGAP21, ARHGAP32, ATP6V1A, ATP6V1E1, BAX, BBS1, BBS2, BBS7, BLOC1S2, CASK, CHMP2B, CLINT1, CLTB, COG1, COG4, COG5, COG6, COG7, COPA, COPB1, COPB2, COPE, COPG1, COPG2, CPNE3, CSNK1D, CUX1, CYTH1, CYTH2, DIAPH1, DNAJC11, DNAJC13, DNM1L, DNM2, DSP, EFCAB7, EM…
GO:0015031	protein transport	GO_BiologicalProcess-EBI-UniProt-GOA-ACAP-ARAP_25.05.2022_00h00	5.78434e-11	1.48195e-07	3.32892e-16	5.05996e-14	[4, 5, 6]	Group245	17.6005	289	[AGAP1, AGAP2, AHCTF1, AHCYL1, AIP, AKAP8, ANK3, ANP32B, AP1B1, AP1G1, AP2S1, AP3B1, AP3D1, AP3M1, AP3S1, APEX1, APPL1, ARCN1, ARF3, ARFGAP2, ARFGAP3, ARFIP1, ARFIP2, ARHGAP1, ARHGEF2, BAG3, BAG6, BAP1, BARD1, BAX, BBS1, BBS2, BBS7, BCAS3, BCR, C17orf75, C2CD5, CADPS2, CANX, CCDC93, CCHCR1, CDK1, CDK5, CEP290, CETN2, CETN3, CHMP2B, CLTB, COG1, COG4, COG5, COG6, COG7, COPA, COPB1, COPB2, COPE, COP…
GO:0030659	cytoplasmic vesicle membrane	GO_CellularComponent-EBI-UniProt-GOA-ACAP-ARAP_25.05.2022_00h00	1.3091e-05	0.0282373	3.32892e-16	5.05996e-14	[4, 5, 6, 7]	Group245	8.48533	107	[ANXA2, ANXA6, AP1B1, AP1G1, AP2S1, AP3B1, AP3D1, AP3M1, AP3S1, APPL1, ARCN1, ARHGAP1, ARHGAP21, ARHGAP32, ATP6V1A, ATP6V1E1, C2CD5, CADPS2, CHMP2B, CLINT1, CLTB, COPA, COPB1, COPB2, COPE, COPG1, COPG2, CPNE3, DENND4C, DIAPH1, DNAJC13, DNM1L, DNM2, DSP, EXOC3, GOPC, GRIPAP1, HIP1R, HPS6, HSPA8, HTT, IQGAP1, IRAK1, KIF13A, KIF16B, KIF1A, KIF1B, LRRK2, MYCBP2, NBEAL2, NCDN, NDRG1, OCRL, OSBPL11, PI…
GO:1901564	organonitrogen compound metabolic process	GO_BiologicalProcess-EBI-UniProt-GOA-ACAP-ARAP_25.05.2022_00h00	5.27573e-22	1.48248e-18	0	0	[3]	Group246	15.4652	1034	[AASDHPPT, AATF, ABCF1, ABRAXAS1, ACACA, ACLY, ACSL1, ACTL6A, ADAR, ADD1, ADNP, ADSL, AGAP2, AGO1, AGO2, AGO3, AGTPBP1, AHCY, AIMP2, AIP, AKAP13, AKAP8, AKAP8L, AKAP9, ALDOA, ALG13, AMBRA1, AMER1, AMPD2, ANAPC1, ANAPC2, ANAPC4, ANAPC5, ANKRD54, ANP32B, ANXA2, AP3B1, APC, APEX1, APOL2, ARAF, ARHGEF2, ARNT, ASCC2, ASCC3, ASH1L, ASH2L, ASXL1, ATM, ATP6V1A, ATR, ATXN2, AURKB, AXIN1, BABAM1, BABAM2, B…
GO:0019538	protein metabolic process	GO_BiologicalProcess-EBI-UniProt-GOA-ACAP-ARAP_25.05.2022_00h00	1.02101e-39	3.00789e-36	0	0	[3, 4]	Group246	17.2892	972	[AASDHPPT, AATF, ABCF1, ABRAXAS1, ACACA, ACSL1, ACTL6A, ADAR, ADD1, ADNP, AGAP2, AGO1, AGO2, AGO3, AGTPBP1, AIMP2, AIP, AKAP13, AKAP8, AKAP8L, AKAP9, ALG13, AMBRA1, AMER1, ANAPC1, ANAPC2, ANAPC4, ANAPC5, ANKRD54, ANP32B, ANXA2, AP3B1, APC, APEX1, APOL2, ARAF, ARHGEF2, ARNT, ASCC2, ASCC3, ASH1L, ASH2L, ASXL1, ATM, ATR, ATXN2, AURKB, AXIN1, BABAM1, BABAM2, BAG2, BAG3, BAG5, BAG6, BAP1, BARD1, BAX, …
GO:0044260	cellular macromolecule metabolic process	GO_BiologicalProcess-EBI-UniProt-GOA-ACAP-ARAP_25.05.2022_00h00	0	0	0	0	[3, 4]	Group246	25.1348	839	[AATF, ABCF1, ABRAXAS1, ACTL6A, ADD1, AGO1, AGO2, AGO3, AGTPBP1, AIMP2, ALG13, ALKBH5, ALYREF, ANAPC1, ANAPC2, ANAPC4, ANAPC5, ANKRD17, ANXA2, APC, APEX1, APTX, ARAF, ASCC2, ASCC3, ASH1L, ASH2L, ATAD5, ATM, ATR, ATRIP, ATXN2, AURKB, AXIN1, BABAM1, BABAM2, BAG2, BAG5, BAG6, BAP1, BARD1, BAX, BAZ1A, BBS7, BCCIP, BCLAF1, BCOR, BLM, BMI1, BRCA1, BRCA2, BRCC3, BRD4, BRD7, BRD8, BRIP1, BUD23, BZW2, C18…
GO:0043412	macromolecule modification	GO_BiologicalProcess-EBI-UniProt-GOA-ACAP-ARAP_25.05.2022_00h00	1.27052e-28	3.6591e-25	0	0	[4]	Group246	17.5729	711	[AASDHPPT, ABRAXAS1, ACSL1, ACTL6A, ADAR, ADNP, AGAP2, AGTPBP1, AIMP2, AKAP13, AKAP8, AKAP8L, AKAP9, ALG13, ALKBH5, AMBRA1, AMER1, ANAPC1, ANAPC2, ANAPC4, ANAPC5, ANKRD54, AP3B1, APC, APEX1, ARAF, ARHGEF2, ARNT, ASCC2, ASCC3, ASH1L, ASH2L, ASXL1, ATM, ATR, AURKB, AXIN1, BABAM1, BABAM2, BAG2, BAG5, BAG6, BAP1, BARD1, BAX, BAZ1A, BCCIP, BCL11A, BCOR, BCR, BIRC6, BLM, BMI1, BORA, BRAT1, BRCA1, BRCA2…
GO:0036211	protein modification process	GO_BiologicalProcess-EBI-UniProt-GOA-ACAP-ARAP_25.05.2022_00h00	7.73252e-25	2.20067e-21	0	0	[4, 5]	Group246	17.3697	663	[AASDHPPT, ABRAXAS1, ACSL1, ACTL6A, ADAR, ADNP, AGAP2, AGTPBP1, AIMP2, AKAP13, AKAP8, AKAP8L, AKAP9, ALG13, AMBRA1, AMER1, ANAPC1, ANAPC2, ANAPC4, ANAPC5, ANKRD54, AP3B1, APC, ARAF, ARHGEF2, ARNT, ASH1L, ASH2L, ASXL1, ATM, ATR, AURKB, AXIN1, BABAM1, BABAM2, BAG2, BAG5, BAG6, BAP1, BARD1, BAX, BAZ1A, BCCIP, BCL11A, BCOR, BCR, BIRC6, BLM, BMI1, BORA, BRAT1, BRCA1, BRCA2, BRCC3, BRD2, BRD4, BRD7, BR…
GO:0051246	regulation of protein metabolic process	GO_BiologicalProcess-EBI-UniProt-GOA-ACAP-ARAP_25.05.2022_00h00	1.00924e-39	2.97422e-36	0	0	[4, 5]	Group246	20.4133	563	[AATF, ABCF1, ACSL1, ADAR, ADNP, AGAP2, AGO1, AGO2, AGO3, AGTPBP1, AIMP2, AKAP13, AKAP8, AKAP8L, AKAP9, AMBRA1, AMER1, ANAPC2, ANKRD54, ANP32B, ANXA2, APC, APEX1, ARAF, ARHGEF2, ARNT, ATM, ATXN2, AURKB, AXIN1, BAG2, BAG5, BAG6, BARD1, BAX, BBS7, BCCIP, BCLAF1, BCOR, BIRC6, BLM, BMI1, BORA, BRAT1, BRCA1, BRD4, BRD7, BRMS1, BRMS1L, BUB1B, BUB3, BZW2, C2CD3, CACTIN, CALM1, CAPRIN1, CASC3, CBS, CCAR2…
GO:0018193	peptidyl-amino acid modification	GO_BiologicalProcess-EBI-UniProt-GOA-ACAP-ARAP_25.05.2022_00h00	1.5751e-09	3.93617e-06	0	0	[5, 6]	Group246	17.6344	246	[ACTL6A, ADNP, AGTPBP1, AKAP9, ARAF, ARHGEF2, ARNT, ASH1L, ASH2L, ATM, ATR, AURKB, AXIN1, BAG6, BAX, BAZ1A, BCL11A, BCOR, BCR, BMI1, BRCA1, BRCA2, BRD4, BRD7, BRD8, CAD, CALM1, CARM1, CBX4, CDC42BPB, CDC7, CDK1, CDK2, CDK5, CDKN2A, CEP43, CHD6, CLASP1, CLSPN, CNKSR3, CNOT7, CNOT9, CREBBP, CSNK1A1, CSNK1D, CSNK1E, CSNK2A1, CSNK2A2, CSNK2B, CTBP1, CTNNB1, CTR9, CXXC1, DCAF1, DDX21, DEK, DMAP1, DOCK…
GO:0031399	regulation of protein modification process	GO_BiologicalProcess-EBI-UniProt-GOA-ACAP-ARAP_25.05.2022_00h00	2.61168e-17	7.14556e-14	0	0	[5, 6]	Group246	19.2053	319	[ACSL1, ADAR, ADNP, AGAP2, AIMP2, AKAP13, AKAP8, AKAP8L, AKAP9, AMBRA1, AMER1, ANKRD54, APC, ARAF, ARHGEF2, ARNT, ATM, AURKB, AXIN1, BAG2, BAG5, BAX, BCCIP, BCOR, BLM, BMI1, BORA, BRAT1, BRCA1, BRD4, BRD7, BRMS1, BRMS1L, BUB1B, BUB3, CACTIN, CALM1, CBS, CCAR2, CCDC88A, CCNA2, CCNB1, CCNB2, CCNH, CCNT1, CDC20, CDK5, CDK5RAP2, CDK7, CDK9, CDKN2A, CDYL, CENPE, CENPS, CEP295, CEP43, CHTOP, CLSPN, CNK…
GO:0070647	protein modification by small protein conjugation or removal	GO_BiologicalProcess-EBI-UniProt-GOA-ACAP-ARAP_25.05.2022_00h00	8.61684e-29	2.48424e-25	0	0	[5, 6]	Group246	24.2311	260	[ABRAXAS1, AIMP2, AMBRA1, AMER1, ANAPC1, ANAPC2, ANAPC4, ANAPC5, ARNT, ASXL1, AXIN1, BABAM1, BABAM2, BAG2, BAG5, BAP1, BARD1, BCL11A, BCOR, BIRC6, BMI1, BRCA1, BRCA2, BRCC3, BUB1B, BUB3, C18orf25, CAND1, CAND2, CBLL1, CBX4, CBX8, CDC16, CDC20, CDC23, CDC27, CDC73, CDK1, CDK5, CDKN2A, CENPS, CNOT4, COPS2, COPS3, COPS5, COPS6, COPS7B, CTNNB1, CTR9, CTU1, CUL1, CUL2, CUL3, CUL4A, CUL4B, CUL5, CUL7, …
GO:0032446	protein modification by small protein conjugation	GO_BiologicalProcess-EBI-UniProt-GOA-ACAP-ARAP_25.05.2022_00h00	2.13764e-24	6.06662e-21	0	0	[6, 7]	Group246	24.0821	223	[AIMP2, AMBRA1, AMER1, ANAPC1, ANAPC2, ANAPC4, ANAPC5, ARNT, AXIN1, BABAM2, BAG2, BAG5, BARD1, BCL11A, BCOR, BIRC6, BMI1, BRCA1, BRCA2, BRCC3, BUB1B, BUB3, C18orf25, CAND1, CAND2, CBLL1, CBX4, CBX8, CDC16, CDC20, CDC23, CDC27, CDC73, CDK5, CDKN2A, CENPS, CNOT4, COPS2, COPS3, COPS5, COPS6, COPS7B, CTNNB1, CTR9, CTU1, CUL1, CUL2, CUL3, CUL4A, CUL4B, CUL5, CUL7, DAXX, DCAF1, DCAF10, DCAF11, DCAF5, D…
GO:0050000	chromosome localization	GO_BiologicalProcess-EBI-UniProt-GOA-ACAP-ARAP_25.05.2022_00h00	3.35453e-11	8.6312e-08	1.90046e-38	4.39007e-36	[3]	Group247	38.9474	37	[ATM, AURKB, CCNB1, CDC23, CENPE, CHMP2B, CUL3, EML3, FAM83D, HNRNPU, IFFO1, KAT2B, KIF14, KIF18A, KIF2C, KPNB1, LMNA, MAD1L1, MAPRE1, MEIOC, MIS12, MLH1, NDC80, NDE1, NDEL1, NUDC, NUF2, NUMA1, NUP62, PDCD6IP, PINX1, PSRC1, RAB11A, RRS1, SEH1L, SPICE1, ZW10]
GO:0051656	establishment of organelle localization	GO_BiologicalProcess-EBI-UniProt-GOA-ACAP-ARAP_25.05.2022_00h00	2.43291e-16	6.59806e-13	1.90046e-38	4.39007e-36	[3]	Group247	26.0684	122	[AGTPBP1, AP3B1, AP3D1, AP3M1, AP3S1, APEX1, ARFGAP2, ARFGAP3, ARHGAP21, ATM, AURKB, BBS2, BBS7, BLOC1S2, C17orf75, CCNB1, CDC23, CDK5, CDK5RAP2, CENPE, CFL1, CHMP2B, CLASP1, COPG1, COPG2, COPS5, CSNK1D, CTNNB1, CUL3, DLG1, DNM2, DOCK7, EIF6, EML3, ESPL1, EXOC1, EXOC2, EXOC3, EXOC4, EXOC5, EXOC6, EXOC7, EXOC8, EZR, FAM83D, FAM91A1, GBF1, HDAC6, HNRNPU, HOOK3, HTT, KAT2B, KIF13A, KIF14, KIF18A, KI…
GO:0008608	attachment of spindle microtubules to kinetochore	GO_BiologicalProcess-EBI-UniProt-GOA-ACAP-ARAP_25.05.2022_00h00	1.32168e-08	3.23019e-05	1.90046e-38	4.39007e-36	[3, 4, 5]	Group247	46.6667	21	[ABRAXAS1, APC, AURKB, BUB3, CCNB1, CENPE, ECT2, HNRNPU, KAT2B, KIF2C, KNL1, MAD1L1, MAPRE1, MIS12, NDC80, NUF2, RACGAP1, RB1, SEH1L, SPC24, SPC25]
GO:0051303	establishment of chromosome localization	GO_BiologicalProcess-EBI-UniProt-GOA-ACAP-ARAP_25.05.2022_00h00	5.66418e-11	1.45173e-07	1.90046e-38	4.39007e-36	[4]	Group247	39.7727	35	[ATM, AURKB, CCNB1, CDC23, CENPE, CHMP2B, CUL3, EML3, FAM83D, HNRNPU, KAT2B, KIF14, KIF18A, KIF2C, KPNB1, MAD1L1, MAPRE1, MEIOC, MIS12, MLH1, NDC80, NDE1, NDEL1, NUDC, NUF2, NUMA1, NUP62, PDCD6IP, PINX1, PSRC1, RAB11A, RRS1, SEH1L, SPICE1, ZW10]
GO:0051310	metaphase plate congression	GO_BiologicalProcess-EBI-UniProt-GOA-ACAP-ARAP_25.05.2022_00h00	6.35635e-11	1.62596e-07	1.90046e-38	4.39007e-36	[4, 5]	Group247	42.1053	32	[AURKB, CCNB1, CDC23, CENPE, CHMP2B, CUL3, EML3, FAM83D, HNRNPU, KAT2B, KIF14, KIF18A, KIF2C, KPNB1, MAD1L1, MAPRE1, MEIOC, MIS12, MLH1, NDC80, NUDC, NUF2, NUMA1, NUP62, PDCD6IP, PINX1, PSRC1, RAB11A, RRS1, SEH1L, SPICE1, ZW10]
GO:1902850	microtubule cytoskeleton organization involved in mitosis	GO_BiologicalProcess-EBI-UniProt-GOA-ACAP-ARAP_25.05.2022_00h00	4.83591e-16	1.30763e-12	1.90046e-38	4.39007e-36	[4, 5, 7]	Group247	36.2573	62	[ABRAXAS1, AURKB, BCCIP, BORA, CCNB1, CDC20, CDK5RAP2, CENPE, CEP192, CEP97, CHMP2B, CKAP5, CLASP1, DRG1, EML3, ESPL1, HNRNPU, HSPA1A, HTT, INTS13, KIF23, KIF2A, KPNB1, LSM14A, MAD2L1, MAP9, MAPRE1, MYBL2, NDC80, NDE1, NDEL1, NDRG1, NUDC, NUF2, NUMA1, NUP62, OFD1, PAFAH1B1, PCNT, PDCD6IP, PLK1, PRC1, PSRC1, RAB11A, RACGAP1, RAE1, RAN, SETD2, SMC1A, SMC3, SPC25, SPICE1, STAG1, STAG2, STIL, TASOR, …
GO:0000070	mitotic sister chromatid segregation	GO_BiologicalProcess-EBI-UniProt-GOA-ACAP-ARAP_25.05.2022_00h00	7.07337e-32	2.05835e-28	1.90046e-38	4.39007e-36	[4, 5, 6, 7, 8]	Group247	44.0367	96	[ACTL6A, AKAP8, AKAP8L, ANAPC1, ANAPC2, ANAPC4, ANAPC5, APC, ATM, AURKB, BRD7, BUB1, BUB1B, BUB3, CCNB1, CDC16, CDC20, CDC23, CDC27, CDK5RAP2, CENPE, CHMP2B, CUL3, DSN1, EML3, ESCO2, ESPL1, GEN1, HASPIN, HNRNPU, KAT2B, KIF14, KIF18A, KIF23, KIF2C, KLHL22, KPNB1, MAD1L1, MAD2L1, MAPRE1, MIS12, NCAPD2, NCAPD3, NCAPG, NCAPG2, NCAPH2, NDC80, NIPBL, NSL1, NSMCE2, NUDC, NUF2, NUMA1, NUP62, PBRM1, PCID2…
GO:0007080	mitotic metaphase plate congression	GO_BiologicalProcess-EBI-UniProt-GOA-ACAP-ARAP_25.05.2022_00h00	5.02179e-10	1.27051e-06	1.90046e-38	4.39007e-36	[4, 5, 6, 7, 8, 9]	Group247	44.2623	27	[AURKB, CCNB1, CDC23, CENPE, CHMP2B, CUL3, EML3, HNRNPU, KAT2B, KIF14, KIF18A, KIF2C, KPNB1, MAD1L1, MAPRE1, MIS12, NDC80, NUDC, NUF2, NUP62, PDCD6IP, PINX1, PSRC1, RAB11A, RRS1, SEH1L, ZW10]
GO:0033047	regulation of mitotic sister chromatid segregation	GO_BiologicalProcess-EBI-UniProt-GOA-ACAP-ARAP_25.05.2022_00h00	5.10842e-11	1.31082e-07	1.90046e-38	4.39007e-36	[5, 6, 7, 8, 9]	Group247	46.6667	28	[APC, ATM, AURKB, BUB1, BUB1B, BUB3, CCNB1, CDC20, CDK5RAP2, GEN1, HASPIN, HNRNPU, KAT2B, KLHL22, MAD1L1, MAD2L1, NDC80, NUF2, NUMA1, PCID2, PLK1, RAD21, SPC24, SPC25, TRIP13, TTK, ZW10, ZWINT]
GO:0051315	attachment of mitotic spindle microtubules to kinetochore	GO_BiologicalProcess-EBI-UniProt-GOA-ACAP-ARAP_25.05.2022_00h00	1.77751e-05	0.0380031	1.90046e-38	4.39007e-36	[4, 5, 6, 7, 8, 9, 10]	Group247	50	11	[AURKB, CENPE, HNRNPU, KAT2B, KIF2C, MAD1L1, MAPRE1, MIS12, NDC80, NUF2, SEH1L]
GO:0009314	response to radiation	GO_BiologicalProcess-EBI-UniProt-GOA-ACAP-ARAP_25.05.2022_00h00	4.90289e-07	0.00113649	2.03842e-16	3.13917e-14	[3]	Group248	20.1207	100	[ABRAXAS1, ATM, ATR, AURKB, BABAM1, BABAM2, BARD1, BAX, BLM, BRAT1, BRCA1, BRCA2, BRCC3, CCAR2, CDK5, CNOT6, COPS3, CREBBP, CUL4A, CUL4B, DDB1, DHX36, DHX8, DNM2, DTL, ECT2, EEF1D, EIF2AK4, EIF2S1, EP300, ERCC1, ERCC2, ERCC3, ERCC4, ERCC6, FANCD2, FEN1, FIGNL1, GTF2H2, HSPA5, INTS3, INTS7, KARS1, KDM1A, KMT2A, MAP2K7, MAP3K20, MAPRE2, MEN1, METTL3, MINDY4, MSH2, MSH6, MTA1, MYC, NABP2, NET1, NF1,…
GO:0010212	response to ionizing radiation	GO_BiologicalProcess-EBI-UniProt-GOA-ACAP-ARAP_25.05.2022_00h00	3.11988e-11	8.03057e-08	2.03842e-16	3.13917e-14	[4]	Group248	31.9018	52	[ABRAXAS1, ATM, ATR, BABAM1, BABAM2, BARD1, BAX, BLM, BRAT1, BRCA1, BRCA2, BRCC3, DNM2, ECT2, EEF1D, ERCC1, ERCC4, ERCC6, FANCD2, FIGNL1, HSPA5, INTS3, INTS7, KARS1, KDM1A, MAP3K20, MEN1, MSH2, MTA1, MYC, NABP2, NET1, NHEJ1, NIPBL, PARP1, PML, PRKDC, RAD51, RFWD3, RPL26, SIRT1, TELO2, TICRR, TLK2, TNKS1BP1, TOPBP1, TP53, TP53BP1, UIMC1, USP28, XRCC5, XRCC6]
GO:0071478	cellular response to radiation	GO_BiologicalProcess-EBI-UniProt-GOA-ACAP-ARAP_25.05.2022_00h00	4.78092e-08	0.000114742	2.03842e-16	3.13917e-14	[4, 5]	Group248	25.9259	56	[ATM, ATR, AURKB, BABAM2, BARD1, BAX, BLM, BRCA1, BRCA2, BRCC3, CREBBP, CUL4A, CUL4B, DDB1, DHX36, DNM2, ECT2, EEF1D, EIF2AK4, EIF2S1, EP300, ERCC1, ERCC4, FIGNL1, HSPA5, INTS7, KDM1A, MAP3K20, MAPRE2, METTL3, MINDY4, MYC, NET1, NIPBL, NOC2L, NPM1, NSMCE3, PARP1, PCNA, PIK3R1, POLA1, POLD1, RAD51, RPL26, RUVBL2, SIRT1, TENT4A, TLK2, TNKS1BP1, TP53, TP53BP1, USP28, XPC, XRCC5, XRCC6, ZBTB1]
GO:0010165	response to X-ray	GO_BiologicalProcess-EBI-UniProt-GOA-ACAP-ARAP_25.05.2022_00h00	2.41776e-06	0.00541819	2.03842e-16	3.13917e-14	[5]	Group248	45.4545	15	[ATM, BLM, BRCA2, BRCC3, DNM2, ERCC1, ERCC6, KARS1, MSH2, NIPBL, RAD51, TP53, TP53BP1, XRCC5, XRCC6]
GO:0042770	signal transduction in response to DNA damage	GO_BiologicalProcess-EBI-UniProt-GOA-ACAP-ARAP_25.05.2022_00h00	9.98705e-18	2.74244e-14	2.03842e-16	3.13917e-14	[4, 5, 6]	Group248	35.6784	71	[ABRAXAS1, ATAD5, ATM, ATR, ATRIP, BABAM1, BABAM2, BARD1, BLM, BRCA1, BRCA2, BRCC3, BRIP1, CCAR2, CDC5L, CDK1, CDK2, CLSPN, COPS3, CUL4A, DDX39B, DDX5, DTL, DYRK1A, EIF2AK4, EME1, ERCC4, ERCC6, ETAA1, FANCD2, GIGYF2, GTSE1, INTS7, KDM1A, MAP3K20, MRE11, MSH2, MSX1, NBN, NDRG1, NOP53, NPM1, PLK1, PML, POLR1B, PPP1R10, PRKDC, PRPF19, PSMD10, RAD51, RFWD3, RPA2, RPL26, SIRT1, SYF2, TELO2, THOC1, THO…
GO:0071479	cellular response to ionizing radiation	GO_BiologicalProcess-EBI-UniProt-GOA-ACAP-ARAP_25.05.2022_00h00	1.45127e-06	0.00329147	2.03842e-16	3.13917e-14	[5, 6]	Group248	31.4607	28	[ATM, ATR, BABAM2, BARD1, BLM, BRCA1, BRCA2, BRCC3, DNM2, ECT2, EEF1D, ERCC4, FIGNL1, HSPA5, INTS7, KDM1A, MAP3K20, NET1, NIPBL, RAD51, RPL26, SIRT1, TLK2, TNKS1BP1, TP53, TP53BP1, XRCC5, XRCC6]
GO:0000075	cell cycle checkpoint signaling	GO_BiologicalProcess-EBI-UniProt-GOA-ACAP-ARAP_25.05.2022_00h00	2.85503e-29	8.24817e-26	2.03842e-16	3.13917e-14	[4, 5, 6, 7, 8]	Group248	43.6275	89	[ABRAXAS1, APC, ATM, ATR, ATRIP, AURKB, BABAM1, BABAM2, BARD1, BLM, BRCA1, BRCA2, BRCC3, BRIP1, BUB1, BUB1B, BUB3, CCAR2, CCNB1, CDC20, CDC5L, CDK1, CDK2, CDK5RAP2, CLSPN, CUL4A, DDX39B, DNA2, DTL, EIF2AK4, EME1, ERCC4, ERCC6, ETAA1, FANCD2, GEN1, GIGYF2, GTSE1, HASPIN, INTS3, INTS7, KLHL22, MAD1L1, MAD2L1, MAP3K20, MRE11, MSH2, NABP2, NBN, NDC80, NOP53, NSUN2, NUF2, ORC1, PCID2, PLK1, PML, POLR1…
GO:0031570	DNA integrity checkpoint signaling	GO_BiologicalProcess-EBI-UniProt-GOA-ACAP-ARAP_25.05.2022_00h00	1.26101e-20	3.52579e-17	2.03842e-16	3.13917e-14	[5, 6, 7, 8, 9]	Group248	43.3566	62	[ABRAXAS1, ATM, ATR, ATRIP, BABAM1, BABAM2, BARD1, BLM, BRCA1, BRCA2, BRCC3, BRIP1, CCAR2, CDC5L, CDK1, CDK2, CLSPN, CUL4A, DDX39B, DNA2, DTL, EIF2AK4, EME1, ERCC4, ERCC6, ETAA1, FANCD2, GIGYF2, GTSE1, INTS7, MAP3K20, MRE11, MSH2, NBN, NOP53, ORC1, PLK1, PML, POLR1B, PPP1R10, PRKDC, PRPF19, RAD51, RFWD3, RPA2, RPL26, SYF2, TELO2, THOC1, THOC5, TICRR, TIPRL, TOPBP1, TP53, TP53BP1, TTI1, TTI2, UIMC…
GO:0000077	DNA damage checkpoint signaling	GO_BiologicalProcess-EBI-UniProt-GOA-ACAP-ARAP_25.05.2022_00h00	7.22956e-21	2.02428e-17	2.03842e-16	3.13917e-14	[5, 6, 7, 8, 9, 10]	Group248	44.7761	60	[ABRAXAS1, ATM, ATR, ATRIP, BABAM1, BABAM2, BARD1, BLM, BRCA1, BRCA2, BRCC3, BRIP1, CCAR2, CDC5L, CDK1, CDK2, CLSPN, CUL4A, DDX39B, DTL, EIF2AK4, EME1, ERCC4, ERCC6, ETAA1, FANCD2, GIGYF2, GTSE1, INTS7, MAP3K20, MRE11, MSH2, NBN, NOP53, PLK1, PML, POLR1B, PPP1R10, PRKDC, PRPF19, RAD51, RFWD3, RPA2, RPL26, SYF2, TELO2, THOC1, THOC5, TICRR, TIPRL, TOPBP1, TP53, TP53BP1, TTI1, TTI2, UIMC1, USP28, WA…
GO:0044773	mitotic DNA damage checkpoint signaling	GO_BiologicalProcess-EBI-UniProt-GOA-ACAP-ARAP_25.05.2022_00h00	3.86449e-11	9.93175e-08	2.03842e-16	3.13917e-14	[6, 7, 8, 9, 10, 11]	Group248	40.2299	35	[ABRAXAS1, ATM, BABAM1, BABAM2, BLM, BRCA1, BRCC3, CDK1, CDK2, CLSPN, DTL, EME1, FANCD2, GIGYF2, GTSE1, MAP3K20, MRE11, MSH2, NBN, NOP53, PLK1, PML, POLR1B, PPP1R10, PRKDC, RFWD3, RPA2, RPL26, SYF2, TICRR, TOPBP1, TP53, UIMC1, WAC, XPC]
GO:0043412	macromolecule modification	GO_BiologicalProcess-EBI-UniProt-GOA-ACAP-ARAP_25.05.2022_00h00	1.27052e-28	3.6591e-25	0	2.52234e-44	[4]	Group249	17.5729	711	[AASDHPPT, ABRAXAS1, ACSL1, ACTL6A, ADAR, ADNP, AGAP2, AGTPBP1, AIMP2, AKAP13, AKAP8, AKAP8L, AKAP9, ALG13, ALKBH5, AMBRA1, AMER1, ANAPC1, ANAPC2, ANAPC4, ANAPC5, ANKRD54, AP3B1, APC, APEX1, ARAF, ARHGEF2, ARNT, ASCC2, ASCC3, ASH1L, ASH2L, ASXL1, ATM, ATR, AURKB, AXIN1, BABAM1, BABAM2, BAG2, BAG5, BAG6, BAP1, BARD1, BAX, BAZ1A, BCCIP, BCL11A, BCOR, BCR, BIRC6, BLM, BMI1, BORA, BRAT1, BRCA1, BRCA2…
GO:0051338	regulation of transferase activity	GO_BiologicalProcess-EBI-UniProt-GOA-ACAP-ARAP_25.05.2022_00h00	8.75056e-07	0.00200475	0	2.52234e-44	[4]	Group249	17.5689	172	[ACSL1, ADAR, ADNP, AGAP2, AKAP13, AMBRA1, ANKRD54, APC, ATM, AURKB, AXIN1, BAG2, BAG5, BCCIP, BLM, BMI1, BORA, BUB1B, BUB3, CALM1, CBS, CCDC88A, CCNA2, CCNB1, CCNB2, CCNH, CCNT1, CCT2, CCT4, CDC20, CDK5, CDK5RAP2, CDK7, CDKN2A, CENPE, CEP43, CHTF18, CLSPN, CTNNB1, DAXX, DDX3X, DKC1, DLG1, DNAJA1, DNM1L, DUSP16, DVL2, DVL3, ECT2, EIF4A2, ERCC4, ERCC6, ETAA1, EZH2, FERMT2, GCN1, GTPBP4, HERC5, HEX…
GO:0036211	protein modification process	GO_BiologicalProcess-EBI-UniProt-GOA-ACAP-ARAP_25.05.2022_00h00	7.73252e-25	2.20067e-21	0	2.52234e-44	[4, 5]	Group249	17.3697	663	[AASDHPPT, ABRAXAS1, ACSL1, ACTL6A, ADAR, ADNP, AGAP2, AGTPBP1, AIMP2, AKAP13, AKAP8, AKAP8L, AKAP9, ALG13, AMBRA1, AMER1, ANAPC1, ANAPC2, ANAPC4, ANAPC5, ANKRD54, AP3B1, APC, ARAF, ARHGEF2, ARNT, ASH1L, ASH2L, ASXL1, ATM, ATR, AURKB, AXIN1, BABAM1, BABAM2, BAG2, BAG5, BAG6, BAP1, BARD1, BAX, BAZ1A, BCCIP, BCL11A, BCOR, BCR, BIRC6, BLM, BMI1, BORA, BRAT1, BRCA1, BRCA2, BRCC3, BRD2, BRD4, BRD7, BR…
GO:0051246	regulation of protein metabolic process	GO_BiologicalProcess-EBI-UniProt-GOA-ACAP-ARAP_25.05.2022_00h00	1.00924e-39	2.97422e-36	0	2.52234e-44	[4, 5]	Group249	20.4133	563	[AATF, ABCF1, ACSL1, ADAR, ADNP, AGAP2, AGO1, AGO2, AGO3, AGTPBP1, AIMP2, AKAP13, AKAP8, AKAP8L, AKAP9, AMBRA1, AMER1, ANAPC2, ANKRD54, ANP32B, ANXA2, APC, APEX1, ARAF, ARHGEF2, ARNT, ATM, ATXN2, AURKB, AXIN1, BAG2, BAG5, BAG6, BARD1, BAX, BBS7, BCCIP, BCLAF1, BCOR, BIRC6, BLM, BMI1, BORA, BRAT1, BRCA1, BRD4, BRD7, BRMS1, BRMS1L, BUB1B, BUB3, BZW2, C2CD3, CACTIN, CALM1, CAPRIN1, CASC3, CBS, CCAR2…
GO:0051247	positive regulation of protein metabolic process	GO_BiologicalProcess-EBI-UniProt-GOA-ACAP-ARAP_25.05.2022_00h00	2.96831e-13	7.86009e-10	0	2.52234e-44	[4, 5, 6]	Group249	18.295	294	[ACSL1, ADNP, AGAP2, AGTPBP1, AIMP2, AKAP13, AKAP8, AKAP8L, AKAP9, AMBRA1, AMER1, ANAPC2, ANP32B, ANXA2, APC, ARAF, ARHGEF2, ARNT, ATM, AURKB, AXIN1, BAG2, BAG6, BARD1, BAX, BBS7, BMI1, BORA, BRAT1, BRCA1, BRD4, BRD7, BRMS1, BRMS1L, CALM1, CCDC88A, CCNA2, CCNB1, CCNT1, CDC123, CDC20, CDK5, CDKN2A, CENPE, CENPS, CEP295, CHTOP, CLSPN, CNOT9, CRKL, CSDE1, CSNK1A1, CSNK1D, CSNK1E, CSNK2A1, CSNK2A2, C…
GO:0051248	negative regulation of protein metabolic process	GO_BiologicalProcess-EBI-UniProt-GOA-ACAP-ARAP_25.05.2022_00h00	2.96601e-19	8.23364e-16	0	2.52234e-44	[4, 5, 6]	Group249	21.5704	239	[AATF, ADAR, AGAP2, AGO1, AGO2, AGO3, ANXA2, APC, APEX1, AXIN1, BAG2, BAG5, BAG6, BAX, BCOR, BIRC6, BRCA1, BUB1B, BUB3, CACTIN, CALM1, CAPRIN1, CCAR2, CDC20, CDK5, CDK5RAP2, CDKN2A, CDYL, CEP43, CNKSR3, CNOT1, CNOT10, CNOT11, CNOT2, CNOT3, CNOT4, CNOT6, CNOT7, CNOT8, CNOT9, COPS2, CRKL, CSDE1, CSNK2A1, CSNK2A2, CTBP1, CTNNB1, DAPK3, DCP1A, DDX3X, DDX6, DHX36, DHX9, DIS3, DNAJA1, DNAJB6, DUSP16, E…
GO:0018193	peptidyl-amino acid modification	GO_BiologicalProcess-EBI-UniProt-GOA-ACAP-ARAP_25.05.2022_00h00	1.5751e-09	3.93617e-06	0	2.52234e-44	[5, 6]	Group249	17.6344	246	[ACTL6A, ADNP, AGTPBP1, AKAP9, ARAF, ARHGEF2, ARNT, ASH1L, ASH2L, ATM, ATR, AURKB, AXIN1, BAG6, BAX, BAZ1A, BCL11A, BCOR, BCR, BMI1, BRCA1, BRCA2, BRD4, BRD7, BRD8, CAD, CALM1, CARM1, CBX4, CDC42BPB, CDC7, CDK1, CDK2, CDK5, CDKN2A, CEP43, CHD6, CLASP1, CLSPN, CNKSR3, CNOT7, CNOT9, CREBBP, CSNK1A1, CSNK1D, CSNK1E, CSNK2A1, CSNK2A2, CSNK2B, CTBP1, CTNNB1, CTR9, CXXC1, DCAF1, DDX21, DEK, DMAP1, DOCK…
GO:0031399	regulation of protein modification process	GO_BiologicalProcess-EBI-UniProt-GOA-ACAP-ARAP_25.05.2022_00h00	2.61168e-17	7.14556e-14	0	2.52234e-44	[5, 6]	Group249	19.2053	319	[ACSL1, ADAR, ADNP, AGAP2, AIMP2, AKAP13, AKAP8, AKAP8L, AKAP9, AMBRA1, AMER1, ANKRD54, APC, ARAF, ARHGEF2, ARNT, ATM, AURKB, AXIN1, BAG2, BAG5, BAX, BCCIP, BCOR, BLM, BMI1, BORA, BRAT1, BRCA1, BRD4, BRD7, BRMS1, BRMS1L, BUB1B, BUB3, CACTIN, CALM1, CBS, CCAR2, CCDC88A, CCNA2, CCNB1, CCNB2, CCNH, CCNT1, CDC20, CDK5, CDK5RAP2, CDK7, CDK9, CDKN2A, CDYL, CENPE, CENPS, CEP295, CEP43, CHTOP, CLSPN, CNK…
GO:0031400	negative regulation of protein modification process	GO_BiologicalProcess-EBI-UniProt-GOA-ACAP-ARAP_25.05.2022_00h00	5.15619e-09	1.27409e-05	0	2.52234e-44	[5, 6, 7]	Group249	21.172	112	[ADAR, APC, BAG2, BAG5, BAX, BCOR, BRCA1, BUB1B, BUB3, CACTIN, CALM1, CDC20, CDK5, CDK5RAP2, CDKN2A, CDYL, CEP43, CNKSR3, CRKL, CTBP1, CTNNB1, DNAJA1, DUSP16, EIF4G1, GNL3L, GPS2, GTPBP4, HDAC2, HEXIM1, HEXIM2, HMG20A, HMG20B, HSPA1A, HSPB1, IBTK, IPO5, IPO7, IVNS1ABP, JARID2, KAT2B, KDM1A, KDM4B, KDM5A, LRRK2, MAD2L1, MASTL, MEN1, MLLT1, NCAPG2, NF1, NOC2L, NPM1, NR2F2, NUP62, OCRL, OTUB1, P3H1,…
GO:0031401	positive regulation of protein modification process	GO_BiologicalProcess-EBI-UniProt-GOA-ACAP-ARAP_25.05.2022_00h00	3.58903e-07	0.000835886	0	2.52234e-44	[5, 6, 7]	Group249	17.427	191	[ACSL1, ADNP, AGAP2, AIMP2, AKAP13, AKAP8, AKAP8L, AKAP9, AMBRA1, AMER1, ARAF, ARHGEF2, ARNT, ATM, AURKB, AXIN1, BMI1, BORA, BRAT1, BRCA1, BRD4, BRD7, BRMS1, BRMS1L, CALM1, CCDC88A, CCNA2, CCNB1, CCNT1, CDC20, CDK5, CDKN2A, CENPE, CENPS, CEP295, CHTOP, CLSPN, CNOT9, CRKL, CSNK1D, CSNK2B, CTBP1, CTNNB1, CTR9, CUL3, DAXX, DDX21, DDX3X, DEK, DLG1, DOCK7, DVL2, DVL3, DYRK1A, ECT2, EIF2AK4, EIF4G1, ER…
GO:0097190	apoptotic signaling pathway	GO_BiologicalProcess-EBI-UniProt-GOA-ACAP-ARAP_25.05.2022_00h00	1.62182e-06	0.00366532	1.05905e-09	1.06964e-07	[3, 4, 5]	Group250	18.7207	120	[AATF, AGAP2, ANXA6, ARHGEF2, ATAD5, ATM, BAG3, BAG5, BAG6, BAX, BCLAF1, BIRC6, BLOC1S2, BMI1, BRCA1, BRCA2, CCAR2, CSNK2A1, CSNK2A2, CTNNA1, CTNNB1, CUL1, CUL2, CUL3, CUL4A, CUL5, DAPK3, DAXX, DDX3X, DDX47, DDX5, DIDO1, DNAJA1, DNM1L, EIF5A, ENO1, EP300, ERCC6, EYA4, FAF1, FASN, FIGNL1, GATA4, HDAC1, HELLS, HIP1R, HNRNPK, HSPA1A, HSPB1, HTT, ING2, ING3, ING5, IVNS1ABP, KDM1A, KRT18, LMNA, LRRK2,…
GO:0072331	signal transduction by p53 class mediator	GO_BiologicalProcess-EBI-UniProt-GOA-ACAP-ARAP_25.05.2022_00h00	6.80151e-12	1.76703e-08	1.05905e-09	1.06964e-07	[4, 5, 6]	Group250	30.8901	59	[ATAD5, ATM, ATR, AURKB, BAG6, BAX, BOP1, BRCA2, CHD6, COPS3, DDX5, DYRK1A, EIF5A, EP300, GTSE1, HEXIM1, HNRNPK, ING2, ING3, KDM1A, MLF1, MSH2, MSX1, MTOR, MYBBP1A, MYC, NBN, NDRG1, NOP2, NOP53, NPM1, PAK1IP1, PML, PSMD10, RNF34, RPF2, RPL11, RPL17, RPL23, RPL26, RPL5, RPS15, RPS20, RPS7, RRN3, RRP8, RRS1, SIRT1, SNW1, TAF9, TAF9B, TOPORS, TP53, TP53RK, TP73, URB2, USP10, USP28, USP7]
GO:0097193	intrinsic apoptotic signaling pathway	GO_BiologicalProcess-EBI-UniProt-GOA-ACAP-ARAP_25.05.2022_00h00	4.80953e-08	0.000115381	1.05905e-09	1.06964e-07	[4, 5, 6]	Group250	23.2484	73	[ARHGEF2, ATAD5, ATM, BAG5, BAG6, BAX, BCLAF1, BRCA1, BRCA2, CCAR2, CUL1, CUL2, CUL3, CUL4A, CUL5, DDX3X, DDX5, DNAJA1, DNM1L, EIF5A, ENO1, EP300, ERCC6, FIGNL1, HDAC1, HELLS, HNRNPK, HSPA1A, HSPB1, ING2, ING3, IVNS1ABP, KDM1A, LRRK2, MED12, MELK, MLH1, MSH2, MSH6, MSX1, MYBBP1A, MYC, NACC2, NBN, NOC2L, NONO, P4HB, PARP1, PIK3R1, PML, PRKDC, PRKRA, QRICH1, RACK1, RPL11, RPL26, RPS3, RPS7, RRN3, R…
GO:2001233	regulation of apoptotic signaling pathway	GO_BiologicalProcess-EBI-UniProt-GOA-ACAP-ARAP_25.05.2022_00h00	9.85854e-06	0.021393	1.05905e-09	1.06964e-07	[4, 5, 6, 7]	Group250	19.9501	80	[AATF, AGAP2, ARHGEF2, ATAD5, BAG5, BAX, BCLAF1, BIRC6, BMI1, BRCA1, CCAR2, CSNK2A1, CSNK2A2, CTNNA1, CTNNB1, DDX3X, DNAJA1, DNM1L, EIF5A, ENO1, EYA4, FAF1, FASN, FIGNL1, GATA4, HDAC1, HELLS, HNRNPK, HSPA1A, HSPB1, HTT, ING2, ING3, ING5, IVNS1ABP, KDM1A, LMNA, LRRK2, MADD, MAGED1, MED12, MEN1, MSX1, MYC, NACC2, NF1, NOC2L, NONO, P4HB, PARP1, PIH1D1, PML, PPP1CA, PPP2R1A, PPP2R1B, PRDX2, PRKRA, PS…
GO:0008630	intrinsic apoptotic signaling pathway in response to DNA damage	GO_BiologicalProcess-EBI-UniProt-GOA-ACAP-ARAP_25.05.2022_00h00	1.61833e-05	0.0347132	1.05905e-09	1.06964e-07	[5, 6, 7]	Group250	27.4336	31	[ATAD5, ATM, BAG6, BAX, BRCA1, BRCA2, CCAR2, EP300, ERCC6, HNRNPK, ING2, ING3, KDM1A, MLH1, MSH2, MSH6, NACC2, PIK3R1, PML, PRKDC, RPL26, RPS3, SIRT1, SNW1, TAF9, TAF9B, TOPORS, TP53, TP73, TRIM32, USP28]
GO:0072332	intrinsic apoptotic signaling pathway by p53 class mediator	GO_BiologicalProcess-EBI-UniProt-GOA-ACAP-ARAP_25.05.2022_00h00	3.16751e-07	0.000738345	1.05905e-09	1.06964e-07	[5, 6, 7]	Group250	32.9545	29	[ATAD5, BAG6, BAX, BRCA2, DDX5, EIF5A, EP300, HNRNPK, ING2, ING3, KDM1A, MSH2, MSX1, MYBBP1A, MYC, PML, RPL11, RPL26, RPS7, RRN3, RRP8, SIRT1, SNW1, TAF9, TAF9B, TOPORS, TP53, TP73, USP28]
GO:1901796	regulation of signal transduction by p53 class mediator	GO_BiologicalProcess-EBI-UniProt-GOA-ACAP-ARAP_25.05.2022_00h00	1.25141e-12	3.28495e-09	1.05905e-09	1.06964e-07	[5, 6, 7]	Group250	37.5	45	[ATAD5, ATM, ATR, AURKB, BOP1, CHD6, COPS3, DDX5, DYRK1A, EIF5A, EP300, HEXIM1, HNRNPK, ING2, ING3, KDM1A, MLF1, MSX1, MTOR, MYC, NOP2, NOP53, NPM1, PAK1IP1, PML, PSMD10, RNF34, RPF2, RPL11, RPL17, RPL23, RPL26, RPL5, RPS15, RPS20, RPS7, RRN3, RRS1, SIRT1, TAF9, TAF9B, TP53, TP53RK, URB2, USP7]
GO:1901798	positive regulation of signal transduction by p53 class mediator	GO_BiologicalProcess-EBI-UniProt-GOA-ACAP-ARAP_25.05.2022_00h00	5.80916e-06	0.012786	1.05905e-09	1.06964e-07	[5, 6, 7, 8]	Group250	41.0256	16	[ATM, ATR, CHD6, DDX5, EIF5A, HEXIM1, MSX1, MYC, PML, RPL11, RPL17, RPL23, RPL26, RPS15, RPS20, RPS7]
GO:2001242	regulation of intrinsic apoptotic signaling pathway	GO_BiologicalProcess-EBI-UniProt-GOA-ACAP-ARAP_25.05.2022_00h00	1.04595e-06	0.00238894	1.05905e-09	1.06964e-07	[5, 6, 7, 8]	Group250	25.4144	46	[ARHGEF2, ATAD5, BAG5, BAX, BCLAF1, CCAR2, DDX3X, DNAJA1, DNM1L, EIF5A, ENO1, FIGNL1, HDAC1, HELLS, HNRNPK, HSPA1A, HSPB1, ING2, ING3, IVNS1ABP, KDM1A, LRRK2, MED12, MSX1, MYC, NACC2, NOC2L, NONO, P4HB, PARP1, PRKRA, RACK1, RPL11, RPL26, RPS3, RPS7, RRN3, SFPQ, SIRT1, SOD1, TAF9, TAF9B, TP53, TRIM32, URI1, YBX3]
GO:0042771	intrinsic apoptotic signaling pathway in response to DNA damage by p53 class mediator	GO_BiologicalProcess-EBI-UniProt-GOA-ACAP-ARAP_25.05.2022_00h00	4.38723e-06	0.00970017	1.05905e-09	1.06964e-07	[6, 7, 8]	Group250	37.2549	19	[ATAD5, BAG6, BRCA2, EP300, HNRNPK, ING2, ING3, KDM1A, MSH2, PML, RPL26, SIRT1, SNW1, TAF9, TAF9B, TOPORS, TP53, TP73, USP28]
GO:1902253	regulation of intrinsic apoptotic signaling pathway by p53 class mediator	GO_BiologicalProcess-EBI-UniProt-GOA-ACAP-ARAP_25.05.2022_00h00	5.80916e-06	0.012786	1.05905e-09	1.06964e-07	[6, 7, 8, 9]	Group250	41.0256	16	[ATAD5, EIF5A, HNRNPK, ING2, ING3, KDM1A, MSX1, MYC, RPL11, RPL26, RPS7, RRN3, SIRT1, TAF9, TAF9B, TP53]
GO:0034248	regulation of cellular amide metabolic process	GO_BiologicalProcess-EBI-UniProt-GOA-ACAP-ARAP_25.05.2022_00h00	3.48026e-41	1.02701e-37	5.12875e-43	1.22513e-40	[4, 5]	Group251	34.07	185	[ABCF1, AGO1, AGO2, AGO3, APEX1, ATXN2, BCLAF1, BZW2, CAPRIN1, CASC3, CCNA2, CDC123, CNOT1, CNOT10, CNOT11, CNOT2, CNOT3, CNOT4, CNOT6, CNOT7, CNOT8, CNOT9, COPS5, CSDE1, CSNK1E, CYFIP1, DAPK3, DCP1A, DDX1, DDX3X, DDX6, DHX29, DHX36, DHX9, DIS3, EEF1B2, EEF1D, EEF2, EEFSEC, EIF2AK1, EIF2AK4, EIF2B1, EIF2B2, EIF2B3, EIF2B4, EIF2B5, EIF2D, EIF2S1, EIF2S2, EIF2S3, EIF3B, EIF3C, EIF3E, EIF3F, EIF3G, …
GO:0010608	post-transcriptional regulation of gene expression	GO_BiologicalProcess-EBI-UniProt-GOA-ACAP-ARAP_25.05.2022_00h00	0	0	5.12875e-43	1.22513e-40	[5, 6]	Group251	35.9532	215	[ABCF1, ADAR, AGO1, AGO2, AGO3, ALKBH5, APEX1, ATXN2, BCLAF1, BZW2, CAPRIN1, CASC3, CDC123, CNOT1, CNOT10, CNOT11, CNOT2, CNOT3, CNOT4, CNOT6, CNOT7, CNOT8, CNOT9, COPS5, CSDE1, CYFIP1, DAPK3, DCP1A, DDX1, DDX3X, DDX5, DDX6, DHX29, DHX36, DHX9, DICER1, DIS3, DKC1, EEF1B2, EEF1D, EEF2, EEFSEC, EIF2AK1, EIF2AK4, EIF2B1, EIF2B2, EIF2B3, EIF2B4, EIF2B5, EIF2D, EIF2S1, EIF2S2, EIF2S3, EIF3B, EIF3C, EI…
GO:2000112	regulation of cellular macromolecule biosynthetic process	GO_BiologicalProcess-EBI-UniProt-GOA-ACAP-ARAP_25.05.2022_00h00	5.04031e-36	1.47832e-32	5.12875e-43	1.22513e-40	[5, 6]	Group251	32.0285	180	[AATF, ABCF1, AGO1, AGO2, AGO3, ATXN2, BCLAF1, BZW2, CAPRIN1, CASC3, CDC123, CNOT1, CNOT10, CNOT11, CNOT2, CNOT3, CNOT4, CNOT6, CNOT7, CNOT8, CNOT9, COPS5, CSDE1, CTNNB1, CYFIP1, DAPK3, DCP1A, DDX1, DDX3X, DDX6, DHX29, DHX36, DHX9, DIS3, EEF1B2, EEF1D, EEF2, EEFSEC, EIF2AK1, EIF2AK4, EIF2B1, EIF2B2, EIF2B3, EIF2B4, EIF2B5, EIF2D, EIF2S1, EIF2S2, EIF2S3, EIF3B, EIF3C, EIF3E, EIF3F, EIF3G, EIF3K, E…
GO:0006413	translational initiation	GO_BiologicalProcess-EBI-UniProt-GOA-ACAP-ARAP_25.05.2022_00h00	3.48473e-19	9.66317e-16	5.12875e-43	1.22513e-40	[3, 5, 6, 7, 8]	Group251	44.0945	56	[AGO2, AGO3, BZW2, CDC123, COPS5, CSDE1, DDX1, DDX3X, DHX29, DHX33, EIF2AK1, EIF2AK4, EIF2B1, EIF2B2, EIF2B3, EIF2B4, EIF2B5, EIF2D, EIF2S1, EIF2S2, EIF2S3, EIF3B, EIF3C, EIF3E, EIF3F, EIF3G, EIF3K, EIF4A1, EIF4A2, EIF4E, EIF4E2, EIF4G1, EIF4G2, EIF4G3, EIF5B, EIF6, FMR1, GLE1, HSPB1, KHDRBS1, LARP1, METTL3, MTOR, NCBP1, NPM1, PPP1CA, RBM4, RPL13A, RPS17, RPS3, RPS3A, RPS5, SCRIB, YTHDF1, YTHDF2,…
GO:0006417	regulation of translation	GO_BiologicalProcess-EBI-UniProt-GOA-ACAP-ARAP_25.05.2022_00h00	2.24208e-44	6.46377e-41	5.12875e-43	1.22513e-40	[5, 6, 7, 8]	Group251	36.9198	175	[ABCF1, AGO1, AGO2, AGO3, ATXN2, BCLAF1, BZW2, CAPRIN1, CASC3, CDC123, CNOT1, CNOT10, CNOT11, CNOT2, CNOT3, CNOT4, CNOT6, CNOT7, CNOT8, CNOT9, COPS5, CSDE1, CYFIP1, DAPK3, DCP1A, DDX1, DDX3X, DDX6, DHX29, DHX36, DHX9, DIS3, EEF1B2, EEF1D, EEF2, EEFSEC, EIF2AK1, EIF2AK4, EIF2B1, EIF2B2, EIF2B3, EIF2B4, EIF2B5, EIF2D, EIF2S1, EIF2S2, EIF2S3, EIF3B, EIF3C, EIF3E, EIF3F, EIF3G, EIF3K, EIF4A1, EIF4A2,…
GO:0002183	cytoplasmic translational initiation	GO_BiologicalProcess-EBI-UniProt-GOA-ACAP-ARAP_25.05.2022_00h00	8.49554e-10	2.13748e-06	5.12875e-43	1.22513e-40	[4, 6, 7, 8, 9]	Group251	52.5	21	[DHX29, EIF2B3, EIF2D, EIF2S2, EIF2S3, EIF3B, EIF3C, EIF3E, EIF3F, EIF3G, EIF3K, EIF4A1, EIF4A2, EIF4G1, EIF6, METTL3, MTOR, NCBP1, RBM4, RPL13A, YTHDF2]
GO:0006446	regulation of translational initiation	GO_BiologicalProcess-EBI-UniProt-GOA-ACAP-ARAP_25.05.2022_00h00	3.33674e-12	8.71889e-09	5.12875e-43	1.22513e-40	[4, 6, 7, 8, 9]	Group251	42.3529	36	[AGO2, BZW2, CDC123, CSDE1, DDX1, DDX3X, DHX29, EIF2AK1, EIF2AK4, EIF2B2, EIF2B5, EIF2S1, EIF3B, EIF3E, EIF3K, EIF4A2, EIF4G1, EIF4G2, EIF4G3, EIF5B, FMR1, GLE1, HSPB1, KHDRBS1, LARP1, METTL3, MTOR, NCBP1, NPM1, PPP1CA, RBM4, RPL13A, SCRIB, YTHDF1, YTHDF2, YTHDF3]
GO:0045182	translation regulator activity	GO_BiologicalProcess-EBI-UniProt-GOA-ACAP-ARAP_25.05.2022_00h00	8.96961e-17	2.44153e-13	5.12875e-43	1.22513e-40	[6, 7, 8, 9]	Group251	38.5621	59	[ABCF1, AGO2, AGO3, COPS5, CYFIP1, DHX29, EEF1B2, EEF1D, EEF2, EEFSEC, EIF2AK1, EIF2AK4, EIF2B1, EIF2B2, EIF2B3, EIF2B4, EIF2B5, EIF2D, EIF2S1, EIF2S2, EIF2S3, EIF3B, EIF3C, EIF3E, EIF3F, EIF3G, EIF3K, EIF4A1, EIF4A2, EIF4A3, EIF4E, EIF4E2, EIF4G1, EIF4G2, EIF4G3, EIF5A, EIF5B, EIF6, ELOB, FMR1, FXR1, FXR2, GCN1, GTPBP1, IGF2BP1, IGF2BP2, IGF2BP3, LARP1, PABPC1, PKP3, PURA, RPL10, RPL15, RPL22, R…
GO:0008135	translation factor activity, RNA binding	GO_BiologicalProcess-EBI-UniProt-GOA-ACAP-ARAP_25.05.2022_00h00	2.15062e-12	5.63678e-09	5.12875e-43	1.22513e-40	[5, 6, 7, 8, 9, 10, 11]	Group251	41.3043	38	[ABCF1, AGO2, AGO3, COPS5, DHX29, EEF1B2, EEF1D, EEF2, EEFSEC, EIF2B1, EIF2B2, EIF2B3, EIF2B4, EIF2B5, EIF2D, EIF2S1, EIF2S2, EIF2S3, EIF3B, EIF3C, EIF3E, EIF3F, EIF3G, EIF3K, EIF4A1, EIF4A2, EIF4E, EIF4E2, EIF4G1, EIF4G2, EIF4G3, EIF5A, EIF5B, EIF6, ELOB, GCN1, GTPBP1, TCEA1]
[truncated: 1,161 more rows]

## Sheet: Genes_import_export
GO:0051170 nuclear import	GO:0051168 nuclear export	In both Gos
APPL1	AHCYL1	0
BAG3	AKAP13	1
CDK1	AKAP8L	0
CSE1L	ALKBH5	1
DMAP1	ALYREF	0
ECT2	ANP32B	0
EFCAB7	BAG3	0
EIF4ENIF1	BARD1	1
ELAVL1	CASC3	0
[truncated: 76 more rows]
