# Supplementary material for: Nuclear–Cytoplasmic Shuttling of the Usher Syndrome 1G Protein SANS Differs from Its Paralog ANKS4B
Source: Cells. 2024 Nov 8;13(22):1855. doi: 10.3390/cells13221855 (PMC11592671; doi:10.3390/cells13221855)
Supplement: Supplementary file 1 [file cells-13-01855-s001.zip › Supplemenatry_Files/Table_S2.xlsx]

## Sheet: READ_ME
The Table shows structural changes up on mutation of SANSK213E and SANSL195E. For single structure prediction Missense3D was used (Ittisoponpisan et al. 2019, DOI: 10.1016/j.jmb.2019.04.009). For Protein-interface prediction Missense3D-PPI was used (Pennica et al. 2023, DOI: 10.1016/j.jmb.2023.168060). For SANS structure the AlphaFoldDB input AF-Q495M9-F1-v4 was used. For SANS-PRPF31 structure th…

## Sheet: Missense3D_single_Protein
	Results for L195E from Missense3D
	#UniProt ID	#PDB ID	#Chain	#PosInUni	#PosInPDB	#Orig	#Mutant	#KnownType	#Clash(orig/wil/wtr/mut)	#Torsion(wil/wtr/mut)	#Cis-Pro#	#CoreResidue	#Disulphide[2.3]	#Disulphide[3.3]	#B_Salt[4.0]	#B_Salt[5.0]	#B_Hbond[2.9]	#B_Hbond[3.9]	#ACC (wil/mut)	#Hydrophobicity (wil/Mut)	#Charge (wil/mut)	#Secondary Structure(wil/mut)	#Cavity
	PDB	af-q495m9-f1-model_v1	A	-	213	LYS	GLU	-	0.00/9.42/9.42/9.54/Y/ok	Favored/Favored/	N|140.267	N	pass/N/0/0/	pass/N/0/0/	error/R/0/2/N/ASP A 97 . LYS A 213 . OD1 NZ 2.527 |/	error/R/1/2/N/ASP A 97 . LYS A 213 . OD1 NZ 2.527 |ASP A 97 . LYS A 213 . OD2 NZ 4.547 |/	error/R/0/1/56/55/N/A0213-LYS NZ A0097-ASP OD1 2.53 SS |/	error/R/0/1/143/142/N/A0213-LYS NZ A0097-ASP OD1 2.53 SS |/	0.843902/exposed/1.010309/exposed	hydrophilic/hydrophilic	charge/charge	- / -	wilinterface:|mutinterface:|wilcavity:0.0,0.0|mutcavity:0.0,0.0
	Analysis for L195E from Missense3D
	#UniProt ID	#PDB ID	#Chain	#PosInUni	#PosInPDB	#Orig	#Mutant	#KnownType	#Description														#Prediction
	PDB	af-q495m9-f1-model_v1	A	-	213	LYS	GLU	-	F01:Disulphide breakage:N|F02:Buried Pro introduced:N|F03:Clash:N|F04:Buried hydropilic introduced:N|F05:Buried charge introduced:N|F06:Secondary structure altered:N|F07:Buried charge switch:N|F08:Disallowed phi/psi:N|F09:Buried charge replaced:N|F10:Buried Gly replaced:N|F11:Buried H-bond breakage:N|F12:Buried salt bridge breakage:N|F13:Cavity altered:E, Wildtype and Mutant|F14:Buried / exposed …														Predict: Neutral
	Results for K213E from Missense3D
	#UniProt ID	#PDB ID	#Chain	#PosInUni	#PosInPDB	#Orig	#Mutant	#KnownType	#Clash(orig/wil/wtr/mut)	#Torsion(wil/wtr/mut)	#Cis-Pro#	#CoreResidue	#Disulphide[2.3]	#Disulphide[3.3]	#B_Salt[4.0]	#B_Salt[5.0]	#B_Hbond[2.9]	#B_Hbond[3.9]	#ACC (wil/mut)	#Hydrophobicity (wil/Mut)	#Charge (wil/mut)	#Secondary Structure(wil/mut)	#Cavity
	PDB	af-q495m9-f1-model_v1	A	-	213	LYS	GLU	-	0.00/9.42/9.42/9.54/Y/ok	Favored/Favored/	N|140.267	N	pass/N/0/0/	pass/N/0/0/	error/R/0/2/N/ASP A 97 . LYS A 213 . OD1 NZ 2.527 |/	error/R/1/2/N/ASP A 97 . LYS A 213 . OD1 NZ 2.527 |ASP A 97 . LYS A 213 . OD2 NZ 4.547 |/	error/R/0/1/56/55/N/A0213-LYS NZ A0097-ASP OD1 2.53 SS |/	error/R/0/1/143/142/N/A0213-LYS NZ A0097-ASP OD1 2.53 SS |/	0.843902/exposed/1.010309/exposed	hydrophilic/hydrophilic	charge/charge	- / -	wilinterface:|mutinterface:|wilcavity:0.0,0.0|mutcavity:0.0,0.0
	Analysis for K213E from Missense3D
	#UniProt ID	#PDB ID	#Chain	#PosInUni	#PosInPDB	#Orig	#Mutant	#KnownType	#Description														#Prediction
	PDB	af-q495m9-f1-model_v1	A	-	213	LYS	GLU	-	F01:Disulphide breakage:N|F02:Buried Pro introduced:N|F03:Clash:N|F04:Buried hydropilic introduced:N|F05:Buried charge introduced:N|F06:Secondary structure altered:N|F07:Buried charge switch:N|F08:Disallowed phi/psi:N|F09:Buried charge replaced:N|F10:Buried Gly replaced:N|F11:Buried H-bond breakage:N|F12:Buried salt bridge breakage:N|F13:Cavity altered:E, Wildtype and Mutant|F14:Buried / exposed …														Predict: Neutral

## Sheet: Missense3D_PRPF31-SANS
	Results for L195E from Missense3D
	UniProt_ID	PDB_ID	Chain	PosInUni	PosInPDB	WT	Mutant	KnownType	Clash_(orig/wil/wtr/mut)	Interface_clash_(orig/wil/wtr/mut)	Torsion_(wil/wtr/mut)	Interface_torsion_(wil/wtr/mut)	Cis-Pro	Interface_Cis-Pro	Disulphide[3.3]	Interface_Disulphide[3.3]_WT	B_Salt[5.0]	Interface_intermolecular_B_Salt[5.0]_WT	Interface_intermolecular_B_Salt[5.0]_MUT	B_Hbond[3.9]	Interface_intermolecular_H_Bond[3.9]_WT	Interface_intermolecular_H_Bond[3.9]_MUT	ACC_(wil/mut)	Hydrophobicity_(wil/Mut)	Interface_hydrophobicity_(wil/Mut)	Charge_(wil/mut)	Interface_charge_(wil/mut)	Secondary_Structure_(wil/mut)	Interface_Secondary_Structure_(wil/mut)	Cavity	Interface_Cavity	Warnings
	-	PRPF31_SANS_b6022_unrelaxed_rank_1_model_4.pdb	B	-	195	LEU	GLU	No_interface	48.54/35.00/35.00/40.82/Y/moreclash	NA	OUTLIER/OUTLIER/	NA	N|-169.615	NA	pass/N/0/0/	NA	pass/N/0/0/N//	NA	NA	pass/N/0/0/241/241/N//	NA	NA	1.103659/exposed/0.948454/exposed	hydrophobic/hydrophilic	NA	no_charge/charge	NA	+ / +	NA	wilinterface:|mutinterface:|wilcavity:0.0,0.0|mutcavity:0.0,0.0	NA	None
	Analysis for L195E from Missense3D
	UniProt_ID	PDB_ID	Chain	PosInUni	PosInPDB	WT	Mutant	KnownType	Description
	-	PRPF31_SANS_b6022_unrelaxed_rank_1_model_4.pdb	B	-	195	LEU	GLU	No_interface	['F01:Disulphide breakage:N', 'F02:Buried Pro introduced:N', 'F03:Clash:N', 'F04:Buried hydropilic introduced:N', 'F05:Buried charge introduced:N', 'F06:Secondary structure altered:N', 'F07:Buried charge switch:N', 'F08:Disallowed phi/psi:N', 'F09:Buried charge replaced:N', 'F10:Buried Gly replaced:N', 'F11:Buried H-bond breakage:N', 'F12:Buried salt bridge breakage:N', 'F13:Cavity altered:E, Wil…																	Prediction	Pathogenic_features
																										Predict: Neutral
	Results for K213E from Missense3D
	UniProt_ID	PDB_ID	Chain	PosInUni	PosInPDB	WT	Mutant	KnownType	Clash_(orig/wil/wtr/mut)	Interface_clash_(orig/wil/wtr/mut)	Torsion_(wil/wtr/mut)	Interface_torsion_(wil/wtr/mut)	Cis-Pro	Interface_Cis-Pro	Disulphide[3.3]	Interface_Disulphide[3.3]_WT	B_Salt[5.0]	Interface_intermolecular_B_Salt[5.0]_WT	Interface_intermolecular_B_Salt[5.0]_MUT	B_Hbond[3.9]	Interface_intermolecular_H_Bond[3.9]_WT	Interface_intermolecular_H_Bond[3.9]_MUT	ACC_(wil/mut)	Hydrophobicity_(wil/Mut)	Interface_hydrophobicity_(wil/Mut)	Charge_(wil/mut)	Interface_charge_(wil/mut)	Secondary_Structure_(wil/mut)	Interface_Secondary_Structure_(wil/mut)	Cavity	Interface_Cavity	Warnings
	-	PRPF31_SANS_b6022_unrelaxed_rank_1_model_4.pdb	B	-	213	LYS	GLU	No_interface	22.99/88.40/88.40/91.95/Y/ok	NA	Favored/Favored/	NA	N|-101.638	NA	pass/N/0/0/	NA	pass/N/0/0/N//	NA	NA	pass/N/0/0/241/241/N//	NA	NA	1.029268/exposed/0.989691/exposed	hydrophilic/hydrophilic	NA	charge/charge	NA	- / -	NA	wilinterface:|mutinterface:|wilcavity:0.0,0.0|mutcavity:0.0,0.0	NA	None
	Analysis for K213E from Missense3D
	UniProt_ID	PDB_ID	Chain	PosInUni	PosInPDB	WT	Mutant	KnownType	Description																	Prediction	Pathogenic_features
	-	PRPF31_SANS_b6022_unrelaxed_rank_1_model_4.pdb	B	-	213	LYS	GLU	No_interface	['F01:Disulphide breakage:N', 'F02:Buried Pro introduced:N', 'F03:Clash:N', 'F04:Buried hydropilic introduced:N', 'F05:Buried charge introduced:N', 'F06:Secondary structure altered:N', 'F07:Buried charge switch:N', 'F08:Disallowed phi/psi:N', 'F09:Buried charge replaced:N', 'F10:Buried Gly replaced:N', 'F11:Buried H-bond breakage:N', 'F12:Buried salt bridge breakage:N', 'F13:Cavity altered:E, Wil…																	Predict: Neutral

## Sheet: Missense3D_Harmonin-SANS
	Results for L195E from Missense3D
	UniProt_ID	PDB_ID	Chain	PosInUni	PosInPDB	WT	Mutant	KnownType	Clash_(orig/wil/wtr/mut)	Interface_clash_(orig/wil/wtr/mut)	Torsion_(wil/wtr/mut)	Interface_torsion_(wil/wtr/mut)	Cis-Pro	Interface_Cis-Pro	Disulphide[3.3]	Interface_Disulphide[3.3]_WT	B_Salt[5.0]	Interface_intermolecular_B_Salt[5.0]_WT	Interface_intermolecular_B_Salt[5.0]_MUT	B_Hbond[3.9]	Interface_intermolecular_H_Bond[3.9]_WT	Interface_intermolecular_H_Bond[3.9]_MUT	ACC_(wil/mut)	Hydrophobicity_(wil/Mut)	Interface_hydrophobicity_(wil/Mut)	Charge_(wil/mut)	Interface_charge_(wil/mut)	Secondary_Structure_(wil/mut)	Interface_Secondary_Structure_(wil/mut)	Cavity	Interface_Cavity	Warnings
	-	Harmonin_SANS_full_f82ee_unrelaxed_rank_1_model_3.pdb	C	-	195	LEU	GLU	No_interface	227.72/227.72/237.62/237.37/N/ok	NA	Allowed/Allowed/	NA	N|-111.455	NA	pass/N/0/0/	NA	pass/N/0/0/N//	NA	NA	pass/N/0/0/291/291/N//	NA	NA	1.018293/exposed/0.953608/exposed	hydrophobic/hydrophilic	NA	no_charge/charge	NA	- / -	NA	wilinterface:|mutinterface:|wilcavity:0.0,0.0|mutcavity:0.0,0.0	NA	None
	Analysis for L195E from Missense3D
	UniProt_ID	PDB_ID	Chain	PosInUni	PosInPDB	WT	Mutant	KnownType	Description																				Prediction	Pathogenic_features
	-	Harmonin_SANS_full_f82ee_unrelaxed_rank_1_model_3.pdb	C	-	195	LEU	GLU	No_interface	['F01:Disulphide breakage:N', 'F02:Buried Pro introduced:N', 'F03:Clash:N', 'F04:Buried hydropilic introduced:N', 'F05:Buried charge introduced:N', 'F06:Secondary structure altered:N', 'F07:Buried charge switch:N', 'F08:Disallowed phi/psi:N', 'F09:Buried charge replaced:N', 'F10:Buried Gly replaced:N', 'F11:Buried H-bond breakage:N', 'F12:Buried salt bridge breakage:N', 'F13:Cavity altered:E, Wil…																				Predict: Neutral
	Results for K213E from Missense3D
	UniProt_ID	PDB_ID	Chain	PosInUni	PosInPDB	WT	Mutant	KnownType	Clash_(orig/wil/wtr/mut)	Interface_clash_(orig/wil/wtr/mut)	Torsion_(wil/wtr/mut)	Interface_torsion_(wil/wtr/mut)	Cis-Pro	Interface_Cis-Pro	Disulphide[3.3]	Interface_Disulphide[3.3]_WT	B_Salt[5.0]	Interface_intermolecular_B_Salt[5.0]_WT	Interface_intermolecular_B_Salt[5.0]_MUT	B_Hbond[3.9]	Interface_intermolecular_H_Bond[3.9]_WT	Interface_intermolecular_H_Bond[3.9]_MUT	ACC_(wil/mut)	Hydrophobicity_(wil/Mut)	Interface_hydrophobicity_(wil/Mut)	Charge_(wil/mut)	Interface_charge_(wil/mut)	Secondary_Structure_(wil/mut)	Interface_Secondary_Structure_(wil/mut)	Cavity	Interface_Cavity	Warnings
	-	Harmonin_SANS_full_f82ee_unrelaxed_rank_1_model_3.pdb	C	-	213	LYS	GLU	No_interface	43.96/57.89/63.16/65.57/Y/ok	NA	Allowed/Allowed/	NA	N|-94.763	NA	pass/N/0/0/	NA	pass/N/0/0/N//	NA	NA	pass/N/0/0/291/291/N//	NA	NA	0.965854/exposed/0.896907/exposed	hydrophilic/hydrophilic	NA	charge/charge	NA	- / -	NA	wilinterface:|mutinterface:|wilcavity:0.0,0.0|mutcavity:0.0,0.0	NA	None
	Analysis for K213E from Missense3D
	UniProt_ID	PDB_ID	Chain	PosInUni	PosInPDB	WT	Mutant	KnownType	Description																				Prediction	Pathogenic_features
	-	Harmonin_SANS_full_f82ee_unrelaxed_rank_1_model_3.pdb	C	-	213	LYS	GLU	No_interface	['F01:Disulphide breakage:N', 'F02:Buried Pro introduced:N', 'F03:Clash:N', 'F04:Buried hydropilic introduced:N', 'F05:Buried charge introduced:N', 'F06:Secondary structure altered:N', 'F07:Buried charge switch:N', 'F08:Disallowed phi/psi:N', 'F09:Buried charge replaced:N', 'F10:Buried Gly replaced:N', 'F11:Buried H-bond breakage:N', 'F12:Buried salt bridge breakage:N', 'F13:Cavity altered:E, Wil…																				Predict: Neutral
